# Supplementary material for: Genomic analysis of chromosomal cointegrated bla NDM-1-carrying ICE and bla RSA-1-carrying IME from clinical multidrug resistant Aeromonas caviae
Source: Front Cell Infect Microbiol. 2023 Mar 23;13:1131059. doi: 10.3389/fcimb.2023.1131059 (PMC10076717; doi:10.3389/fcimb.2023.1131059)
Supplement: Supplementary Table 1 — Background of isolates included in phylogenetic analysis. [file Table_1.xlsx]

## Sheet: c211703
Seq_id	#Locus_tag	start	stop	strand	Length	type	Classification	Group	Group	Group	Group	Gene	Product
211703-chromosome	211703-chromosome_0001	334	525	+	192	CDS							L-lactate permease
211703-chromosome	211703-chromosome_0002	522	1373	+	852	CDS							L-lactate permease
211703-chromosome	211703-chromosome_0003	1446	1829	+	384	CDS							L-lactate permease
211703-chromosome	211703-chromosome_0004	1811	2005	+	195	CDS							L-lactate permease
211703-chromosome	211703-chromosome_0005	2077	2292	+	216	CDS							Predicted L-lactate dehydrogenase, Fe-S oxidoreductase subunit YkgE
211703-chromosome	211703-chromosome_0006	2682	2813	-	132	CDS							hypothetical protein
211703-chromosome	211703-chromosome_0007	2812	3312	+	501	CDS							Predicted L-lactate dehydrogenase, Iron-sulfur cluster-binding subunit YkgF
211703-chromosome	211703-chromosome_0008	3505	4329	+	825	CDS							Predicted L-lactate dehydrogenase, Iron-sulfur cluster-binding subunit YkgF
211703-chromosome	211703-chromosome_0009	4445	4933	+	489	CDS							Predicted L-lactate dehydrogenase, hypothetical protein subunit YkgG
211703-chromosome	211703-chromosome_0010	4930	5601	+	672	CDS							Predicted D-lactate dehydrogenase, Fe-S protein, FAD/FMN-containing
211703-chromosome	211703-chromosome_0011	5601	5765	+	165	CDS							Predicted D-lactate dehydrogenase, Fe-S protein, FAD/FMN-containing
211703-chromosome	211703-chromosome_0012	5765	6187	+	423	CDS							Predicted D-lactate dehydrogenase, Fe-S protein, FAD/FMN-containing
211703-chromosome	211703-chromosome_0013	6138	6869	+	732	CDS							Predicted D-lactate dehydrogenase, Fe-S protein, FAD/FMN-containing
211703-chromosome	211703-chromosome_0014	7070	7651	+	582	CDS							Predicted D-lactate dehydrogenase, Fe-S protein, FAD/FMN-containing
211703-chromosome	211703-chromosome_0015	7740	8342	+	603	CDS							hypothetical protein
211703-chromosome	211703-chromosome_0016	8405	8536	+	132	CDS							Predicted D-lactate dehydrogenase, Fe-S protein, FAD/FMN-containing
211703-chromosome	211703-chromosome_0017	8626	9882	-	1257	CDS							hypothetical protein
211703-chromosome	211703-chromosome_0018	9906	11297	-	1392	CDS							hypothetical protein
211703-chromosome	211703-chromosome_0019	11912	12085	-	174	CDS							AttH component of AttEFGH ABC transport system
211703-chromosome	211703-chromosome_0020	12085	12834	-	750	CDS							AttH component of AttEFGH ABC transport system
211703-chromosome	211703-chromosome_0021	13111	13710	-	600	CDS							AttF component of AttEFGH ABC transport system / AttG component of AttEFGH ABC transport system
211703-chromosome	211703-chromosome_0022	13817	14011	-	195	CDS							AttF component of AttEFGH ABC transport system / AttG component of AttEFGH ABC transport system
211703-chromosome	211703-chromosome_0023	13966	15387	-	1422	CDS							AttF component of AttEFGH ABC transport system / AttG component of AttEFGH ABC transport system
211703-chromosome	211703-chromosome_0024	15409	15963	-	555	CDS							AttE component of AttEFGH ABC transport system
211703-chromosome	211703-chromosome_0025	16237	16503	+	267	CDS							FIG00362043: hypothetical protein
211703-chromosome	211703-chromosome_0026	16500	16709	+	210	CDS							FIG00362043: hypothetical protein
211703-chromosome	211703-chromosome_0027	16844	18262	+	1419	CDS							Na+/H+ antiporter NhaD type
211703-chromosome	211703-chromosome_0028	18296	18862	+	567	CDS							FIG01199753: hypothetical protein
211703-chromosome	211703-chromosome_0029	18943	19602	-	660	CDS							MFS family multidrug transport protein, bicyclomycin resistance protein
211703-chromosome	211703-chromosome_0030	19572	20108	-	537	CDS							MFS family multidrug transport protein, bicyclomycin resistance protein
211703-chromosome	211703-chromosome_0031	20180	21850	-	1671	CDS							membrane protein, putative
211703-chromosome	211703-chromosome_0032	21920	23188	-	1269	CDS							FIG00921296: hypothetical protein
211703-chromosome	211703-chromosome_0033	23383	23943	-	561	CDS							FIG00921362: hypothetical protein
211703-chromosome	211703-chromosome_0034	24075	25499	-	1425	CDS							FIG00919982: hypothetical protein
211703-chromosome	211703-chromosome_0035	25575	26414	-	840	CDS							Cytochrome C553 (soluble cytochrome f)
211703-chromosome	211703-chromosome_0036	26414	28300	-	1887	CDS							FIG00919891: hypothetical protein
211703-chromosome	211703-chromosome_0037	28272	28877	-	606	CDS							FIG00919891: hypothetical protein
211703-chromosome	211703-chromosome_0038	28910	29371	-	462	CDS							FIG00919891: hypothetical protein
211703-chromosome	211703-chromosome_0039	29376	29825	-	450	CDS							FIG00920227: hypothetical protein
211703-chromosome	211703-chromosome_0040	30027	30428	-	402	CDS							Putative membrane protein
211703-chromosome	211703-chromosome_0041	30511	31212	-	702	CDS							FIG00441227: hypothetical protein
211703-chromosome	211703-chromosome_0042	31244	31663	-	420	CDS							Protein containing transglutaminase-like domain, putative cysteine protease
211703-chromosome	211703-chromosome_0043	32033	32959	-	927	CDS							Protein containing domains DUF403
211703-chromosome	211703-chromosome_0044	32953	34389	-	1437	CDS							Protein containing domains DUF404, DUF407
211703-chromosome	211703-chromosome_0045	34746	36224	-	1479	CDS							Acyl-coenzyme A oxidase 1, peroxisomal (EC 1.3.3.6)
211703-chromosome	211703-chromosome_0046	36675	36750	-	76	rna							tRNA-Asn-GTT
211703-chromosome	211703-chromosome_0047	36753	36828	-	76	rna							tRNA-Asn-GTT
211703-chromosome	211703-chromosome_0048	37323	39032	+	1710	CDS							Putative sulfate permease
211703-chromosome	211703-chromosome_0049	39303	39390	+	88	rna							tRNA-Ser-GGA
211703-chromosome	211703-chromosome_0050	40647	41165	+	519	CDS							Hcp
211703-chromosome	211703-chromosome_0051	41449	43494	+	2046	CDS							VgrG-3 protein
211703-chromosome	211703-chromosome_0052	43484	44212	+	729	CDS							hypothetical protein
211703-chromosome	211703-chromosome_0053	44209	49059	+	4851	CDS							Rhs family protein
211703-chromosome	211703-chromosome_0054	49649	50998	+	1350	CDS							hypothetical protein
211703-chromosome	211703-chromosome_0055	51661	52164	+	504	CDS							Uncharacterized protein ImpB
211703-chromosome	211703-chromosome_0056	52201	53679	+	1479	CDS							Uncharacterized protein ImpC
211703-chromosome	211703-chromosome_0057	53686	54117	+	432	CDS							Uncharacterized protein similar to VCA0109
211703-chromosome	211703-chromosome_0058	54121	55887	+	1767	CDS							Protein ImpG/VasA
211703-chromosome	211703-chromosome_0059	55884	56849	+	966	CDS							Uncharacterized protein ImpH/VasB
211703-chromosome	211703-chromosome_0060	56864	58114	+	1251	CDS							Uncharacterized protein ImpI/VasC
211703-chromosome	211703-chromosome_0061	58129	58629	+	501	CDS							Type VI secretion lipoprotein/VasD
211703-chromosome	211703-chromosome_0062	58632	59966	+	1335	CDS							Uncharacterized protein ImpJ/VasE
211703-chromosome	211703-chromosome_0063	59989	60768	+	780	CDS							Flagellar motor rotation protein MotB
211703-chromosome	211703-chromosome_0064	60789	63431	+	2643	CDS							ClpB protein
211703-chromosome	211703-chromosome_0065	63434	64972	+	1539	CDS							Sigma-54 dependent transcriptional regulator
211703-chromosome	211703-chromosome_0066	64972	65577	+	606	CDS							Type VI secretion protein VasI
211703-chromosome	211703-chromosome_0067	65586	67031	+	1446	CDS							Uncharacterized protein ImpA
211703-chromosome	211703-chromosome_0068	67073	70558	+	3486	CDS							IcmF-related protein
211703-chromosome	211703-chromosome_0069	70605	72035	+	1431	CDS							FIG00638493: hypothetical protein
211703-chromosome	211703-chromosome_0070	72293	72580	+	288	CDS							Uropathogenic specific protein
211703-chromosome	211703-chromosome_0071	72591	74636	+	2046	CDS							VgrG-3 protein
211703-chromosome	211703-chromosome_0072	74646	77162	+	2517	CDS							EF hand domain protein
211703-chromosome	211703-chromosome_0073	78590	79723	+	1134	CDS							Uptake hydrogenase small subunit precursor (EC 1.12.99.6)
211703-chromosome	211703-chromosome_0074	79726	80778	+	1053	CDS							Fe-S-cluster-containing hydrogenase components 1
211703-chromosome	211703-chromosome_0075	80771	81958	+	1188	CDS							Ni/Fe-hydrogenase 2 B-type cytochrome subunit
211703-chromosome	211703-chromosome_0076	81955	83658	+	1704	CDS							Uptake hydrogenase large subunit (EC 1.12.99.6)
211703-chromosome	211703-chromosome_0077	83658	84188	+	531	CDS							Hydrogenase maturation protease (EC 3.4.24.-)
211703-chromosome	211703-chromosome_0078	84197	84712	+	516	CDS							Hydrogenase-2 operon protein hybE
211703-chromosome	211703-chromosome_0079	84734	86332	+	1599	CDS							Nickel ABC transporter, periplasmic nickel-binding protein nikA2 (TC 3.A.1.5.3)
211703-chromosome	211703-chromosome_0080	86362	87327	+	966	CDS							Nickel transport system permease protein nikB2 (TC 3.A.1.5.3)
211703-chromosome	211703-chromosome_0081	87317	88132	+	816	CDS							Nickel transport system permease protein nikC2 (TC 3.A.1.5.3)
211703-chromosome	211703-chromosome_0082	88126	88914	+	789	CDS							Nickel transport ATP-binding protein nikD2 (TC 3.A.1.5.3)
211703-chromosome	211703-chromosome_0083	88914	89555	+	642	CDS							Nickel transport ATP-binding protein nikE2 (TC 3.A.1.5.3)
211703-chromosome	211703-chromosome_0084	89892	90542	-	651	CDS							[NiFe] hydrogenase nickel incorporation-associated protein HypB
211703-chromosome	211703-chromosome_0085	90579	91025	+	447	CDS							D-glucarate permease
211703-chromosome	211703-chromosome_0086	91003	91344	-	342	CDS							[NiFe] hydrogenase nickel incorporation protein HypA
211703-chromosome	211703-chromosome_0087	91414	92418	-	1005	CDS							[NiFe] hydrogenase metallocenter assembly protein HypE
211703-chromosome	211703-chromosome_0088	92415	93527	-	1113	CDS							[NiFe] hydrogenase metallocenter assembly protein HypD
211703-chromosome	211703-chromosome_0089	93521	93772	-	252	CDS							[NiFe] hydrogenase metallocenter assembly protein HypC
211703-chromosome	211703-chromosome_0090	93778	96189	-	2412	CDS							[NiFe] hydrogenase metallocenter assembly protein HypF
211703-chromosome	211703-chromosome_0091	96936	97538	+	603	CDS							Recombination protein RecR
211703-chromosome	211703-chromosome_0092	98044	99957	+	1914	CDS							Chaperone protein HtpG
211703-chromosome	211703-chromosome_0093	100196	100840	+	645	CDS							Adenylate kinase (EC 2.7.4.3)
211703-chromosome	211703-chromosome_0094	100960	101934	+	975	CDS							Ferrochelatase, protoheme ferro-lyase (EC 4.99.1.1)
211703-chromosome	211703-chromosome_0095	101999	102391	+	393	CDS							probable membrane protein STY2112
211703-chromosome	211703-chromosome_0096	102483	102599	-	117	CDS							hypothetical protein
211703-chromosome	211703-chromosome_0097	102567	103871	+	1305	CDS							Inosine-guanosine kinase (EC 2.7.1.73)
211703-chromosome	211703-chromosome_0098	103884	104045	-	162	CDS							hypothetical protein
211703-chromosome	211703-chromosome_0099	104034	105662	+	1629	CDS							Methyl-accepting chemotaxis protein
211703-chromosome	211703-chromosome_0100	105786	106148	+	363	CDS							FIG00361671: hypothetical protein
211703-chromosome	211703-chromosome_0101	106296	106790	+	495	CDS							hypothetical protein
211703-chromosome	211703-chromosome_0102	106753	108414	-	1662	CDS							GGDEF domain protein
211703-chromosome	211703-chromosome_0103	108633	109853	+	1221	CDS							Glucose-1-phosphate adenylyltransferase (EC 2.7.7.27)
211703-chromosome	211703-chromosome_0104	109912	111912	-	2001	CDS							FIG00919923: hypothetical protein
211703-chromosome	211703-chromosome_0105	112059	112610	-	552	CDS							Uncharacterized lipoprotein yceB precursor
211703-chromosome	211703-chromosome_0106	112946	114118	+	1173	CDS							Isochorismate synthase (EC 5.4.4.2) of siderophore biosynthesis
211703-chromosome	211703-chromosome_0107	114195	115859	+	1665	CDS							2,3-dihydroxybenzoate-AMP ligase (EC 2.7.7.58) [enterobactin] siderophore
211703-chromosome	211703-chromosome_0108	115877	116785	+	909	CDS							Isochorismatase (EC 3.3.2.1) of siderophore biosynthesis
211703-chromosome	211703-chromosome_0109	116782	119871	+	3090	CDS							Siderophore biosynthesis non-ribosomal peptide synthetase modules
211703-chromosome	211703-chromosome_0110	119892	120641	+	750	CDS							2,3-dihydro-2,3-dihydroxybenzoate dehydrogenase (EC 1.3.1.28) of siderophore biosynthesis
211703-chromosome	211703-chromosome_0111	120656	126946	+	6291	CDS							Siderophore biosynthesis non-ribosomal peptide synthetase modules
211703-chromosome	211703-chromosome_0112	126943	128487	+	1545	CDS							Peptide synthetase
211703-chromosome	211703-chromosome_0113	128563	129501	-	939	CDS							Iron(III) dicitrate transport system, periplasmic iron-binding protein FecB (TC 3.A.1.14.1)
211703-chromosome	211703-chromosome_0114	129687	130418	+	732	CDS							4'-phosphopantetheinyl transferase entD (EC 2.7.8.-)
211703-chromosome	211703-chromosome_0115	130509	131327	-	819	CDS							Iron(III) dicitrate transport ATP-binding protein FecE (TC 3.A.1.14.1)
211703-chromosome	211703-chromosome_0116	131371	132420	-	1050	CDS							ABC-type Fe3+-siderophore transport system, permease component
211703-chromosome	211703-chromosome_0117	132433	133449	-	1017	CDS							ABC-type Fe3+-siderophore transport system, permease component
211703-chromosome	211703-chromosome_0118	133529	135502	-	1974	CDS							Colicin I receptor precursor
211703-chromosome	211703-chromosome_0119	135563	136798	-	1236	CDS							FIG00904545: hypothetical protein
211703-chromosome	211703-chromosome_0120	137014	137763	+	750	CDS							Type II and III secretion system family protein
211703-chromosome	211703-chromosome_0121	137773	138234	-	462	CDS							Arginine/ornithine antiporter ArcD
211703-chromosome	211703-chromosome_0122	138379	139326	-	948	CDS							Magnesium and cobalt transport protein CorA
211703-chromosome	211703-chromosome_0123	139742	141370	-	1629	CDS							Electron transfer flavoprotein-ubiquinone oxidoreductase (EC 1.5.5.1)
211703-chromosome	211703-chromosome_0124	141503	142261	+	759	CDS							Electron transfer flavoprotein, beta subunit
211703-chromosome	211703-chromosome_0125	142236	142352	-	117	CDS							hypothetical protein
211703-chromosome	211703-chromosome_0126	142377	143294	+	918	CDS							Electron transfer flavoprotein, alpha subunit
211703-chromosome	211703-chromosome_0127	143519	144607	+	1089	CDS							Phosphoserine aminotransferase (EC 2.6.1.52)
211703-chromosome	211703-chromosome_0128	144778	146058	+	1281	CDS							5-Enolpyruvylshikimate-3-phosphate synthase (EC 2.5.1.19)
211703-chromosome	211703-chromosome_0129	146256	147311	+	1056	CDS							2-keto-3-deoxy-D-arabino-heptulosonate-7-phosphate synthase I alpha (EC 2.5.1.54)
211703-chromosome	211703-chromosome_0130	147398	148120	-	723	CDS							Integral membrane protein TerC
211703-chromosome	211703-chromosome_0131	148238	149353	+	1116	CDS							ATP-NAD kinase (EC 2.7.1.23)
211703-chromosome	211703-chromosome_0132	149461	149739	+	279	CDS							FIG00361411: hypothetical protein
211703-chromosome	211703-chromosome_0133	149839	151503	+	1665	CDS							Long-chain-fatty-acid--CoA ligase (EC 6.2.1.3)
211703-chromosome	211703-chromosome_0134	151843	151992	-	150	CDS							hypothetical protein
211703-chromosome	211703-chromosome_0135	151973	152854	-	882	CDS							Cytidine deaminase (EC 3.5.4.5)
211703-chromosome	211703-chromosome_0136	152849	153034	+	186	CDS							hypothetical protein
211703-chromosome	211703-chromosome_0137	153081	153767	-	687	CDS							LrgA-associated membrane protein LrgB
211703-chromosome	211703-chromosome_0138	153764	154123	-	360	CDS							Antiholin-like protein LrgA
211703-chromosome	211703-chromosome_0139	154253	155968	+	1716	CDS							putative alpha-1,6-galactosidase
211703-chromosome	211703-chromosome_0140	156027	156533	-	507	CDS							hypothetical protein
211703-chromosome	211703-chromosome_0141	156682	158109	-	1428	CDS							Exodeoxyribonuclease I (EC 3.1.11.1)
211703-chromosome	211703-chromosome_0142	158288	158998	-	711	CDS							Serine/threonine protein phosphatase (EC 3.1.3.16)
211703-chromosome	211703-chromosome_0143	159218	161773	+	2556	CDS							Conserved protein
211703-chromosome	211703-chromosome_0144	161784	162497	+	714	CDS							virulence factor family protein
211703-chromosome	211703-chromosome_0145	162589	163359	-	771	CDS							Lysine-arginine-ornithine-binding periplasmic protein precursor (TC 3.A.1.3.1)
211703-chromosome	211703-chromosome_0146	163413	164198	-	786	CDS							FIG003879: Predicted amidohydrolase
211703-chromosome	211703-chromosome_0147	164237	165388	-	1152	CDS							Aspartate aminotransferase (EC 2.6.1.1)
211703-chromosome	211703-chromosome_0148	165504	166394	+	891	CDS							Glycine cleavage system transcriptional activator
211703-chromosome	211703-chromosome_0149	166466	167965	-	1500	CDS							L-arabinose isomerase (EC 5.3.1.4)
211703-chromosome	211703-chromosome_0150	167980	168678	-	699	CDS							L-ribulose-5-phosphate 4-epimerase (EC 5.1.3.4)
211703-chromosome	211703-chromosome_0151	168675	170351	-	1677	CDS							Ribulokinase (EC 2.7.1.16)
211703-chromosome	211703-chromosome_0152	170673	171695	+	1023	CDS							L-arabinose-binding periplasmic protein precursor AraF (TC 3.A.1.2.2)
211703-chromosome	211703-chromosome_0153	171762	173258	+	1497	CDS							L-arabinose transport ATP-binding protein AraG (TC 3.A.1.2.2)
211703-chromosome	211703-chromosome_0154	173307	174308	+	1002	CDS							L-arabinose transport system permease protein (TC 3.A.1.2.2)
211703-chromosome	211703-chromosome_0155	174441	175352	+	912	CDS							Arabinose operon regulatory protein
211703-chromosome	211703-chromosome_0156	175421	175546	-	126	CDS							LSU ribosomal protein L36p
211703-chromosome	211703-chromosome_0157	175543	175812	-	270	CDS							LSU ribosomal protein L31p
211703-chromosome	211703-chromosome_0158	176038	176292	+	255	CDS							DNA-damage-inducible protein I
211703-chromosome	211703-chromosome_0159	176480	177229	-	750	CDS							FIG00786704: hypothetical protein
211703-chromosome	211703-chromosome_0160	177313	177816	-	504	CDS							COG1451: Predicted metal-dependent hydrolase
211703-chromosome	211703-chromosome_0161	177947	179590	-	1644	CDS							FIG00362448: hypothetical protein
211703-chromosome	211703-chromosome_0162	179870	181519	-	1650	CDS							5'-nucleotidase (EC 3.1.3.5)
211703-chromosome	211703-chromosome_0163	181610	182962	-	1353	CDS							C4-dicarboxylate transporter DcuC (TC 2.A.61.1.1)
211703-chromosome	211703-chromosome_0164	183286	183891	+	606	CDS							Sll1761 protein
211703-chromosome	211703-chromosome_0165	184009	185775	-	1767	CDS							5-methylaminomethyl-2-thiouridine-forming enzyme mnmC
211703-chromosome	211703-chromosome_0166	186127	187326	+	1200	CDS							3-oxoacyl-[acyl-carrier-protein] synthase, KASI (EC 2.3.1.41)
211703-chromosome	211703-chromosome_0167	187424	187948	-	525	CDS							GCN5-related N-acetyltransferase
211703-chromosome	211703-chromosome_0168	188046	188360	-	315	CDS							putative lipoprotein
211703-chromosome	211703-chromosome_0169	188454	189740	-	1287	CDS							Citrate synthase (si) (EC 2.3.3.1)
211703-chromosome	211703-chromosome_0170	190287	190553	+	267	CDS							Succinate dehydrogenase cytochrome b-556 subunit
211703-chromosome	211703-chromosome_0171	190547	190891	+	345	CDS							Succinate dehydrogenase hydrophobic membrane anchor protein
211703-chromosome	211703-chromosome_0172	190893	192659	+	1767	CDS							Succinate dehydrogenase flavoprotein subunit (EC 1.3.99.1)
211703-chromosome	211703-chromosome_0173	192734	193393	+	660	CDS							Succinate dehydrogenase iron-sulfur protein (EC 1.3.99.1)
211703-chromosome	211703-chromosome_0174	193508	196318	+	2811	CDS							2-oxoglutarate dehydrogenase E1 component (EC 1.2.4.2)
211703-chromosome	211703-chromosome_0175	196405	197598	+	1194	CDS							Dihydrolipoamide succinyltransferase component (E2) of 2-oxoglutarate dehydrogenase complex (EC 2.3.1.61)
211703-chromosome	211703-chromosome_0176	197705	198871	+	1167	CDS							Succinyl-CoA ligase [ADP-forming] beta chain (EC 6.2.1.5)
211703-chromosome	211703-chromosome_0177	198871	199743	+	873	CDS							Succinyl-CoA ligase [ADP-forming] alpha chain (EC 6.2.1.5)
211703-chromosome	211703-chromosome_0178	199893	201206	-	1314	CDS							hypothetical protein
211703-chromosome	211703-chromosome_0179	202081	202536	+	456	CDS							YcgN (Fragment)
211703-chromosome	211703-chromosome_0180	202655	204061	-	1407	CDS							O-acetylhomoserine sulfhydrylase (EC 2.5.1.49)
211703-chromosome	211703-chromosome_0181	204080	205816	-	1737	CDS							Ferric iron ABC transporter, permease protein
211703-chromosome	211703-chromosome_0182	205813	206907	-	1095	CDS							Putrescine transport ATP-binding protein PotA (TC 3.A.1.11.1)
211703-chromosome	211703-chromosome_0183	207180	208199	-	1020	CDS							Ferric iron ABC transporter, iron-binding protein
211703-chromosome	211703-chromosome_0184	208320	209027	-	708	CDS							2-aminoethylphosphonate uptake and metabolism regulator
211703-chromosome	211703-chromosome_0185	209160	209288	-	129	CDS							hypothetical protein
211703-chromosome	211703-chromosome_0186	209280	210422	+	1143	CDS							2-aminoethylphosphonate:pyruvate aminotransferase (EC 2.6.1.37)
211703-chromosome	211703-chromosome_0187	210419	211858	+	1440	CDS							4-aminobutyrate aminotransferase (EC 2.6.1.19)
211703-chromosome	211703-chromosome_0188	211851	212690	+	840	CDS							Phosphonoacetaldehyde hydrolase (EC 3.11.1.1)
211703-chromosome	211703-chromosome_0189	212812	215100	-	2289	CDS							Pyruvate formate-lyase (EC 2.3.1.54)
211703-chromosome	211703-chromosome_0190	215136	215984	-	849	CDS							Formate efflux transporter (TC 2.A.44 family)
211703-chromosome	211703-chromosome_0191	216367	218127	-	1761	CDS							FIG00638589: hypothetical protein
211703-chromosome	211703-chromosome_0192	218463	219146	+	684	CDS							hypothetical protein
211703-chromosome	211703-chromosome_0193	219363	219677	-	315	CDS							Quaternary ammonium compound-resistance protein SugE
211703-chromosome	211703-chromosome_0194	220070	221131	+	1062	CDS							Aspartate-semialdehyde dehydrogenase (EC 1.2.1.11)
211703-chromosome	211703-chromosome_0195	221248	221466	-	219	CDS							Cold shock protein CspD
211703-chromosome	211703-chromosome_0196	221695	222012	+	318	CDS							ATP-dependent Clp protease adaptor protein ClpS
211703-chromosome	211703-chromosome_0197	222073	224325	+	2253	CDS							ATP-dependent Clp protease ATP-binding subunit ClpA
211703-chromosome	211703-chromosome_0198	224395	224613	-	219	CDS							Translation initiation factor 1
211703-chromosome	211703-chromosome_0199	224682	225398	-	717	CDS							Leucyl/phenylalanyl-tRNA--protein transferase (EC 2.3.2.6)
211703-chromosome	211703-chromosome_0200	225395	226117	-	723	CDS							Leucyl/phenylalanyl-tRNA--protein transferase (EC 2.3.2.6)
211703-chromosome	211703-chromosome_0201	226120	226590	+	471	CDS							FIG106692: Outer membrane lipoprotein
211703-chromosome	211703-chromosome_0202	226674	227915	-	1242	CDS							Response regulator
211703-chromosome	211703-chromosome_0203	227974	228924	-	951	CDS							Thioredoxin reductase (EC 1.8.1.9)
211703-chromosome	211703-chromosome_0204	229108	230172	-	1065	CDS							Alanine dehydrogenase (EC 1.4.1.1)
211703-chromosome	211703-chromosome_0205	230131	230373	+	243	CDS							hypothetical protein
211703-chromosome	211703-chromosome_0206	230374	230865	+	492	CDS							Leucine-responsive regulatory protein, regulator for leucine (or lrp) regulon and high-affinity branched-chain amino acid transport system
211703-chromosome	211703-chromosome_0207	231055	233559	+	2505	CDS							Cell division protein FtsK
211703-chromosome	211703-chromosome_0208	233625	234245	+	621	CDS							Outer membrane lipoprotein carrier protein LolA
211703-chromosome	211703-chromosome_0209	234319	235650	+	1332	CDS							FIG065221: Holliday junction DNA helicase
211703-chromosome	211703-chromosome_0210	235931	237226	+	1296	CDS							Seryl-tRNA synthetase (EC 6.1.1.11)
211703-chromosome	211703-chromosome_0211	237402	237893	+	492	CDS							Colicin V production protein
211703-chromosome	211703-chromosome_0212	237912	239432	+	1521	CDS							Amidophosphoribosyltransferase (EC 2.4.2.14)
211703-chromosome	211703-chromosome_0213	239522	240952	-	1431	CDS							6-phospho-beta-glucosidase ascB (EC 3.2.1.86)
211703-chromosome	211703-chromosome_0214	240984	242438	-	1455	CDS							PTS system, arbutin-, cellobiose-, and salicin-specific IIBC component (EC 2.7.1.69)
211703-chromosome	211703-chromosome_0215	242701	243702	+	1002	CDS							AscBF operon repressor
211703-chromosome	211703-chromosome_0216	243796	244554	+	759	CDS							tRNA-(ms[2]io[6]A)-hydroxylase (EC 1.-.-.-)
211703-chromosome	211703-chromosome_0217	244693	245478	-	786	CDS							Peptide transport system ATP-binding protein SapF
211703-chromosome	211703-chromosome_0218	245561	246559	-	999	CDS							Peptide transport system ATP-binding protein SapD
211703-chromosome	211703-chromosome_0219	246639	247532	-	894	CDS							Dipeptide transport system permease protein DppC (TC 3.A.1.5.2)
211703-chromosome	211703-chromosome_0220	247622	248581	-	960	CDS							Peptide transport system permease protein SapB
211703-chromosome	211703-chromosome_0221	248643	250238	-	1596	CDS							Dipeptide-binding ABC transporter, periplasmic substrate-binding component (TC 3.A.1.5.2)
211703-chromosome	211703-chromosome_0222	250375	251397	-	1023	CDS							Psp operon transcriptional activator
211703-chromosome	211703-chromosome_0223	251618	252298	+	681	CDS							Phage shock protein A
211703-chromosome	211703-chromosome_0224	252302	252538	+	237	CDS							Phage shock protein B
211703-chromosome	211703-chromosome_0225	252645	253049	+	405	CDS							Phage shock protein C
211703-chromosome	211703-chromosome_0226	253122	254528	+	1407	CDS							Conserved protein YcjX with nucleoside triphosphate hydrolase domain
211703-chromosome	211703-chromosome_0227	254578	255621	+	1044	CDS							Membrane protein YcjF
211703-chromosome	211703-chromosome_0228	255788	256582	+	795	CDS							Phenylalanine-4-hydroxylase (EC 1.14.16.1)
211703-chromosome	211703-chromosome_0229	256624	256962	+	339	CDS							Pterin-4-alpha-carbinolamine dehydratase (EC 4.2.1.96)
211703-chromosome	211703-chromosome_0230	257105	258652	+	1548	CDS							Transcriptional repressor protein TyrR
211703-chromosome	211703-chromosome_0231	258875	259393	+	519	CDS							Uncharacterized protein YfiR precursor
211703-chromosome	211703-chromosome_0232	259390	260631	+	1242	CDS							Inner membrane protein YfiN
211703-chromosome	211703-chromosome_0233	260665	261153	+	489	CDS							Integral membrane protein YfiB
211703-chromosome	211703-chromosome_0234	261402	262775	+	1374	CDS							Radical SAM family protein HutW, similar to coproporphyrinogen III oxidase, oxygen-independent, associated with heme uptake
211703-chromosome	211703-chromosome_0235	262850	264214	-	1365	CDS							Exodeoxyribonuclease VII large subunit (EC 3.1.11.6)
211703-chromosome	211703-chromosome_0236	264179	264346	+	168	CDS							hypothetical protein
211703-chromosome	211703-chromosome_0237	264321	265229	-	909	CDS							Permease of the drug/metabolite transporter (DMT) superfamily
211703-chromosome	211703-chromosome_0238	265368	265790	-	423	CDS							Biopolymer transport protein ExbD/TolR
211703-chromosome	211703-chromosome_0239	265790	266545	-	756	CDS							MotA/TolQ/ExbB proton channel family protein
211703-chromosome	211703-chromosome_0240	266548	267318	-	771	CDS							Ferric siderophore transport system, periplasmic binding protein TonB
211703-chromosome	211703-chromosome_0241	267799	271005	+	3207	CDS							Alpha-amylase precursor (EC 3.2.1.1)
211703-chromosome	211703-chromosome_0242	271852	272487	+	636	CDS							Transporter
211703-chromosome	211703-chromosome_0243	272647	272811	-	165	CDS							hypothetical protein
211703-chromosome	211703-chromosome_0244	272881	274215	+	1335	CDS							Inosine-5'-monophosphate dehydrogenase (EC 1.1.1.205)
211703-chromosome	211703-chromosome_0245	274300	275889	+	1590	CDS							GMP synthase [glutamine-hydrolyzing] (EC 6.3.5.2)
211703-chromosome	211703-chromosome_0246	276646	277941	+	1296	CDS							Deoxyguanosinetriphosphate triphosphohydrolase (EC 3.1.5.1)
211703-chromosome	211703-chromosome_0247	278532	279359	-	828	CDS							ADA regulatory protein / Methylated-DNA--protein-cysteine methyltransferase (EC 2.1.1.63)
211703-chromosome	211703-chromosome_0248	279411	280175	-	765	CDS							3-oxoacyl-[acyl-carrier protein] reductase (EC 1.1.1.100)
211703-chromosome	211703-chromosome_0249	280576	280950	-	375	CDS							hypothetical protein
211703-chromosome	211703-chromosome_0250	280947	281729	-	783	CDS							DNA alkylation repair enzyme
211703-chromosome	211703-chromosome_0251	281726	282160	-	435	CDS							Transcriptional regulator, MarR family
211703-chromosome	211703-chromosome_0252	282517	283887	+	1371	CDS							serine/threonine protein kinase
211703-chromosome	211703-chromosome_0253	283998	284645	+	648	CDS							Thiopurine S-methyltransferase (EC 2.1.1.67)
211703-chromosome	211703-chromosome_0254	284930	287704	-	2775	CDS							Protease III precursor (EC 3.4.24.55)
211703-chromosome	211703-chromosome_0255	287882	288334	+	453	CDS							Phosphohistidine phosphatase SixA
211703-chromosome	211703-chromosome_0256	288468	288674	+	207	CDS							FIG00362274: hypothetical protein
211703-chromosome	211703-chromosome_0257	288860	289780	+	921	CDS							Permease of the drug/metabolite transporter (DMT) superfamily
211703-chromosome	211703-chromosome_0258	289830	291446	-	1617	CDS							Oligopeptide ABC transporter, periplasmic oligopeptide-binding protein OppA (TC 3.A.1.5.1)
211703-chromosome	211703-chromosome_0259	291820	292854	+	1035	CDS							Fructose-1,6-bisphosphatase, type I (EC 3.1.3.11)
211703-chromosome	211703-chromosome_0260	293399	296854	-	3456	CDS							Transcription-repair coupling factor
211703-chromosome	211703-chromosome_0261	296906	297481	-	576	CDS							FIG01200287: hypothetical protein
211703-chromosome	211703-chromosome_0262	297558	298793	+	1236	CDS							Lipoprotein releasing system transmembrane protein LolC
211703-chromosome	211703-chromosome_0263	298834	299532	+	699	CDS							Lipoprotein releasing system ATP-binding protein LolD
211703-chromosome	211703-chromosome_0264	299532	300773	+	1242	CDS							Lipoprotein releasing system transmembrane protein LolE
211703-chromosome	211703-chromosome_0265	300904	301494	-	591	CDS							Nucleotidase YfbR, HD superfamily
211703-chromosome	211703-chromosome_0266	301579	302013	-	435	CDS							Inner membrane protein YccF
211703-chromosome	211703-chromosome_0267	302318	302449	-	132	CDS							hypothetical protein
211703-chromosome	211703-chromosome_0268	302444	303754	+	1311	CDS							Cell division trigger factor (EC 5.2.1.8)
211703-chromosome	211703-chromosome_0269	303841	304464	+	624	CDS							ATP-dependent Clp protease proteolytic subunit (EC 3.4.21.92)
211703-chromosome	211703-chromosome_0270	304535	305809	+	1275	CDS							ATP-dependent Clp protease ATP-binding subunit ClpX
211703-chromosome	211703-chromosome_0271	305949	308303	+	2355	CDS							ATP-dependent protease La (EC 3.4.21.53) Type I
211703-chromosome	211703-chromosome_0272	308544	308816	+	273	CDS							DNA-binding protein HU-beta
211703-chromosome	211703-chromosome_0273	308966	310879	+	1914	CDS							Peptidyl-prolyl cis-trans isomerase PpiD (EC 5.2.1.8)
211703-chromosome	211703-chromosome_0274	311162	312754	-	1593	CDS							Putative ATPase component of ABC transporter with duplicated ATPase domain
211703-chromosome	211703-chromosome_0275	312965	314620	-	1656	CDS							Acetate permease ActP (cation/acetate symporter)
211703-chromosome	211703-chromosome_0276	314617	314928	-	312	CDS							Putative membrane protein, clustering with ActP
211703-chromosome	211703-chromosome_0277	315036	315662	-	627	CDS							DNA polymerase III epsilon subunit (EC 2.7.7.7)
211703-chromosome	211703-chromosome_0278	315665	317452	-	1788	CDS							Predicted signal-transduction protein containing cAMP-binding and CBS domains
211703-chromosome	211703-chromosome_0279	317610	318416	+	807	CDS							Enoyl-CoA hydratase (EC 4.2.1.17)
211703-chromosome	211703-chromosome_0280	318498	319991	-	1494	CDS							Sodium/alanine symporter family protein
211703-chromosome	211703-chromosome_0281	320139	320255	-	117	CDS							hypothetical protein
211703-chromosome	211703-chromosome_0282	320298	320735	+	438	CDS							PhnO protein
211703-chromosome	211703-chromosome_0283	320754	321563	+	810	CDS							Inner membrane protein
211703-chromosome	211703-chromosome_0284	321645	322241	-	597	CDS							FIG00361445: hypothetical protein
211703-chromosome	211703-chromosome_0285	323200	326094	-	2895	CDS							putative exported protein
211703-chromosome	211703-chromosome_0286	326378	326791	-	414	CDS							Predicted transcriptional regulator LiuR of leucine degradation pathway, MerR family
211703-chromosome	211703-chromosome_0287	326846	327817	-	972	CDS							Hydroxymethylglutaryl-CoA lyase (EC 4.1.3.4)
211703-chromosome	211703-chromosome_0288	327814	329778	-	1965	CDS							Methylcrotonyl-CoA carboxylase biotin-containing subunit (EC 6.4.1.4)
211703-chromosome	211703-chromosome_0289	329888	330736	-	849	CDS							Methylglutaconyl-CoA hydratase (EC 4.2.1.18)
211703-chromosome	211703-chromosome_0290	330746	332362	-	1617	CDS							Methylcrotonyl-CoA carboxylase carboxyl transferase subunit (EC 6.4.1.4)
211703-chromosome	211703-chromosome_0291	332359	333507	-	1149	CDS							Isovaleryl-CoA dehydrogenase (EC 1.3.8.4)
211703-chromosome	211703-chromosome_0292	333765	335276	+	1512	CDS							Methylmalonate-semialdehyde dehydrogenase (EC 1.2.1.27)
211703-chromosome	211703-chromosome_0293	335358	336515	+	1158	CDS							Branched-chain acyl-CoA dehydrogenase (EC 1.3.99.12)
211703-chromosome	211703-chromosome_0294	336634	337425	+	792	CDS							3-hydroxyisobutyryl-CoA hydrolase (EC 3.1.2.4)
211703-chromosome	211703-chromosome_0295	337465	338604	+	1140	CDS							3-hydroxyisobutyryl-CoA hydrolase (EC 3.1.2.4)
211703-chromosome	211703-chromosome_0296	338632	339552	+	921	CDS							3-hydroxyisobutyrate dehydrogenase (EC 1.1.1.31)
211703-chromosome	211703-chromosome_0297	339624	340385	+	762	CDS							3-oxoacyl-[acyl-carrier protein] reductase (EC 1.1.1.100)
211703-chromosome	211703-chromosome_0298	340751	342187	+	1437	CDS							Arginine/ornithine antiporter ArcD
211703-chromosome	211703-chromosome_0299	342279	343067	+	789	CDS							Protein of unknown function DUF81
211703-chromosome	211703-chromosome_0300	345574	346602	+	1029	CDS							Outer membrane protein romA
211703-chromosome	211703-chromosome_0301	346785	347792	-	1008	CDS							Ribose ABC transport system, permease protein RbsC (TC 3.A.1.2.1)
211703-chromosome	211703-chromosome_0302	347785	348804	-	1020	CDS							Ribose ABC transport system, permease protein RbsC (TC 3.A.1.2.1)
211703-chromosome	211703-chromosome_0303	348806	350320	-	1515	CDS							Putative sugar ABC transport system, ATP-binding protein YtfR (EC 3.6.3.17)
211703-chromosome	211703-chromosome_0304	350400	351359	-	960	CDS							Putative sugar ABC transport system, periplasmic binding protein YtfQ precursor
211703-chromosome	211703-chromosome_0305	351643	352596	-	954	CDS							Transcriptional regulator, LysR family
211703-chromosome	211703-chromosome_0306	352726	353577	+	852	CDS							ThiJ/PfpI family protein
211703-chromosome	211703-chromosome_0307	353784	357218	+	3435	CDS							FIG01057222: hypothetical protein
211703-chromosome	211703-chromosome_0308	357320	358198	-	879	CDS							Hydrogen peroxide-inducible genes activator
211703-chromosome	211703-chromosome_0309	358360	359145	+	786	CDS							Formate dehydrogenase chain D (EC 1.2.1.2)
211703-chromosome	211703-chromosome_0310	359117	361426	+	2310	CDS							Putative formate dehydrogenase oxidoreductase protein
211703-chromosome	211703-chromosome_0311	361510	363084	-	1575	CDS							diguanylate cyclase/phosphodiesterase (GGDEF & EAL domains) with PAS/PAC sensor(s)
211703-chromosome	211703-chromosome_0312	363049	363162	+	114	CDS							hypothetical protein
211703-chromosome	211703-chromosome_0313	363186	364103	-	918	CDS							Transcriptional regulator
211703-chromosome	211703-chromosome_0314	364267	365700	+	1434	CDS							Beta-glucosidase (EC 3.2.1.21); 6-phospho-beta-glucosidase (EC 3.2.1.86)
211703-chromosome	211703-chromosome_0315	365796	366554	-	759	CDS							Reductase
211703-chromosome	211703-chromosome_0316	366685	367620	+	936	CDS							Transcriptional regulator
211703-chromosome	211703-chromosome_0317	367600	368610	-	1011	CDS							Transcriptional regulator, AraC family
211703-chromosome	211703-chromosome_0318	368737	368853	-	117	CDS							hypothetical protein
211703-chromosome	211703-chromosome_0319	368842	370878	+	2037	CDS							Beta-hexosaminidase (EC 3.2.1.52)
211703-chromosome	211703-chromosome_0320	371048	371905	+	858	CDS							Endonuclease IV (EC 3.1.21.2)
211703-chromosome	211703-chromosome_0321	371941	372918	+	978	CDS							MGC89088 protein
211703-chromosome	211703-chromosome_0322	373004	373888	-	885	CDS							Transcriptional regulator, LysR family
211703-chromosome	211703-chromosome_0323	373959	374972	+	1014	CDS							Tellurite resistance protein
211703-chromosome	211703-chromosome_0324	375153	376181	+	1029	CDS							Lipid A biosynthesis (KDO) 2-(lauroyl)-lipid IVA acyltransferase (EC 2.3.1.-)
211703-chromosome	211703-chromosome_0325	376249	376383	-	135	CDS							hypothetical protein
211703-chromosome	211703-chromosome_0326	376312	377331	+	1020	CDS							Lipid A biosynthesis lauroyl acyltransferase (EC 2.3.1.-)
211703-chromosome	211703-chromosome_0327	377426	378286	+	861	CDS							FIG00361278: hypothetical protein
211703-chromosome	211703-chromosome_0328	378347	379225	-	879	CDS							Pirin-related protein
211703-chromosome	211703-chromosome_0329	379469	381871	+	2403	CDS							DNA polymerase II (EC 2.7.7.7)
211703-chromosome	211703-chromosome_0330	382012	382088	-	77	rna							tRNA-Val-GAC
211703-chromosome	211703-chromosome_0331	382128	382204	-	77	rna							tRNA-Val-GAC
211703-chromosome	211703-chromosome_0332	382210	382288	-	79	rna							tRNA-Pseudo-GAC
211703-chromosome	211703-chromosome_0333	382326	382402	-	77	rna							tRNA-Val-GAC
211703-chromosome	211703-chromosome_0334	382420	382496	-	77	rna							tRNA-Val-GAC
211703-chromosome	211703-chromosome_0335	382508	382584	-	77	rna							tRNA-Val-GAC
211703-chromosome	211703-chromosome_0336	382779	384239	-	1461	CDS							Multi antimicrobial extrusion protein (Na(+)/drug antiporter), MATE family of MDR efflux pumps
211703-chromosome	211703-chromosome_0337	384310	384516	-	207	CDS							FIG00361744: hypothetical protein
211703-chromosome	211703-chromosome_0338	384650	385261	+	612	CDS							Riboflavin synthase eubacterial/eukaryotic (EC 2.5.1.9)
211703-chromosome	211703-chromosome_0339	385364	385654	+	291	CDS							hypothetical protein
211703-chromosome	211703-chromosome_0340	385733	385936	-	204	CDS							FIG00362276: hypothetical protein
211703-chromosome	211703-chromosome_0341	386073	386732	-	660	CDS							2-deoxyglucose-6-phosphate hydrolase YniC
211703-chromosome	211703-chromosome_0342	386861	388039	-	1179	CDS							Phosphoribosylglycinamide formyltransferase 2 (EC 2.1.2.-)
211703-chromosome	211703-chromosome_0343	388113	389003	-	891	CDS							Putative transporter, DME family
211703-chromosome	211703-chromosome_0344	389131	389817	+	687	CDS							FMN-dependent NADH-azoreductase
211703-chromosome	211703-chromosome_0345	389913	390092	-	180	CDS							hypothetical protein
211703-chromosome	211703-chromosome_0346	390254	390442	-	189	CDS							FIG00362240: hypothetical protein
211703-chromosome	211703-chromosome_0347	390439	390909	-	471	CDS							Transcriptional regulator, MarR family
211703-chromosome	211703-chromosome_0348	391060	392292	-	1233	CDS							hypothetical protein
211703-chromosome	211703-chromosome_0349	392564	393433	+	870	CDS							FIG00362319: hypothetical protein
211703-chromosome	211703-chromosome_0350	393435	393746	+	312	CDS							FIG00361774: hypothetical protein
211703-chromosome	211703-chromosome_0351	393792	394115	-	324	CDS							putative cytoplasmic protein
211703-chromosome	211703-chromosome_0352	394400	395176	-	777	CDS							Monofunctional biosynthetic peptidoglycan transglycosylase (EC 2.4.2.-)
211703-chromosome	211703-chromosome_0353	395161	395487	-	327	CDS							FIG00361526: hypothetical protein
211703-chromosome	211703-chromosome_0354	395668	395937	-	270	CDS							Cell division topological specificity factor MinE
211703-chromosome	211703-chromosome_0355	395940	396752	-	813	CDS							Septum site-determining protein MinD
211703-chromosome	211703-chromosome_0356	396771	397496	-	726	CDS							Septum site-determining protein MinC
211703-chromosome	211703-chromosome_0357	397603	397881	+	279	CDS							Protein YcgL
211703-chromosome	211703-chromosome_0358	397878	398840	+	963	CDS							Membrane-bound lytic murein transglycosylase B (EC 3.2.1.-)
211703-chromosome	211703-chromosome_0359	399003	400373	-	1371	CDS							L-serine dehydratase (EC 4.3.1.17)
211703-chromosome	211703-chromosome_0360	400658	402040	-	1383	CDS							L-serine dehydratase (EC 4.3.1.17)
211703-chromosome	211703-chromosome_0361	402197	402481	-	285	CDS							Uncharacterized protein conserved in bacteria
211703-chromosome	211703-chromosome_0362	402750	404003	+	1254	CDS							Proton/glutamate symport protein @ Sodium/glutamate symport protein
211703-chromosome	211703-chromosome_0363	404112	404510	-	399	CDS							Predicted transcriptional regulator LiuR of leucine degradation pathway, MerR family
211703-chromosome	211703-chromosome_0364	404643	405809	+	1167	CDS							3-ketoacyl-CoA thiolase [isoleucine degradation] (EC 2.3.1.16)
211703-chromosome	211703-chromosome_0365	405871	407112	-	1242	CDS							Predicted signal transduction protein
211703-chromosome	211703-chromosome_0366	407229	408485	-	1257	CDS							Long-chain fatty acid transport protein
211703-chromosome	211703-chromosome_0367	408737	410008	-	1272	CDS							Long-chain fatty acid transport protein precursor
211703-chromosome	211703-chromosome_0368	410417	411160	-	744	CDS							FIG00920272: hypothetical protein
211703-chromosome	211703-chromosome_0369	411153	411743	-	591	CDS							RNA polymerase sigma-70 factor, ECF subfamily
211703-chromosome	211703-chromosome_0370	411774	413318	-	1545	CDS							BatD
211703-chromosome	211703-chromosome_0371	413315	413812	-	498	CDS							TPR domain protein in aerotolerance operon
211703-chromosome	211703-chromosome_0372	413766	414278	-	513	CDS							TPR domain protein in aerotolerance operon
211703-chromosome	211703-chromosome_0373	414418	414822	+	405	CDS							hypothetical protein
211703-chromosome	211703-chromosome_0374	414799	415761	-	963	CDS							BatA (Bacteroides aerotolerance operon)
211703-chromosome	211703-chromosome_0375	415758	416285	-	528	CDS							hypothetical protein
211703-chromosome	211703-chromosome_0376	416300	417190	-	891	CDS							hypothetical protein PA3071
211703-chromosome	211703-chromosome_0377	417219	418169	-	951	CDS							MoxR-like ATPase in aerotolerance operon
211703-chromosome	211703-chromosome_0378	418353	419663	+	1311	CDS							3-ketoacyl-CoA thiolase (EC 2.3.1.16) @ Acetyl-CoA acetyltransferase (EC 2.3.1.9)
211703-chromosome	211703-chromosome_0379	419660	421810	+	2151	CDS							Enoyl-CoA hydratase (EC 4.2.1.17) / Delta(3)-cis-delta(2)-trans-enoyl-CoA isomerase (EC 5.3.3.8) / 3-hydroxyacyl-CoA dehydrogenase (EC 1.1.1.35) / 3-hydroxybutyryl-CoA epimerase (EC 5.1.2.3)
211703-chromosome	211703-chromosome_0380	422073	422213	+	141	CDS							hypothetical protein
211703-chromosome	211703-chromosome_0381	422403	422960	+	558	CDS							YaeQ protein
211703-chromosome	211703-chromosome_0382	422972	423856	+	885	CDS							Arginine/ornithine antiporter ArcD
211703-chromosome	211703-chromosome_0383	424951	425097	+	147	CDS							hypothetical protein
211703-chromosome	211703-chromosome_0384	425388	426050	-	663	CDS							hypothetical protein
211703-chromosome	211703-chromosome_0385	426094	426237	-	144	CDS							hypothetical protein
211703-chromosome	211703-chromosome_0386	426411	426761	+	351	CDS							hypothetical protein
211703-chromosome	211703-chromosome_0387	426776	428185	+	1410	CDS							Phage terminase, large subunit
211703-chromosome	211703-chromosome_0388	428182	429198	+	1017	CDS							Phage capsid packaging protein
211703-chromosome	211703-chromosome_0389	429379	429510	+	132	CDS							possible (AB008550) orf34 [bacteriophage phi CTX]
211703-chromosome	211703-chromosome_0390	433311	433817	-	507	CDS							Phage protein
211703-chromosome	211703-chromosome_0391	433814	435940	-	2127	CDS							Replication gene A protein
211703-chromosome	211703-chromosome_0392	436138	436335	-	198	CDS							Phage protein
211703-chromosome	211703-chromosome_0393	436332	436787	-	456	CDS							Phage protein
211703-chromosome	211703-chromosome_0394	436972	437232	-	261	CDS							C protein
211703-chromosome	211703-chromosome_0395	437489	437941	-	453	CDS							FIG00362155: hypothetical protein
211703-chromosome	211703-chromosome_0396	437955	438464	-	510	CDS							Transcriptional regulator
211703-chromosome	211703-chromosome_0397	438502	438771	-	270	CDS							hypothetical protein
211703-chromosome	211703-chromosome_0398	439392	439808	+	417	CDS							Phage repressor protein C2
211703-chromosome	211703-chromosome_0399	440557	441510	+	954	CDS							Putative phage protein
211703-chromosome	211703-chromosome_0400	442394	443380	+	987	CDS							Integrase
211703-chromosome	211703-chromosome_0401	443778	444761	+	984	CDS							Phenylalanyl-tRNA synthetase alpha chain (EC 6.1.1.20)
211703-chromosome	211703-chromosome_0402	444774	447161	+	2388	CDS							Phenylalanyl-tRNA synthetase beta chain (EC 6.1.1.20)
211703-chromosome	211703-chromosome_0403	447165	447461	+	297	CDS							Integration host factor alpha subunit
211703-chromosome	211703-chromosome_0404	447516	451439	+	3924	CDS							histidine kinase/response regulator hybrid protein
211703-chromosome	211703-chromosome_0405	451441	452691	+	1251	CDS							Response regulator
211703-chromosome	211703-chromosome_0406	452731	453306	+	576	CDS							Acetyl-CoA synthetase (ADP-forming) alpha and beta chains, putative
211703-chromosome	211703-chromosome_0407	453379	454152	+	774	CDS							NAD-dependent protein deacetylase of SIR2 family
211703-chromosome	211703-chromosome_0408	454259	454717	+	459	CDS							hypothetical protein
211703-chromosome	211703-chromosome_0409	454714	455547	+	834	CDS							GGDEF family protein
211703-chromosome	211703-chromosome_0410	455522	456364	+	843	CDS							GGDEF family protein
211703-chromosome	211703-chromosome_0411	456454	457479	-	1026	CDS							Ribose operon repressor
211703-chromosome	211703-chromosome_0412	457479	458411	-	933	CDS							Ribokinase (EC 2.7.1.15)
211703-chromosome	211703-chromosome_0413	458510	459349	-	840	CDS							Ribose ABC transport system, periplasmic ribose-binding protein RbsB (TC 3.A.1.2.1)
211703-chromosome	211703-chromosome_0414	459417	460385	-	969	CDS							Ribose ABC transport system, permease protein RbsC (TC 3.A.1.2.1)
211703-chromosome	211703-chromosome_0415	460382	461911	-	1530	CDS							Ribose ABC transport system, ATP-binding protein RbsA (TC 3.A.1.2.1)
211703-chromosome	211703-chromosome_0416	461947	462366	-	420	CDS							Ribose ABC transport system, high affinity permease RbsD (TC 3.A.1.2.1)
211703-chromosome	211703-chromosome_0417	462612	463229	-	618	CDS							Glutathione S-transferase (EC 2.5.1.18)
211703-chromosome	211703-chromosome_0418	463487	464242	+	756	CDS							Probable proline and glycine rich transmembrane protein gene in bax
211703-chromosome	211703-chromosome_0419	464304	464966	+	663	CDS							Hypothetical protein, bax gene locus
211703-chromosome	211703-chromosome_0420	465038	465946	-	909	CDS							tRNA(Cytosine32)-2-thiocytidine synthetase
211703-chromosome	211703-chromosome_0421	466014	466961	-	948	CDS							Universal stress protein E
211703-chromosome	211703-chromosome_0422	467098	467853	-	756	CDS							Fumarate and nitrate reduction regulatory protein
211703-chromosome	211703-chromosome_0423	467922	468608	-	687	CDS							Heavy-metal-associated domain (N-terminus) and membrane-bounded cytochrome biogenesis cycZ-like domain, possible membrane copper tolerance protein
211703-chromosome	211703-chromosome_0424	468592	468798	-	207	CDS							Type cbb3 cytochrome oxidase biogenesis protein CcoS, involved in heme b insertion
211703-chromosome	211703-chromosome_0425	468881	471196	-	2316	CDS							Type cbb3 cytochrome oxidase biogenesis protein CcoI; Copper-translocating P-type ATPase (EC 3.6.3.4)
211703-chromosome	211703-chromosome_0426	471176	471364	+	189	CDS							hypothetical protein
211703-chromosome	211703-chromosome_0427	471366	471854	-	489	CDS							Putative analog of CcoH, COG3198
211703-chromosome	211703-chromosome_0428	471968	472957	-	990	CDS							Cytochrome c oxidase subunit CcoP (EC 1.9.3.1)
211703-chromosome	211703-chromosome_0429	472957	473136	-	180	CDS							Cytochrome c oxidase subunit CcoQ (EC 1.9.3.1)
211703-chromosome	211703-chromosome_0430	473148	473762	-	615	CDS							Cytochrome c oxidase subunit CcoO (EC 1.9.3.1)
211703-chromosome	211703-chromosome_0431	473781	475205	-	1425	CDS							Cytochrome c oxidase subunit CcoN (EC 1.9.3.1)
211703-chromosome	211703-chromosome_0432	475527	475943	+	417	CDS							hypothetical protein
211703-chromosome	211703-chromosome_0433	476052	476510	+	459	CDS							Free methionine-(R)-sulfoxide reductase, contains GAF domain
211703-chromosome	211703-chromosome_0434	476612	477256	+	645	CDS							ProQ: influences osmotic activation of compatible solute ProP
211703-chromosome	211703-chromosome_0435	477265	479280	+	2016	CDS							Tail-specific protease precursor (EC 3.4.21.102)
211703-chromosome	211703-chromosome_0436	479410	482034	+	2625	CDS							Membrane alanine aminopeptidase N (EC 3.4.11.2)
211703-chromosome	211703-chromosome_0437	482102	482323	+	222	CDS							FIG00361373: hypothetical protein
211703-chromosome	211703-chromosome_0438	482598	487460	+	4863	CDS							NAD-specific glutamate dehydrogenase (EC 1.4.1.2), large form
211703-chromosome	211703-chromosome_0439	487508	488518	+	1011	CDS							Dihydroorotate dehydrogenase (EC 1.3.3.1)
211703-chromosome	211703-chromosome_0440	488604	489140	+	537	CDS							FIG01199806: hypothetical protein
211703-chromosome	211703-chromosome_0441	489451	491622	+	2172	CDS							23S rRNA (guanine-N-2-) -methyltransferase rlmL EC 2.1.1.-)
211703-chromosome	211703-chromosome_0442	491622	491849	+	228	CDS							Thiol-disulfide isomerase and thioredoxin
211703-chromosome	211703-chromosome_0443	491922	493832	+	1911	CDS							ABC transporter ATP-binding protein uup
211703-chromosome	211703-chromosome_0444	493841	495490	+	1650	CDS							FIG00361486: hypothetical protein
211703-chromosome	211703-chromosome_0445	495648	495827	+	180	CDS							Ribosome modulation factor
211703-chromosome	211703-chromosome_0446	495912	496472	-	561	CDS							3-hydroxyacyl-[acyl-carrier-protein] dehydratase, FabA form (EC 4.2.1.59)
211703-chromosome	211703-chromosome_0447	496551	498530	-	1980	CDS							ATP-dependent protease La (EC 3.4.21.53) Type II
211703-chromosome	211703-chromosome_0448	498661	498897	+	237	CDS							hypothetical protein
211703-chromosome	211703-chromosome_0449	500603	500917	-	315	CDS							Zona occludens toxin
211703-chromosome	211703-chromosome_0450	501298	501615	-	318	CDS							hypothetical protein
211703-chromosome	211703-chromosome_0451	501660	503468	-	1809	CDS							Period clock protein
211703-chromosome	211703-chromosome_0452	504259	504675	-	417	CDS							Phage ssDNA binding protein #Inoviridae protein Gp5
211703-chromosome	211703-chromosome_0453	504688	505563	-	876	CDS							Phage replication initiation protein #Inoviridae protein Gp2
211703-chromosome	211703-chromosome_0454	505819	506088	-	270	CDS							Phage replication initiation protein
211703-chromosome	211703-chromosome_0455	507411	507647	+	237	CDS							hypothetical protein
211703-chromosome	211703-chromosome_0456	508864	510036	-	1173	CDS							Zona occludens toxin
211703-chromosome	211703-chromosome_0457	510046	510363	-	318	CDS							VSK receptor, phage related
211703-chromosome	211703-chromosome_0458	510407	510529	-	123	CDS							hypothetical protein
211703-chromosome	211703-chromosome_0459	511042	512214	-	1173	CDS							hypothetical protein
211703-chromosome	211703-chromosome_0460	513069	513413	-	345	CDS							Phage ssDNA binding protein #Inoviridae protein Gp5
211703-chromosome	211703-chromosome_0461	513426	513923	-	498	CDS							Phage replication initiation protein #Inoviridae protein Gp2
211703-chromosome	211703-chromosome_0462	513981	514826	-	846	CDS							Phage replication initiation protein
211703-chromosome	211703-chromosome_0463	516224	517492	-	1269	CDS							Site-specific recombinase, phage integrase family
211703-chromosome	211703-chromosome_0464	517800	518105	-	306	CDS							YebG, DNA damage-inducible gene in SOS regulon, expressed in stationary phase
211703-chromosome	211703-chromosome_0465	518326	518970	+	645	CDS							Paraquat-inducible protein A
211703-chromosome	211703-chromosome_0466	518948	519556	+	609	CDS							Paraquat-inducible protein A
211703-chromosome	211703-chromosome_0467	519608	522103	+	2496	CDS							Paraquat-inducible protein B
211703-chromosome	211703-chromosome_0468	522233	523663	+	1431	CDS							Ribosomal RNA small subunit methyltransferase F (EC 2.1.1.-)
211703-chromosome	211703-chromosome_0469	523898	524209	-	312	CDS							hypothetical protein
211703-chromosome	211703-chromosome_0470	524430	525989	+	1560	CDS							Mobile element protein
211703-chromosome	211703-chromosome_0471	527768	528796	-	1029	CDS							Integrase/recombinase xerD homolog
211703-chromosome	211703-chromosome_0472	529099	529878	-	780	CDS							Putative deoxyribonuclease YcfH
211703-chromosome	211703-chromosome_0473	529891	530838	-	948	CDS							DNA polymerase III delta prime subunit (EC 2.7.7.7)
211703-chromosome	211703-chromosome_0474	530823	531464	-	642	CDS							Thymidylate kinase (EC 2.7.4.9)
211703-chromosome	211703-chromosome_0475	531464	532396	-	933	CDS							FIG004453: protein YceG like
211703-chromosome	211703-chromosome_0476	532455	533180	-	726	CDS							Aminodeoxychorismate lyase (EC 4.1.3.38)
211703-chromosome	211703-chromosome_0477	533328	534533	-	1206	CDS							3-oxoacyl-[acyl-carrier-protein] synthase, KASII (EC 2.3.1.179)
211703-chromosome	211703-chromosome_0478	534651	534887	-	237	CDS							Acyl carrier protein
211703-chromosome	211703-chromosome_0479	535045	535779	-	735	CDS							3-oxoacyl-[acyl-carrier protein] reductase (EC 1.1.1.100)
211703-chromosome	211703-chromosome_0480	535793	536728	-	936	CDS							Malonyl CoA-acyl carrier protein transacylase (EC 2.3.1.39)
211703-chromosome	211703-chromosome_0481	536795	537754	-	960	CDS							3-oxoacyl-[acyl-carrier-protein] synthase, KASIII (EC 2.3.1.180)
211703-chromosome	211703-chromosome_0482	537761	538570	-	810	CDS							Phosphate:acyl-ACP acyltransferase PlsX
211703-chromosome	211703-chromosome_0483	538790	538957	-	168	CDS							LSU ribosomal protein L32p
211703-chromosome	211703-chromosome_0484	538978	539409	-	432	CDS							COG1399 protein, clustered with ribosomal protein L32p
211703-chromosome	211703-chromosome_0485	539696	540199	-	504	CDS							Collagenase and related proteases
211703-chromosome	211703-chromosome_0486	540509	541090	+	582	CDS							FIG146278: Maf/YceF/YhdE family protein
211703-chromosome	211703-chromosome_0487	541143	542066	-	924	CDS							Ribosomal large subunit pseudouridine synthase C (EC 4.2.1.70)
211703-chromosome	211703-chromosome_0488	542502	545636	+	3135	CDS							Ribonuclease E (EC 3.1.26.12)
211703-chromosome	211703-chromosome_0489	546284	547756	-	1473	CDS							Low-affinity inorganic phosphate transporter
211703-chromosome	211703-chromosome_0490	548077	548658	-	582	CDS							Deoxycytidine triphosphate deaminase (EC 3.5.4.13)
211703-chromosome	211703-chromosome_0491	548722	549366	-	645	CDS							Uridine kinase (EC 2.7.1.48) [C1]
211703-chromosome	211703-chromosome_0492	549475	550557	-	1083	CDS							Scaffold protein for [4Fe-4S] cluster assembly ApbC, MRP-like
211703-chromosome	211703-chromosome_0493	550764	552776	+	2013	CDS							Methionyl-tRNA synthetase (EC 6.1.1.10)
211703-chromosome	211703-chromosome_0494	552848	553582	-	735	CDS							hypothetical protein
211703-chromosome	211703-chromosome_0495	553595	553867	-	273	CDS							Acylphosphate phosphohydrolase (EC 3.6.1.7), putative
211703-chromosome	211703-chromosome_0496	553953	555383	+	1431	CDS							N-acetylglucosamine regulated methyl-accepting chemotaxis protein
211703-chromosome	211703-chromosome_0497	555568	556761	+	1194	CDS							LSU m5C1962 methyltransferase RlmI
211703-chromosome	211703-chromosome_0498	557231	557875	-	645	CDS							Maleylacetoacetate isomerase (EC 5.2.1.2) / Glutathione S-transferase
211703-chromosome	211703-chromosome_0499	558134	559318	+	1185	CDS							putative acyltransferase
211703-chromosome	211703-chromosome_0500	559667	560704	+	1038	CDS							Selenide,water dikinase (EC 2.7.9.3)
211703-chromosome	211703-chromosome_0501	560701	561831	+	1131	CDS							Selenophosphate-dependent tRNA 2-selenouridine synthase
211703-chromosome	211703-chromosome_0502	561825	562469	+	645	CDS							Hypothetical metal-binding enzyme, YcbL homolog
211703-chromosome	211703-chromosome_0503	562445	563446	-	1002	CDS							Response regulator
211703-chromosome	211703-chromosome_0504	563458	566628	-	3171	CDS							Two-component system sensor protein
211703-chromosome	211703-chromosome_0505	566833	567006	-	174	CDS							LSU ribosomal protein L25p
211703-chromosome	211703-chromosome_0506	567285	568115	-	831	CDS							hypothetical protein
211703-chromosome	211703-chromosome_0507	568187	572086	-	3900	CDS							ATP-dependent RNA helicase HrpA (EC 3.6.4.13)
211703-chromosome	211703-chromosome_0508	572275	572697	-	423	CDS							Inosine monophosphate dehydrogenase-related protein
211703-chromosome	211703-chromosome_0509	572781	573851	-	1071	CDS							FIG000557: hypothetical protein co-occurring with RecR
211703-chromosome	211703-chromosome_0510	574258	575580	+	1323	CDS							Predicted histidine uptake transporter
211703-chromosome	211703-chromosome_0511	575638	576519	-	882	CDS							Pirin
211703-chromosome	211703-chromosome_0512	576638	577564	+	927	CDS							Transcriptional regulator, LysR family
211703-chromosome	211703-chromosome_0513	577676	578005	-	330	CDS							FIG000557: hypothetical protein co-occurring with RecR
211703-chromosome	211703-chromosome_0514	578130	580607	-	2478	CDS							DNA polymerase III subunits gamma and tau (EC 2.7.7.7)
211703-chromosome	211703-chromosome_0515	580785	581372	-	588	CDS							Adenine phosphoribosyltransferase (EC 2.4.2.7)
211703-chromosome	211703-chromosome_0516	581463	581840	-	378	CDS							Hypothetical protein DUF454
211703-chromosome	211703-chromosome_0517	582017	582961	+	945	CDS							tRNA-dihydrouridine synthase C (EC 1.-.-.-)
211703-chromosome	211703-chromosome_0518	583018	583845	+	828	CDS							L-rhamnose operon transcriptional activator RhaR
211703-chromosome	211703-chromosome_0519	583920	584885	+	966	CDS							FIG006442: Integral membrane protein
211703-chromosome	211703-chromosome_0520	584982	585335	+	354	CDS							DksA-type zinc finger protein
211703-chromosome	211703-chromosome_0521	585494	586699	-	1206	CDS							Ribonuclease D (EC 3.1.26.3)
211703-chromosome	211703-chromosome_0522	586705	588396	-	1692	CDS							Long-chain-fatty-acid--CoA ligase (EC 6.2.1.3)
211703-chromosome	211703-chromosome_0523	588578	589435	-	858	CDS							Predicted hydrolase/acyltransferase
211703-chromosome	211703-chromosome_0524	589445	589960	-	516	CDS							Starvation lipoprotein Slp paralog
211703-chromosome	211703-chromosome_0525	590010	590711	-	702	CDS							TsaB protein, required for threonylcarbamoyladenosine (t(6)A) formation in tRNA
211703-chromosome	211703-chromosome_0526	590809	592722	-	1914	CDS							DinG family ATP-dependent helicase YoaA
211703-chromosome	211703-chromosome_0527	592790	593035	-	246	CDS							hypothetical protein
211703-chromosome	211703-chromosome_0528	593379	594275	+	897	CDS							ATP phosphoribosyltransferase (EC 2.4.2.17)
211703-chromosome	211703-chromosome_0529	594306	595631	+	1326	CDS							Histidinol dehydrogenase (EC 1.1.1.23)
211703-chromosome	211703-chromosome_0530	595628	596698	+	1071	CDS							Histidinol-phosphate aminotransferase (EC 2.6.1.9)
211703-chromosome	211703-chromosome_0531	596718	597851	+	1134	CDS							Histidinol-phosphatase (EC 3.1.3.15) / Imidazoleglycerol-phosphate dehydratase (EC 4.2.1.19)
211703-chromosome	211703-chromosome_0532	597851	598474	+	624	CDS							Imidazole glycerol phosphate synthase amidotransferase subunit (EC 2.4.2.-)
211703-chromosome	211703-chromosome_0533	598480	599226	+	747	CDS							Phosphoribosylformimino-5-aminoimidazole carboxamide ribotide isomerase (EC 5.3.1.16)
211703-chromosome	211703-chromosome_0534	599359	600468	+	1110	CDS							Response regulator
211703-chromosome	211703-chromosome_0535	600461	602614	+	2154	CDS							Sensory box/GGDEF family protein
211703-chromosome	211703-chromosome_0536	602611	606582	+	3972	CDS							diguanylate cyclase/phosphodiesterase (GGDEF & EAL domains) with PAS/PAC sensor(s)
211703-chromosome	211703-chromosome_0537	606761	607534	+	774	CDS							Imidazole glycerol phosphate synthase cyclase subunit (EC 4.1.3.-)
211703-chromosome	211703-chromosome_0538	607527	608162	+	636	CDS							Phosphoribosyl-AMP cyclohydrolase (EC 3.5.4.19) / Phosphoribosyl-ATP pyrophosphatase (EC 3.6.1.31)
211703-chromosome	211703-chromosome_0539	608255	608575	-	321	CDS							hypothetical protein
211703-chromosome	211703-chromosome_0540	608642	609367	-	726	CDS							Probable repressor transcription regulator protein
211703-chromosome	211703-chromosome_0541	609376	609534	-	159	CDS							hypothetical protein
211703-chromosome	211703-chromosome_0542	609531	611153	-	1623	CDS							3-methylmercaptopropionyl-CoA ligase (DmdB)
211703-chromosome	211703-chromosome_0543	611477	612016	+	540	CDS							FIG01200701: possible membrane protein
211703-chromosome	211703-chromosome_0544	612175	615393	-	3219	CDS							Extracellular and/or outer membrane deoxyribonuclease NucH/SO1066
211703-chromosome	211703-chromosome_0545	615991	617112	+	1122	CDS							Putative periplasmic substrate-binding transport protein
211703-chromosome	211703-chromosome_0546	617214	618266	+	1053	CDS							Iron(III) dicitrate transport system permease protein FecD (TC 3.A.1.14.1)
211703-chromosome	211703-chromosome_0547	618259	619029	+	771	CDS							Iron(III) dicitrate transport ATP-binding protein FecE (TC 3.A.1.14.1)
211703-chromosome	211703-chromosome_0548	619085	620314	+	1230	CDS							Probable conserved integral membrane transport protein
211703-chromosome	211703-chromosome_0549	620755	621795	+	1041	CDS							Mobile element protein
211703-chromosome	211703-chromosome_0550	621832	622083	-	252	CDS							hypothetical protein
211703-chromosome	211703-chromosome_0551	622359	622832	-	474	CDS							Uropathogenic specific protein
211703-chromosome	211703-chromosome_0552	624664	624969	-	306	CDS							LSU ribosomal protein L20p
211703-chromosome	211703-chromosome_0553	625036	625233	-	198	CDS							LSU ribosomal protein L35p
211703-chromosome	211703-chromosome_0554	625320	625727	-	408	CDS							Translation initiation factor 3
211703-chromosome	211703-chromosome_0555	625872	627800	-	1929	CDS							Threonyl-tRNA synthetase (EC 6.1.1.3)
211703-chromosome	211703-chromosome_0556	628125	628337	+	213	CDS							hypothetical protein
211703-chromosome	211703-chromosome_0557	628341	628931	-	591	CDS							TETRATRICOPEPTIDE REPEAT FAMILY PROTEIN
211703-chromosome	211703-chromosome_0558	629106	630161	+	1056	CDS							Radical SAM domain protein
211703-chromosome	211703-chromosome_0559	630646	633393	-	2748	CDS							DNA gyrase subunit A (EC 5.99.1.3)
211703-chromosome	211703-chromosome_0560	633593	634309	+	717	CDS							3-demethylubiquinone-9 3-methyltransferase (EC 2.1.1.64)
211703-chromosome	211703-chromosome_0561	634327	634995	+	669	CDS							Similar to phosphoglycolate phosphatase, clustered with ubiquinone biosynthesis SAM-dependent O-methyltransferase
211703-chromosome	211703-chromosome_0562	635422	635616	-	195	CDS							hypothetical protein
211703-chromosome	211703-chromosome_0563	635596	637851	+	2256	CDS							Ribonucleotide reductase of class Ia (aerobic), alpha subunit (EC 1.17.4.1)
211703-chromosome	211703-chromosome_0564	637982	639064	+	1083	CDS							Ribonucleotide reductase of class Ia (aerobic), beta subunit (EC 1.17.4.1)
211703-chromosome	211703-chromosome_0565	639113	639433	+	321	CDS							Ferredoxin
211703-chromosome	211703-chromosome_0566	639567	640697	-	1131	CDS							Membrane-bound lytic murein transglycosylase A precursor (EC 3.2.1.-)
211703-chromosome	211703-chromosome_0567	640869	641120	+	252	CDS							Predicted Fe-S protein
211703-chromosome	211703-chromosome_0568	641203	642927	-	1725	CDS							PTS system, fructose-specific IIB component (EC 2.7.1.69) / PTS system, fructose-specific IIC component (EC 2.7.1.69)
211703-chromosome	211703-chromosome_0569	642924	643913	-	990	CDS							1-phosphofructokinase (EC 2.7.1.56)
211703-chromosome	211703-chromosome_0570	643913	645013	-	1101	CDS							Fructose-specific phosphocarrier protein HPr (EC 2.7.1.69) / PTS system, fructose-specific IIA component (EC 2.7.1.69)
211703-chromosome	211703-chromosome_0571	645321	646307	+	987	CDS							Fructose repressor FruR, LacI family
211703-chromosome	211703-chromosome_0572	646458	646598	-	141	CDS							hypothetical protein
211703-chromosome	211703-chromosome_0573	646614	648014	+	1401	CDS							Tyrosine-specific transport protein
211703-chromosome	211703-chromosome_0574	648116	648457	+	342	CDS							Uncharacterized protein y4oB
211703-chromosome	211703-chromosome_0575	648457	649146	+	690	CDS							hypothetical protein
211703-chromosome	211703-chromosome_0576	649233	650633	-	1401	CDS							ATP-dependent RNA helicase RhlE
211703-chromosome	211703-chromosome_0577	650939	651757	+	819	CDS							extracellular solute-binding protein, family 3
211703-chromosome	211703-chromosome_0578	651845	652933	-	1089	CDS							Chorismate synthase (EC 4.2.3.5)
211703-chromosome	211703-chromosome_0579	652950	653897	-	948	CDS							Protein-N(5)-glutamine methyltransferase PrmB, methylates LSU ribosomal protein L3p
211703-chromosome	211703-chromosome_0580	654077	654475	+	399	CDS							FIG001674: hypothetical protein
211703-chromosome	211703-chromosome_0581	654566	654976	-	411	CDS							Bll8152 protein
211703-chromosome	211703-chromosome_0582	655023	655250	-	228	CDS							hypothetical protein
211703-chromosome	211703-chromosome_0583	655280	655678	-	399	CDS							Gfa-like protein
211703-chromosome	211703-chromosome_0584	655886	656251	-	366	CDS							Glyoxalase family protein
211703-chromosome	211703-chromosome_0585	656374	657819	-	1446	CDS							Chitinase (EC 3.2.1.14)
211703-chromosome	211703-chromosome_0586	658008	659201	-	1194	CDS							SAM-dependent methyltransferases
211703-chromosome	211703-chromosome_0587	659381	659959	+	579	CDS							Alkylphosphonate utilization operon protein PhnA
211703-chromosome	211703-chromosome_0588	660157	660288	+	132	CDS							hypothetical protein
211703-chromosome	211703-chromosome_0589	660326	660451	-	126	CDS							hypothetical protein
211703-chromosome	211703-chromosome_0590	660479	661114	+	636	CDS							Homoserine/homoserine lactone efflux protein
211703-chromosome	211703-chromosome_0591	661238	661441	+	204	CDS							hypothetical protein
211703-chromosome	211703-chromosome_0592	661563	662153	+	591	CDS							hypothetical protein
211703-chromosome	211703-chromosome_0593	662220	662711	-	492	CDS							Phosphohistidine phosphatase SixA
211703-chromosome	211703-chromosome_0594	662750	663664	-	915	CDS							Integral membrane protein
211703-chromosome	211703-chromosome_0595	663712	664518	-	807	CDS							Deoxyribose-phosphate aldolase (EC 4.1.2.4)
211703-chromosome	211703-chromosome_0596	664622	664891	-	270	CDS							Putative xanthosine permease
211703-chromosome	211703-chromosome_0597	664888	665838	-	951	CDS							Putative xanthosine permease
211703-chromosome	211703-chromosome_0598	665864	666691	-	828	CDS							Xanthosine phosphorylase (EC 2.4.2.1)
211703-chromosome	211703-chromosome_0599	667000	667938	+	939	CDS							Xanthosine operon regulatory protein XapR, LysR family
211703-chromosome	211703-chromosome_0600	667984	668292	-	309	CDS							FIG00361636: hypothetical protein
211703-chromosome	211703-chromosome_0601	668557	669027	-	471	CDS							hypothetical protein
211703-chromosome	211703-chromosome_0602	669061	669534	-	474	CDS							hypothetical protein
211703-chromosome	211703-chromosome_0603	669821	670207	-	387	CDS							Rare lipoprotein A precursor
211703-chromosome	211703-chromosome_0604	670357	674784	-	4428	CDS							Chromosome partition protein MukB
211703-chromosome	211703-chromosome_0605	674830	675540	-	711	CDS							Chromosome partition protein MukE
211703-chromosome	211703-chromosome_0606	675548	676867	-	1320	CDS							Chromosome partition protein MukF
211703-chromosome	211703-chromosome_0607	676982	677758	-	777	CDS							S-adenosylmethionine-dependent methyltransferase Functionally Coupled to the MukBEF Chromosome Partitioning Mechanism
211703-chromosome	211703-chromosome_0608	677887	678672	+	786	CDS							Membrane Protein Functionally coupled to the MukBEF Chromosome Partitioning Mechanism
211703-chromosome	211703-chromosome_0609	678808	679563	+	756	CDS							Triosephosphate isomerase (EC 5.3.1.1)
211703-chromosome	211703-chromosome_0610	679707	680678	+	972	CDS							6-phosphofructokinase (EC 2.7.1.11)
211703-chromosome	211703-chromosome_0611	681987	683243	+	1257	CDS							Catalyzes the cleavage of p-aminobenzoyl-glutamate to p-aminobenzoate and glutamate, subunit A
211703-chromosome	211703-chromosome_0612	683315	683995	-	681	CDS							5'-nucleotidase YjjG (EC 3.1.3.5)
211703-chromosome	211703-chromosome_0613	684029	685474	-	1446	CDS							Cytosol aminopeptidase PepA (EC 3.4.11.1)
211703-chromosome	211703-chromosome_0614	685658	685734	-	77	rna							tRNA-Met-CAT
211703-chromosome	211703-chromosome_0615	685832	685908	-	77	rna							tRNA-Met-CAT
211703-chromosome	211703-chromosome_0616	686005	686081	-	77	rna							tRNA-Met-CAT
211703-chromosome	211703-chromosome_0617	686179	686255	-	77	rna							tRNA-Met-CAT
211703-chromosome	211703-chromosome_0618	686353	686429	-	77	rna							tRNA-Met-CAT
211703-chromosome	211703-chromosome_0619	686526	686602	-	77	rna							tRNA-Met-CAT
211703-chromosome	211703-chromosome_0620	686699	686775	-	77	rna							tRNA-Met-CAT
211703-chromosome	211703-chromosome_0621	687011	687730	-	720	CDS							hypothetical protein
211703-chromosome	211703-chromosome_0622	687837	689471	-	1635	CDS							Predicted ATP-dependent endonuclease of the OLD family, YbjD subgroup
211703-chromosome	211703-chromosome_0623	689548	689670	-	123	CDS							hypothetical protein
211703-chromosome	211703-chromosome_0624	689733	690632	-	900	CDS							Transcriptional regulator, AraC family
211703-chromosome	211703-chromosome_0625	690799	691716	+	918	CDS							Permease of the drug/metabolite transporter (DMT) superfamily
211703-chromosome	211703-chromosome_0626	691768	692700	+	933	CDS							Transcriptional regulator, LysR family
211703-chromosome	211703-chromosome_0627	692753	693532	-	780	CDS							Putative membrane protein YfcA
211703-chromosome	211703-chromosome_0628	694131	694880	-	750	CDS							FIG074102: hypothetical protein
211703-chromosome	211703-chromosome_0629	695072	696061	-	990	CDS							D-alanine--D-alanine ligase (EC 6.3.2.4)
211703-chromosome	211703-chromosome_0630	696262	696852	-	591	CDS							SM-20-related protein
211703-chromosome	211703-chromosome_0631	697080	697556	+	477	CDS							Glutathione peroxidase family protein
211703-chromosome	211703-chromosome_0632	697753	699141	+	1389	CDS							ATP-dependent RNA helicase RhlE
211703-chromosome	211703-chromosome_0633	699212	699709	-	498	CDS							Histone acetyltransferase HPA2 and related acetyltransferases
211703-chromosome	211703-chromosome_0634	699715	700170	-	456	CDS							N-acetylglutamate synthase (EC 2.3.1.1)
211703-chromosome	211703-chromosome_0635	700194	700526	-	333	CDS							Protein of unknown function UPF0060
211703-chromosome	211703-chromosome_0636	700795	701772	-	978	CDS							FIG00361752: hypothetical protein
211703-chromosome	211703-chromosome_0637	701908	702459	+	552	CDS							Adenylate cyclase (EC 4.6.1.1)
211703-chromosome	211703-chromosome_0638	702486	702878	+	393	CDS							NTP pyrophosphohydrolases including oxidative damage repair enzymes
211703-chromosome	211703-chromosome_0639	702980	703486	+	507	CDS							PhnO protein
211703-chromosome	211703-chromosome_0640	703591	703899	+	309	CDS							Antibiotic biosynthesis monooxygenase
211703-chromosome	211703-chromosome_0641	703940	704812	-	873	CDS							Pyridoxal kinase (EC 2.7.1.35)
211703-chromosome	211703-chromosome_0642	705426	706166	-	741	CDS							Aeromonas caviae phaC PHA synthase,complete cds
211703-chromosome	211703-chromosome_0643	706259	706822	-	564	CDS							Uncharacterized low-complexity protein
211703-chromosome	211703-chromosome_0644	707123	707476	+	354	CDS							FIG00362372: hypothetical protein
211703-chromosome	211703-chromosome_0645	707572	709359	+	1788	CDS							Polyhydroxyalkanoic acid synthase
211703-chromosome	211703-chromosome_0646	709356	709760	+	405	CDS							3-hydroxybutyryl-CoA dehydratase (EC 4.2.1.55)
211703-chromosome	211703-chromosome_0647	709926	710159	+	234	CDS							FIG002958: hypothetical protein
211703-chromosome	211703-chromosome_0648	710545	711018	-	474	CDS							FIG00361496: hypothetical protein
211703-chromosome	211703-chromosome_0649	711448	712629	+	1182	CDS							FIG00923627: hypothetical protein
211703-chromosome	211703-chromosome_0650	712684	714435	-	1752	CDS							Multidrug resistance-like ATP-binding protein mdlB
211703-chromosome	211703-chromosome_0651	714545	716281	-	1737	CDS							Lipid A export ATP-binding/permease protein MsbA
211703-chromosome	211703-chromosome_0652	716421	719219	-	2799	CDS							Sensory box histidine kinase/response regulator
211703-chromosome	211703-chromosome_0653	719373	719813	+	441	CDS							Thioredoxin
211703-chromosome	211703-chromosome_0654	719968	721356	+	1389	CDS							Di-and tricarboxylate transporter
211703-chromosome	211703-chromosome_0655	721557	722123	+	567	CDS							Cytochrome b
211703-chromosome	211703-chromosome_0656	722188	724662	-	2475	CDS							Glycogen phosphorylase (EC 2.4.1.1)
211703-chromosome	211703-chromosome_0657	724627	724758	+	132	CDS							hypothetical protein
211703-chromosome	211703-chromosome_0658	725056	725253	-	198	CDS							FIG00361720: hypothetical protein
211703-chromosome	211703-chromosome_0659	725488	725967	+	480	CDS							RecA/RadA recombinase
211703-chromosome	211703-chromosome_0660	726266	727789	-	1524	CDS							Fumarate hydratase class I, aerobic (EC 4.2.1.2)
211703-chromosome	211703-chromosome_0661	727817	727963	+	147	CDS							hypothetical protein
211703-chromosome	211703-chromosome_0662	728000	729370	+	1371	CDS							Para-aminobenzoate synthase, aminase component (EC 2.6.1.85)
211703-chromosome	211703-chromosome_0663	729408	729980	+	573	CDS							Hypothetical nudix hydrolase YeaB
211703-chromosome	211703-chromosome_0664	730082	730285	-	204	CDS							hypothetical protein
211703-chromosome	211703-chromosome_0665	730298	731494	+	1197	CDS							Serine transporter
211703-chromosome	211703-chromosome_0666	732239	733489	-	1251	CDS							Sodium:dicarboxylate symporter
211703-chromosome	211703-chromosome_0667	733822	735744	+	1923	CDS							RecQ-like DNA helicase Pfl_0275
211703-chromosome	211703-chromosome_0668	736317	738239	+	1923	CDS							Serine protein kinase (prkA protein), P-loop containing
211703-chromosome	211703-chromosome_0669	738264	739535	+	1272	CDS							FIG002076: hypothetical protein
211703-chromosome	211703-chromosome_0670	739546	741066	+	1521	CDS							FIG004684: SpoVR-like protein
211703-chromosome	211703-chromosome_0671	741126	741839	-	714	CDS							Transcriptional regulator for fatty acid degradation FadR, GntR family
211703-chromosome	211703-chromosome_0672	742212	743747	+	1536	CDS							Na+/H+ antiporter NhaB
211703-chromosome	211703-chromosome_0673	743834	744355	+	522	CDS							Periplasmic thiol:disulfide oxidoreductase DsbB, required for DsbA reoxidation
211703-chromosome	211703-chromosome_0674	744591	745253	-	663	CDS							DedA protein
211703-chromosome	211703-chromosome_0675	745400	745657	-	258	CDS							FIG00362291: hypothetical protein
211703-chromosome	211703-chromosome_0676	745654	747666	-	2013	CDS							Excinuclease ABC subunit B
211703-chromosome	211703-chromosome_0677	747799	747874	+	76	rna							tRNA-Asn-GTT
211703-chromosome	211703-chromosome_0678	748646	750331	+	1686	CDS							TrkA, Potassium channel-family protein
211703-chromosome	211703-chromosome_0679	750531	752042	+	1512	CDS							Transglycosylase, Slt family
211703-chromosome	211703-chromosome_0680	752215	753180	+	966	CDS							Tricarboxylate transport protein TctC
211703-chromosome	211703-chromosome_0681	753238	753699	+	462	CDS							Tricarboxylate transport protein TctB
211703-chromosome	211703-chromosome_0682	753709	755238	+	1530	CDS							Tricarboxylate transport membrane protein TctA
211703-chromosome	211703-chromosome_0683	755376	756041	-	666	CDS							Fumarate respiration transcriptional regulator DcuR
211703-chromosome	211703-chromosome_0684	756042	757625	-	1584	CDS							Sensor kinase CitA, DpiB (EC 2.7.3.-)
211703-chromosome	211703-chromosome_0685	757622	758821	-	1200	CDS							Mlc, transcriptional repressor of MalT (the transcriptional activator of maltose regulon) and manXYZ operon
211703-chromosome	211703-chromosome_0686	758938	760605	-	1668	CDS							Methyl-accepting chemotaxis protein
211703-chromosome	211703-chromosome_0687	760734	761189	+	456	CDS							UPF0225 protein YchJ
211703-chromosome	211703-chromosome_0688	761411	763090	+	1680	CDS							Anaerobic glycerol-3-phosphate dehydrogenase subunit A (EC 1.1.5.3)
211703-chromosome	211703-chromosome_0689	763080	764360	+	1281	CDS							Anaerobic glycerol-3-phosphate dehydrogenase subunit B (EC 1.1.5.3)
211703-chromosome	211703-chromosome_0690	764412	765614	+	1203	CDS							Anaerobic glycerol-3-phosphate dehydrogenase subunit C (EC 1.1.5.3)
211703-chromosome	211703-chromosome_0691	765931	781341	-	15411	CDS							RTX toxins and related Ca2+-binding proteins
211703-chromosome	211703-chromosome_0692	782079	783524	+	1446	CDS							Cytochrome c552 precursor (EC 1.7.2.2)
211703-chromosome	211703-chromosome_0693	783576	784190	+	615	CDS							Cytochrome c-type protein NrfB precursor
211703-chromosome	211703-chromosome_0694	784187	784867	+	681	CDS							NrfC protein
211703-chromosome	211703-chromosome_0695	784955	785908	+	954	CDS							NrfD protein
211703-chromosome	211703-chromosome_0696	786083	788044	+	1962	CDS							Cytochrome c-type heme lyase subunit nrfE, nitrite reductase complex assembly
211703-chromosome	211703-chromosome_0697	788041	788640	+	600	CDS							Putative thiol:disulfide oxidoreductase, nitrite reductase complex assembly
211703-chromosome	211703-chromosome_0698	788637	789827	+	1191	CDS							Cytochrome c-type heme lyase subunit nrfG, nitrite reductase complex assembly
211703-chromosome	211703-chromosome_0699	790178	791098	+	921	CDS							Murein-DD-endopeptidase (EC 3.4.99.-)
211703-chromosome	211703-chromosome_0700	791260	791400	+	141	CDS							hypothetical protein
211703-chromosome	211703-chromosome_0701	791400	792920	+	1521	CDS							FIG004436: Protein related to deoxyribodipyrimidine photolyase
211703-chromosome	211703-chromosome_0702	793074	794327	+	1254	CDS							D-amino acid dehydrogenase small subunit (EC 1.4.99.1)
211703-chromosome	211703-chromosome_0703	794390	795088	-	699	CDS							Transcriptional regulator, TetR family
211703-chromosome	211703-chromosome_0704	795272	797203	+	1932	CDS							Exoenzymes regulatory protein AepA precursor
211703-chromosome	211703-chromosome_0705	797234	798367	-	1134	CDS							Probable transmembrane protein
211703-chromosome	211703-chromosome_0706	798544	799656	+	1113	CDS							Lipopolysaccharide heptosyltransferase I (EC 2.4.1.-)
211703-chromosome	211703-chromosome_0707	799750	802014	-	2265	CDS							5-methyltetrahydropteroyltriglutamate--homocysteine methyltransferase (EC 2.1.1.14)
211703-chromosome	211703-chromosome_0708	802175	803110	+	936	CDS							Transcriptional activator MetR
211703-chromosome	211703-chromosome_0709	803184	803990	-	807	CDS							Hypothetical protein in aerobactin uptake cluster
211703-chromosome	211703-chromosome_0710	804053	806197	-	2145	CDS							Ferrichrome-iron receptor
211703-chromosome	211703-chromosome_0711	806222	806620	+	399	CDS							FIG00467205: hypothetical protein
211703-chromosome	211703-chromosome_0712	806694	808217	+	1524	CDS							diguanylate cyclase/phosphodiesterase (GGDEF & EAL domains) with PAS/PAC sensor(s)
211703-chromosome	211703-chromosome_0713	808207	809775	+	1569	CDS							diguanylate cyclase/phosphodiesterase (GGDEF & EAL domains) with PAS/PAC sensor(s)
211703-chromosome	211703-chromosome_0714	809772	810722	-	951	CDS							Transcriptional regulator, AraC family
211703-chromosome	211703-chromosome_0715	810788	811687	-	900	CDS							Transcriptional regulator PtxR
211703-chromosome	211703-chromosome_0716	811788	812426	+	639	CDS							Rrf2-linked NADH-flavin reductase
211703-chromosome	211703-chromosome_0717	812774	813796	+	1023	CDS							2-Oxobutyrate oxidase, putative
211703-chromosome	211703-chromosome_0718	813890	815053	+	1164	CDS							Methionine gamma-lyase (EC 4.4.1.11)
211703-chromosome	211703-chromosome_0719	815138	815995	-	858	CDS							Methylenetetrahydrofolate dehydrogenase (NADP+) (EC 1.5.1.5) / Methenyltetrahydrofolate cyclohydrolase (EC 3.5.4.9)
211703-chromosome	211703-chromosome_0720	816199	816275	+	77	rna							tRNA-Pro-TGG
211703-chromosome	211703-chromosome_0721	816312	816388	+	77	rna							tRNA-Arg-TCT
211703-chromosome	211703-chromosome_0722	816435	816510	+	76	rna							tRNA-His-GTG
211703-chromosome	211703-chromosome_0723	816887	817006	-	120	CDS							hypothetical protein
211703-chromosome	211703-chromosome_0724	817028	818446	+	1419	CDS							Catalase (EC 1.11.1.6) / Peroxidase (EC 1.11.1.7)
211703-chromosome	211703-chromosome_0725	818505	818675	+	171	CDS							Catalase (EC 1.11.1.6) / Peroxidase (EC 1.11.1.7)
211703-chromosome	211703-chromosome_0726	818672	819205	+	534	CDS							Catalase (EC 1.11.1.6) / Peroxidase (EC 1.11.1.7)
211703-chromosome	211703-chromosome_0727	819331	820734	+	1404	CDS							FIG312471: hypothetical protein
211703-chromosome	211703-chromosome_0728	820801	821118	+	318	CDS							putative exported protein
211703-chromosome	211703-chromosome_0729	821350	822783	-	1434	CDS							6-phospho-beta-glucosidase (EC 3.2.1.86)
211703-chromosome	211703-chromosome_0730	822797	824305	-	1509	CDS							PTS system, beta-glucoside-specific IIB component (EC 2.7.1.69) / PTS system, beta-glucoside-specific IIC component / PTS system, beta-glucoside-specific IIA component
211703-chromosome	211703-chromosome_0731	824424	825182	-	759	CDS							Phosphosugar-binding transcriptional regulator, RpiR family
211703-chromosome	211703-chromosome_0732	825639	825761	+	123	CDS							hypothetical protein
211703-chromosome	211703-chromosome_0733	826069	826156	-	88	rna							tRNA-Ser-GGA
211703-chromosome	211703-chromosome_0734	826404	826820	-	417	CDS							putative sensory transduction regulator
211703-chromosome	211703-chromosome_0735	827015	828352	+	1338	CDS							FIG00487266: hypothetical protein
211703-chromosome	211703-chromosome_0736	828423	829004	-	582	CDS							Thymidine kinase (EC 2.7.1.21)
211703-chromosome	211703-chromosome_0737	829090	830670	-	1581	CDS							Predicted lysine transporter, NhaC family
211703-chromosome	211703-chromosome_0738	830656	830778	+	123	CDS							hypothetical protein
211703-chromosome	211703-chromosome_0739	831247	831645	+	399	CDS							DNA-binding protein H-NS
211703-chromosome	211703-chromosome_0740	831725	832288	-	564	CDS							ATP:Cob(I)alamin adenosyltransferase (EC 2.5.1.17)
211703-chromosome	211703-chromosome_0741	832285	832515	-	231	CDS							FIG074102: hypothetical protein
211703-chromosome	211703-chromosome_0742	832517	833197	-	681	CDS							Queuosine Biosynthesis QueE Radical SAM
211703-chromosome	211703-chromosome_0743	833250	833957	-	708	CDS							Queuosine Biosynthesis QueC ATPase
211703-chromosome	211703-chromosome_0744	833980	834633	-	654	CDS							hypothetical protein
211703-chromosome	211703-chromosome_0745	834587	835177	+	591	CDS							Rhombosortase
211703-chromosome	211703-chromosome_0746	835264	835962	-	699	CDS							Orotidine 5'-phosphate decarboxylase (EC 4.1.1.23)
211703-chromosome	211703-chromosome_0747	836084	837250	-	1167	CDS							Heat shock (predicted periplasmic) protein YciM, precursor
211703-chromosome	211703-chromosome_0748	837260	837544	-	285	CDS							Inner membrane protein yciS
211703-chromosome	211703-chromosome_0749	837701	837985	-	285	CDS							Integration host factor beta subunit
211703-chromosome	211703-chromosome_0750	838078	839748	-	1671	CDS							SSU ribosomal protein S1p
211703-chromosome	211703-chromosome_0751	839842	840534	-	693	CDS							Cytidylate kinase (EC 2.7.4.25)
211703-chromosome	211703-chromosome_0752	840798	841391	+	594	CDS							GTP cyclohydrolase II (EC 3.5.4.25)
211703-chromosome	211703-chromosome_0753	841458	842360	-	903	CDS							Transcriptional regulator, LysR family
211703-chromosome	211703-chromosome_0754	842454	843707	+	1254	CDS							Possible efflux permease
211703-chromosome	211703-chromosome_0755	843692	844159	-	468	CDS							Protein yecM
211703-chromosome	211703-chromosome_0756	844240	845004	-	765	CDS							ATPase involved in DNA repair
211703-chromosome	211703-chromosome_0757	845158	845883	-	726	CDS							Oxygen-insensitive NADPH nitroreductase (EC 1.-.-.-)
211703-chromosome	211703-chromosome_0758	845951	847498	-	1548	CDS							Aminobenzoyl-glutamate transport protein
211703-chromosome	211703-chromosome_0759	847668	849671	-	2004	CDS							diguanylate cyclase/phosphodiesterase (GGDEF & EAL domains) with PAS/PAC sensor(s)
211703-chromosome	211703-chromosome_0760	849757	850479	+	723	CDS							FIG00362163: hypothetical protein
211703-chromosome	211703-chromosome_0761	850954	851334	+	381	CDS							Transcriptional regulator
211703-chromosome	211703-chromosome_0762	851285	851509	+	225	CDS							Transcriptional regulator
211703-chromosome	211703-chromosome_0763	851556	852578	+	1023	CDS							Chemotaxis protein CheC -- inhibitor of MCP methylation
211703-chromosome	211703-chromosome_0764	852611	853042	+	432	CDS							diguanylate cyclase (GGDEF domain) with PAS/PAC sensor
211703-chromosome	211703-chromosome_0765	853106	854122	-	1017	CDS							Low-specificity L-threonine aldolase (EC 4.1.2.48)
211703-chromosome	211703-chromosome_0766	854209	854916	-	708	CDS							D-beta-hydroxybutyrate dehydrogenase (EC 1.1.1.30)
211703-chromosome	211703-chromosome_0767	854992	855399	-	408	CDS							FIG01202129: hypothetical protein
211703-chromosome	211703-chromosome_0768	855566	856465	+	900	CDS							Putative oxidoreductase YeaE, aldo/keto reductase family
211703-chromosome	211703-chromosome_0769	856535	856813	-	279	CDS							RNA-binding protein
211703-chromosome	211703-chromosome_0770	857026	857568	-	543	CDS							hypothetical protein
211703-chromosome	211703-chromosome_0771	857743	858486	+	744	CDS							Murein endopeptidase
211703-chromosome	211703-chromosome_0772	858529	859134	+	606	CDS							LemA family protein
211703-chromosome	211703-chromosome_0773	859131	859865	+	735	CDS							Beta-propeller domains of methanol dehydrogenase type
211703-chromosome	211703-chromosome_0774	859888	860505	+	618	CDS							FIG004694: Hypothetical protein
211703-chromosome	211703-chromosome_0775	860771	860858	+	88	rna							tRNA-Ser-GGA
211703-chromosome	211703-chromosome_0776	861686	862429	+	744	CDS							Flagellar motor rotation protein MotA
211703-chromosome	211703-chromosome_0777	862407	863282	+	876	CDS							Flagellar motor rotation protein MotB
211703-chromosome	211703-chromosome_0778	863539	863943	+	405	CDS							NADH ubiquinone oxidoreductase chain A (EC 1.6.5.3)
211703-chromosome	211703-chromosome_0779	863973	864647	+	675	CDS							NADH-ubiquinone oxidoreductase chain B (EC 1.6.5.3)
211703-chromosome	211703-chromosome_0780	864650	866455	+	1806	CDS							NADH-ubiquinone oxidoreductase chain C (EC 1.6.5.3) / NADH-ubiquinone oxidoreductase chain D (EC 1.6.5.3)
211703-chromosome	211703-chromosome_0781	866528	867067	+	540	CDS							NADH-ubiquinone oxidoreductase chain E (EC 1.6.5.3)
211703-chromosome	211703-chromosome_0782	867064	868449	+	1386	CDS							NADH-ubiquinone oxidoreductase chain F (EC 1.6.5.3)
211703-chromosome	211703-chromosome_0783	868507	871236	+	2730	CDS							NADH-ubiquinone oxidoreductase chain G (EC 1.6.5.3)
211703-chromosome	211703-chromosome_0784	871233	872198	+	966	CDS							NADH-ubiquinone oxidoreductase chain H (EC 1.6.5.3)
211703-chromosome	211703-chromosome_0785	872289	872831	+	543	CDS							NADH-ubiquinone oxidoreductase chain I (EC 1.6.5.3)
211703-chromosome	211703-chromosome_0786	872841	873380	+	540	CDS							NADH-ubiquinone oxidoreductase chain J (EC 1.6.5.3)
211703-chromosome	211703-chromosome_0787	873475	873768	+	294	CDS							NADH-ubiquinone oxidoreductase chain K (EC 1.6.5.3)
211703-chromosome	211703-chromosome_0788	873765	875612	+	1848	CDS							NADH-ubiquinone oxidoreductase chain L (EC 1.6.5.3)
211703-chromosome	211703-chromosome_0789	875682	877199	+	1518	CDS							NADH-ubiquinone oxidoreductase chain M (EC 1.6.5.3)
211703-chromosome	211703-chromosome_0790	877243	878706	+	1464	CDS							NADH-ubiquinone oxidoreductase chain N (EC 1.6.5.3)
211703-chromosome	211703-chromosome_0791	878976	882869	-	3894	CDS							Phosphoribosylformylglycinamidine synthase, synthetase subunit (EC 6.3.5.3) / Phosphoribosylformylglycinamidine synthase, glutamine amidotransferase subunit (EC 6.3.5.3)
211703-chromosome	211703-chromosome_0792	882822	882974	+	153	CDS							hypothetical protein
211703-chromosome	211703-chromosome_0793	883019	884512	+	1494	CDS							Transglycosylase, Slt family
211703-chromosome	211703-chromosome_0794	884690	884812	+	123	CDS							hypothetical protein
211703-chromosome	211703-chromosome_0795	884835	885065	-	231	CDS							FIG00613201: hypothetical protein
211703-chromosome	211703-chromosome_0796	885189	886685	-	1497	CDS							GTP-binding protein EngA
211703-chromosome	211703-chromosome_0797	886760	887923	-	1164	CDS							Outer membrane protein YfgL, lipoprotein component of the protein assembly complex (forms a complex with YaeT, YfiO, and NlpB)
211703-chromosome	211703-chromosome_0798	887937	888587	-	651	CDS							Mlr7403 protein
211703-chromosome	211703-chromosome_0799	888591	889838	-	1248	CDS							Histidyl-tRNA synthetase (EC 6.1.1.21)
211703-chromosome	211703-chromosome_0800	889851	889973	+	123	CDS							hypothetical protein
211703-chromosome	211703-chromosome_0801	890007	891137	-	1131	CDS							1-hydroxy-2-methyl-2-(E)-butenyl 4-diphosphate synthase (EC 1.17.7.1)
211703-chromosome	211703-chromosome_0802	891148	892068	-	921	CDS							FIG021952: putative membrane protein
211703-chromosome	211703-chromosome_0803	892058	892819	-	762	CDS							Type IV pilus biogenesis protein PilF
211703-chromosome	211703-chromosome_0804	892861	893964	-	1104	CDS							Ribosomal RNA large subunit methyltransferase N (EC 2.1.1.-)
211703-chromosome	211703-chromosome_0805	894132	894560	-	429	CDS							Nucleoside diphosphate kinase (EC 2.7.4.6)
211703-chromosome	211703-chromosome_0806	894838	896121	-	1284	CDS							Peptidase B (EC 3.4.11.23)
211703-chromosome	211703-chromosome_0807	896118	897419	-	1302	CDS							Peptidase B (EC 3.4.11.23)
211703-chromosome	211703-chromosome_0808	897426	897569	+	144	CDS							hypothetical protein
211703-chromosome	211703-chromosome_0809	897577	897915	-	339	CDS							Ferredoxin, 2Fe-2S
211703-chromosome	211703-chromosome_0810	897917	899764	-	1848	CDS							Chaperone protein HscA
211703-chromosome	211703-chromosome_0811	899793	900311	-	519	CDS							Chaperone protein HscB
211703-chromosome	211703-chromosome_0812	900502	900825	-	324	CDS							Iron binding protein IscA for iron-sulfur cluster assembly
211703-chromosome	211703-chromosome_0813	900841	901224	-	384	CDS							Iron-sulfur cluster assembly scaffold protein IscU
211703-chromosome	211703-chromosome_0814	901279	902493	-	1215	CDS							Cysteine desulfurase (EC 2.8.1.7), IscS subfamily
211703-chromosome	211703-chromosome_0815	902546	903019	-	474	CDS							Iron-sulfur cluster regulator IscR
211703-chromosome	211703-chromosome_0816	903144	903878	-	735	CDS							tRNA:Cm32/Um32 methyltransferase
211703-chromosome	211703-chromosome_0817	904069	904581	-	513	CDS							FIG138517: Putative lipid carrier protein
211703-chromosome	211703-chromosome_0818	904771	905766	+	996	CDS							FIG139552: Putative protease
211703-chromosome	211703-chromosome_0819	905779	906651	+	873	CDS							FIG139928: Putative protease
211703-chromosome	211703-chromosome_0820	906727	907521	-	795	CDS							Lipoprotein nlpI precursor
211703-chromosome	211703-chromosome_0821	907750	908118	-	369	CDS							Rhodanese domain protein
211703-chromosome	211703-chromosome_0822	908219	909166	-	948	CDS							Protein-export membrane protein SecF (TC 3.A.5.1.1)
211703-chromosome	211703-chromosome_0823	909176	911029	-	1854	CDS							Protein-export membrane protein SecD (TC 3.A.5.1.1)
211703-chromosome	211703-chromosome_0824	911048	911383	-	336	CDS							Preprotein translocase subunit YajC (TC 3.A.5.1.1)
211703-chromosome	211703-chromosome_0825	911434	912570	-	1137	CDS							tRNA-guanine transglycosylase (EC 2.4.2.29)
211703-chromosome	211703-chromosome_0826	912689	913756	-	1068	CDS							S-adenosylmethionine:tRNA ribosyltransferase-isomerase (EC 5.-.-.-)
211703-chromosome	211703-chromosome_0827	913968	914414	+	447	CDS							Putative acetoin utilization protein AcuB
211703-chromosome	211703-chromosome_0828	915044	915610	+	567	CDS							Alkyl hydroperoxide reductase protein C (EC 1.6.4.-)
211703-chromosome	211703-chromosome_0829	915753	917339	+	1587	CDS							Alkyl hydroperoxide reductase protein F (EC 1.6.4.-)
211703-chromosome	211703-chromosome_0830	917408	918727	-	1320	CDS							L-Proline/Glycine betaine transporter ProP
211703-chromosome	211703-chromosome_0831	918853	919089	+	237	CDS							hypothetical protein
211703-chromosome	211703-chromosome_0832	919214	920026	-	813	CDS							Methyltransferase (EC 2.1.1.-)
211703-chromosome	211703-chromosome_0833	920192	920677	+	486	CDS							3-demethylubiquinone-9 3-methyltransferase
211703-chromosome	211703-chromosome_0834	920765	923641	-	2877	CDS							Glycine dehydrogenase [decarboxylating] (glycine cleavage system P protein) (EC 1.4.4.2)
211703-chromosome	211703-chromosome_0835	923874	924263	-	390	CDS							Glycine cleavage system H protein
211703-chromosome	211703-chromosome_0836	924340	925437	-	1098	CDS							Aminomethyltransferase (glycine cleavage system T protein) (EC 2.1.2.10)
211703-chromosome	211703-chromosome_0837	925819	927039	-	1221	CDS							2-octaprenyl-3-methyl-6-methoxy-1,4-benzoquinol hydroxylase (EC 1.14.13.-)
211703-chromosome	211703-chromosome_0838	927139	928362	-	1224	CDS							2-octaprenyl-6-methoxyphenol hydroxylase (EC 1.14.13.-)
211703-chromosome	211703-chromosome_0839	928550	929119	-	570	CDS							FIG001590: Putative conserved exported protein precursor
211703-chromosome	211703-chromosome_0840	929293	929625	+	333	CDS							Z-ring-associated protein ZapA
211703-chromosome	211703-chromosome_0841	929689	930003	-	315	CDS							hypothetical protein
211703-chromosome	211703-chromosome_0842	929958	931175	-	1218	CDS							Multidrug resistance protein D
211703-chromosome	211703-chromosome_0843	931447	932877	-	1431	CDS							ABC transporter, ATP-binding protein
211703-chromosome	211703-chromosome_0844	932874	933680	-	807	CDS							Dipeptide transport system permease protein DppC (TC 3.A.1.5.2)
211703-chromosome	211703-chromosome_0845	933683	934645	-	963	CDS							Oligopeptide transport system permease protein OppB (TC 3.A.1.5.1)
211703-chromosome	211703-chromosome_0846	934642	936183	-	1542	CDS							Oligopeptide ABC transporter, periplasmic oligopeptide-binding protein OppA (TC 3.A.1.5.1)
211703-chromosome	211703-chromosome_0847	936368	937030	-	663	CDS							Glutathione S-transferase (EC 2.5.1.18)
211703-chromosome	211703-chromosome_0848	937062	937670	-	609	CDS							Glutathione S-transferase (EC 2.5.1.18)
211703-chromosome	211703-chromosome_0849	937791	938246	-	456	CDS							hypothetical protein
211703-chromosome	211703-chromosome_0850	938447	939250	+	804	CDS							Inositol-1-monophosphatase (EC 3.1.3.25)
211703-chromosome	211703-chromosome_0851	939351	940184	-	834	CDS							Sodium-type flagellar protein MotY
211703-chromosome	211703-chromosome_0852	940295	942268	-	1974	CDS							Methyl-accepting chemotaxis protein
211703-chromosome	211703-chromosome_0853	942414	943076	+	663	CDS							Ribonuclease T (EC 3.1.13.-)
211703-chromosome	211703-chromosome_0854	943303	944625	+	1323	CDS							Histidine permease YuiF
211703-chromosome	211703-chromosome_0855	944689	945882	-	1194	CDS							MFS permease
211703-chromosome	211703-chromosome_0856	945987	946892	-	906	CDS							Transcriptional regulator, LysR family
211703-chromosome	211703-chromosome_0857	947101	949017	-	1917	CDS							diguanylate cyclase/phosphodiesterase (GGDEF & EAL domains) with PAS/PAC sensor(s)
211703-chromosome	211703-chromosome_0858	949019	949501	-	483	CDS							hypothetical protein
211703-chromosome	211703-chromosome_0859	949831	951729	-	1899	CDS							DEAD-box ATP-dependent RNA helicase CshA (EC 3.6.4.13)
211703-chromosome	211703-chromosome_0860	951910	952371	-	462	CDS							Uncharacterized protein
211703-chromosome	211703-chromosome_0861	952498	952986	-	489	CDS							FIG00361393: hypothetical protein
211703-chromosome	211703-chromosome_0862	952986	955724	-	2739	CDS							Glycolate dehydrogenase (EC 1.1.99.14), subunit GlcD
211703-chromosome	211703-chromosome_0863	955725	955970	+	246	CDS							hypothetical protein
211703-chromosome	211703-chromosome_0864	956212	957138	+	927	CDS							Cobalt-zinc-cadmium resistance protein
211703-chromosome	211703-chromosome_0865	957496	958011	+	516	CDS							hypothetical protein
211703-chromosome	211703-chromosome_0866	958650	960191	+	1542	CDS							Magnesium and cobalt efflux protein CorC
211703-chromosome	211703-chromosome_0867	960368	961477	+	1110	CDS							N-ethylmaleimide reductase
211703-chromosome	211703-chromosome_0868	961617	962603	+	987	CDS							Bifunctional protein: zinc-containing alcohol dehydrogenase; quinone oxidoreductase ( NADPH:quinone reductase) (EC 1.1.1.-); Similar to arginate lyase
211703-chromosome	211703-chromosome_0869	962678	963697	-	1020	CDS							Adenosine deaminase (EC 3.5.4.4)
211703-chromosome	211703-chromosome_0870	963899	964648	+	750	CDS							Phosphatase NagD predicted to act in N-acetylglucosamine utilization subsystem
211703-chromosome	211703-chromosome_0871	964730	966292	+	1563	CDS							putative Glutathione-regulated potassium-efflux system protein KefB
211703-chromosome	211703-chromosome_0872	966418	966786	+	369	CDS							FIG00361201: hypothetical protein
211703-chromosome	211703-chromosome_0873	966992	968656	+	1665	CDS							Asparagine synthetase [glutamine-hydrolyzing] (EC 6.3.5.4)
211703-chromosome	211703-chromosome_0874	968823	969323	+	501	CDS							FIG00361184: hypothetical protein
211703-chromosome	211703-chromosome_0875	969452	970075	+	624	CDS							Uncharacterized glutathione S-transferase-like protein
211703-chromosome	211703-chromosome_0876	970148	970786	-	639	CDS							Maleylacetoacetate isomerase (EC 5.2.1.2) @ Glutathione S-transferase, zeta (EC 2.5.1.18)
211703-chromosome	211703-chromosome_0877	970856	971194	-	339	CDS							Fumarylacetoacetase (EC 3.7.1.2)
211703-chromosome	211703-chromosome_0878	971226	971654	-	429	CDS							Fumarylacetoacetase (EC 3.7.1.2)
211703-chromosome	211703-chromosome_0879	971605	971856	-	252	CDS							Fumarylacetoacetase (EC 3.7.1.2)
211703-chromosome	211703-chromosome_0880	971867	973015	-	1149	CDS							Homogentisate 1,2-dioxygenase (EC 1.13.11.5)
211703-chromosome	211703-chromosome_0881	973008	973967	-	960	CDS							4-hydroxyphenylpyruvate dioxygenase (EC 1.13.11.27)
211703-chromosome	211703-chromosome_0882	974392	975057	-	666	CDS							Hypothetical protein, similar to phosphoserine phosphatase
211703-chromosome	211703-chromosome_0883	975054	975698	-	645	CDS							Ribosomal large subunit pseudouridine synthase A (EC 4.2.1.70)
211703-chromosome	211703-chromosome_0884	975787	977379	+	1593	CDS							diguanylate cyclase (GGDEF domain) with PAS/PAC sensor
211703-chromosome	211703-chromosome_0885	977483	979060	-	1578	CDS							Aerotaxis sensor receptor protein
211703-chromosome	211703-chromosome_0886	979118	979312	+	195	CDS							hypothetical protein
211703-chromosome	211703-chromosome_0887	979419	980318	+	900	CDS							Methylisocitrate lyase (EC 4.1.3.30)
211703-chromosome	211703-chromosome_0888	980383	981540	+	1158	CDS							2-methylcitrate synthase (EC 2.3.3.5)
211703-chromosome	211703-chromosome_0889	981540	984158	+	2619	CDS							2-methylcitrate dehydratase FeS dependent (EC 4.2.1.79)
211703-chromosome	211703-chromosome_0890	984324	985523	+	1200	CDS							2-methylaconitate cis-trans isomerase
211703-chromosome	211703-chromosome_0891	985628	985861	-	234	CDS							hypothetical protein
211703-chromosome	211703-chromosome_0892	986024	987070	-	1047	CDS							putative esterase
211703-chromosome	211703-chromosome_0893	987168	989324	-	2157	CDS							TonB-dependent siderophore receptor
211703-chromosome	211703-chromosome_0894	989440	990393	+	954	CDS							Transcriptional regulator, VCA0231 ortholog
211703-chromosome	211703-chromosome_0895	990557	991213	+	657	CDS							Putative TEGT family carrier/transport protein
211703-chromosome	211703-chromosome_0896	991309	991476	+	168	CDS							Putative efflux (PET) family inner membrane protein YccS
211703-chromosome	211703-chromosome_0897	991478	993628	+	2151	CDS							Putative efflux (PET) family inner membrane protein YccS
211703-chromosome	211703-chromosome_0898	993741	994085	+	345	CDS							tRNA 2-thiouridine synthesizing protein E (EC 2.8.1.-)
211703-chromosome	211703-chromosome_0899	994199	994978	-	780	CDS							DedD protein
211703-chromosome	211703-chromosome_0900	995182	996429	-	1248	CDS							Dihydrofolate synthase (EC 6.3.2.12) @ Folylpolyglutamate synthase (EC 6.3.2.17)
211703-chromosome	211703-chromosome_0901	996444	997307	-	864	CDS							Acetyl-coenzyme A carboxyl transferase beta chain (EC 6.4.1.2)
211703-chromosome	211703-chromosome_0902	997427	998236	-	810	CDS							tRNA pseudouridine synthase A (EC 4.2.1.70)
211703-chromosome	211703-chromosome_0903	998403	1000490	-	2088	CDS							Probable type IV pilus assembly FimV-related transmembrane protein
211703-chromosome	211703-chromosome_0904	1000823	1001839	-	1017	CDS							Aspartate-semialdehyde dehydrogenase (EC 1.2.1.11)
211703-chromosome	211703-chromosome_0905	1001987	1003108	-	1122	CDS							Erythronate-4-phosphate dehydrogenase (EC 1.1.1.290)
211703-chromosome	211703-chromosome_0906	1003359	1004081	+	723	CDS							Phosphatidylglycerophosphatase B (EC 3.1.3.27)
211703-chromosome	211703-chromosome_0907	1004135	1004956	-	822	CDS							Methionine ABC transporter substrate-binding protein
211703-chromosome	211703-chromosome_0908	1005298	1005750	+	453	CDS							Lactoylglutathione lyase and related lyases
211703-chromosome	211703-chromosome_0909	1005765	1005962	-	198	CDS							hypothetical protein
211703-chromosome	211703-chromosome_0910	1006183	1006722	+	540	CDS							Isochorismatase (EC 3.3.2.1)
211703-chromosome	211703-chromosome_0911	1006719	1006919	+	201	CDS							hypothetical protein
211703-chromosome	211703-chromosome_0912	1006938	1008392	-	1455	CDS							Putative molybdenum transport ATP-binding protein modF
211703-chromosome	211703-chromosome_0913	1008511	1010883	-	2373	CDS							Phosphoenolpyruvate synthase (EC 2.7.9.2)
211703-chromosome	211703-chromosome_0914	1011191	1012003	+	813	CDS							FIG137360: hypothetical protein
211703-chromosome	211703-chromosome_0915	1012133	1012408	-	276	CDS							hypothetical protein
211703-chromosome	211703-chromosome_0916	1012765	1014141	+	1377	CDS							Aromatic amino acid transport protein AroP
211703-chromosome	211703-chromosome_0917	1014302	1015003	-	702	CDS							Protein of unknown function DUF541
211703-chromosome	211703-chromosome_0918	1015059	1015616	-	558	CDS							hypothetical protein
211703-chromosome	211703-chromosome_0919	1015704	1018916	-	3213	CDS							T1SS secreted agglutinin RTX
211703-chromosome	211703-chromosome_0920	1018913	1019125	-	213	CDS							T1SS secreted agglutinin RTX
211703-chromosome	211703-chromosome_0921	1019107	1019595	-	489	CDS							T1SS secreted agglutinin RTX
211703-chromosome	211703-chromosome_0922	1019671	1020645	-	975	CDS							T1SS secreted agglutinin RTX
211703-chromosome	211703-chromosome_0923	1020627	1021274	-	648	CDS							T1SS secreted agglutinin RTX
211703-chromosome	211703-chromosome_0924	1021387	1021533	-	147	CDS							T1SS secreted agglutinin RTX
211703-chromosome	211703-chromosome_0925	1021702	1022631	-	930	CDS							T1SS secreted agglutinin RTX
211703-chromosome	211703-chromosome_0926	1022613	1022792	-	180	CDS							T1SS secreted agglutinin RTX
211703-chromosome	211703-chromosome_0927	1022905	1023306	-	402	CDS							T1SS secreted agglutinin RTX
211703-chromosome	211703-chromosome_0928	1023339	1024067	-	729	CDS							T1SS secreted agglutinin RTX
211703-chromosome	211703-chromosome_0929	1024100	1025509	-	1410	CDS							T1SS secreted agglutinin RTX
211703-chromosome	211703-chromosome_0930	1025621	1027498	-	1878	CDS							T1SS secreted agglutinin RTX
211703-chromosome	211703-chromosome_0931	1027760	1029685	-	1926	CDS							Membrane bound c-di-GMP receptor LapD
211703-chromosome	211703-chromosome_0932	1029689	1030447	-	759	CDS							FIGfam010717
211703-chromosome	211703-chromosome_0933	1030547	1031878	-	1332	CDS							Type I secretion system, outer membrane component LapE
211703-chromosome	211703-chromosome_0934	1031914	1033329	-	1416	CDS							Type I secretion system, membrane fusion protein LapC
211703-chromosome	211703-chromosome_0935	1033322	1035466	-	2145	CDS							ABC transporter, transmembrane region:ABC transporter:Peptidase C39, bacteriocin processing
211703-chromosome	211703-chromosome_0936	1035446	1035580	+	135	CDS							hypothetical protein
211703-chromosome	211703-chromosome_0937	1035838	1036782	-	945	CDS							COG1242: Predicted Fe-S oxidoreductase
211703-chromosome	211703-chromosome_0938	1037396	1041853	+	4458	CDS							Glutamate synthase [NADPH] large chain (EC 1.4.1.13)
211703-chromosome	211703-chromosome_0939	1041866	1043281	+	1416	CDS							Glutamate synthase [NADPH] small chain (EC 1.4.1.13)
211703-chromosome	211703-chromosome_0940	1043368	1044129	-	762	CDS							Cell division transporter, ATP-binding protein FtsE (TC 3.A.5.1.1)
211703-chromosome	211703-chromosome_0941	1044126	1044803	-	678	CDS							Cystine ABC transporter, permease protein
211703-chromosome	211703-chromosome_0942	1044840	1045613	-	774	CDS							Lysine-arginine-ornithine-binding periplasmic protein precursor (TC 3.A.1.3.1)
211703-chromosome	211703-chromosome_0943	1046053	1046259	-	207	CDS							hypothetical protein
211703-chromosome	211703-chromosome_0944	1046302	1046880	-	579	CDS							O-methyltransferase family protein
211703-chromosome	211703-chromosome_0945	1046942	1047136	+	195	CDS							hypothetical protein
211703-chromosome	211703-chromosome_0946	1047133	1047564	-	432	CDS							Extracellular protease precursor (EC 3.4.24.-)
211703-chromosome	211703-chromosome_0947	1047609	1048646	-	1038	CDS							Extracellular protease precursor (EC 3.4.24.-)
211703-chromosome	211703-chromosome_0948	1048903	1049538	-	636	CDS							FIG00361452: hypothetical protein
211703-chromosome	211703-chromosome_0949	1049653	1050948	-	1296	CDS							ATP-dependent RNA helicase VVA0939
211703-chromosome	211703-chromosome_0950	1051194	1051844	-	651	CDS							DedA protein
211703-chromosome	211703-chromosome_0951	1052178	1053146	+	969	CDS							Spermidine synthase (EC 2.5.1.16)
211703-chromosome	211703-chromosome_0952	1053258	1054256	+	999	CDS							DUF1176 domain-containing protein
211703-chromosome	211703-chromosome_0953	1054297	1055460	-	1164	CDS							Putative outer membrane lipoprotein
211703-chromosome	211703-chromosome_0954	1055606	1056511	-	906	CDS							diguanylate cyclase/phosphodiesterase (GGDEF & EAL domains) with PAS/PAC sensor(s)
211703-chromosome	211703-chromosome_0955	1056756	1058414	-	1659	CDS							2-isopropylmalate synthase (EC 2.3.3.13)
211703-chromosome	211703-chromosome_0956	1058918	1062142	-	3225	CDS							Carbamoyl-phosphate synthase large chain (EC 6.3.5.5)
211703-chromosome	211703-chromosome_0957	1062159	1063190	-	1032	CDS							Carbamoyl-phosphate synthase small chain (EC 6.3.5.5)
211703-chromosome	211703-chromosome_0958	1063955	1064773	-	819	CDS							4-hydroxy-tetrahydrodipicolinate reductase (EC 1.17.1.8)
211703-chromosome	211703-chromosome_0959	1065084	1066430	+	1347	CDS							Methionine transporter MetT
211703-chromosome	211703-chromosome_0960	1066535	1067131	+	597	CDS							5-formyltetrahydrofolate cyclo-ligase (EC 6.3.3.2)
211703-chromosome	211703-chromosome_0961	1067275	1067928	+	654	CDS							Ribose 5-phosphate isomerase A (EC 5.3.1.6)
211703-chromosome	211703-chromosome_0962	1068194	1069426	+	1233	CDS							D-3-phosphoglycerate dehydrogenase (EC 1.1.1.95)
211703-chromosome	211703-chromosome_0963	1069633	1070013	-	381	CDS							Diacylglycerol kinase (EC 2.7.1.107)
211703-chromosome	211703-chromosome_0964	1070155	1071219	+	1065	CDS							2-keto-3-deoxy-D-arabino-heptulosonate-7-phosphate synthase I alpha (EC 2.5.1.54)
211703-chromosome	211703-chromosome_0965	1071427	1072200	-	774	CDS							Vitamin B12 ABC transporter, ATPase component BtuD
211703-chromosome	211703-chromosome_0966	1072187	1073194	-	1008	CDS							Vitamin B12 ABC transporter, permease component BtuC
211703-chromosome	211703-chromosome_0967	1073270	1074001	-	732	CDS							Bacterial extracellular solute-binding protein, family 3
211703-chromosome	211703-chromosome_0968	1074114	1074470	+	357	CDS							FIG00361280: hypothetical protein
211703-chromosome	211703-chromosome_0969	1074542	1075663	+	1122	CDS							Twitching motility protein PilT
211703-chromosome	211703-chromosome_0970	1075725	1075967	-	243	CDS							Ferrous iron transport protein C
211703-chromosome	211703-chromosome_0971	1076014	1078284	-	2271	CDS							Ferrous iron transport protein B
211703-chromosome	211703-chromosome_0972	1078281	1078508	-	228	CDS							Ferrous iron transport protein A
211703-chromosome	211703-chromosome_0973	1078628	1078957	+	330	CDS							Translation initiation factor SUI1-related protein
211703-chromosome	211703-chromosome_0974	1079211	1079768	+	558	CDS							Probable transmembrane protein
211703-chromosome	211703-chromosome_0975	1079986	1080924	+	939	CDS							Putative membrane protein
211703-chromosome	211703-chromosome_0976	1080917	1081924	+	1008	CDS							Putative membrane protein
211703-chromosome	211703-chromosome_0977	1081921	1082415	+	495	CDS							Putative membrane protein
211703-chromosome	211703-chromosome_0978	1082547	1083329	+	783	CDS							ABC-type amino acid transport, signal transduction systems, periplasmic component/domain
211703-chromosome	211703-chromosome_0979	1083612	1083890	+	279	CDS							hypothetical protein
211703-chromosome	211703-chromosome_0980	1083993	1084256	-	264	CDS							hypothetical protein
211703-chromosome	211703-chromosome_0981	1084367	1085425	-	1059	CDS							diguanylate cyclase/phosphodiesterase (GGDEF & EAL domains) with PAS/PAC sensor(s)
211703-chromosome	211703-chromosome_0982	1088181	1090004	+	1824	CDS							hypothetical protein
211703-chromosome	211703-chromosome_0983	1090145	1091521	-	1377	CDS							Cysteinyl-tRNA synthetase (EC 6.1.1.16)
211703-chromosome	211703-chromosome_0984	1091713	1092210	+	498	CDS							Peptidyl-prolyl cis-trans isomerase PpiB (EC 5.2.1.8)
211703-chromosome	211703-chromosome_0985	1092200	1092886	+	687	CDS							hypothetical protein
211703-chromosome	211703-chromosome_0986	1092900	1093625	+	726	CDS							UDP-2,3-diacylglucosamine diphosphatase (EC 3.6.1.54)
211703-chromosome	211703-chromosome_0987	1093754	1094002	+	249	CDS							Transglycosylase associated protein
211703-chromosome	211703-chromosome_0988	1094156	1094791	+	636	CDS							Transcriptional regulator, TetR family
211703-chromosome	211703-chromosome_0989	1094844	1095827	+	984	CDS							Alcohol dehydrogenase (EC 1.1.1.1)
211703-chromosome	211703-chromosome_0990	1096387	1097676	+	1290	CDS							Methyl-accepting chemotaxis protein
211703-chromosome	211703-chromosome_0991	1098131	1099138	+	1008	CDS							Type I restriction-modification system, specificity subunit S (EC 3.1.21.3)
211703-chromosome	211703-chromosome_0992	1099714	1100325	+	612	CDS							hypothetical protein
211703-chromosome	211703-chromosome_0993	1100521	1102020	+	1500	CDS							hypothetical protein
211703-chromosome	211703-chromosome_0994	1102117	1103928	-	1812	CDS							ATPase involved in DNA repair
211703-chromosome	211703-chromosome_0995	1104842	1105735	+	894	CDS							transcriptional regulator, putative
211703-chromosome	211703-chromosome_0996	1105975	1106310	+	336	CDS							Mobile element protein
211703-chromosome	211703-chromosome_0997	1106320	1107009	+	690	CDS							Mobile element protein
211703-chromosome	211703-chromosome_0998	1107479	1107565	-	87	rna							tRNA-Leu-TAA
211703-chromosome	211703-chromosome_0999	1107607	1107680	-	74	rna							tRNA-Cys-GCA
211703-chromosome	211703-chromosome_1000	1107715	1107790	-	76	rna							tRNA-Gly-GCC
211703-chromosome	211703-chromosome_1001	1107970	1108524	-	555	CDS							CDP-diacylglycerol--glycerol-3-phosphate 3-phosphatidyltransferase (EC 2.7.8.5)
211703-chromosome	211703-chromosome_1002	1108738	1110591	-	1854	CDS							Excinuclease ABC subunit C
211703-chromosome	211703-chromosome_1003	1110702	1111286	-	585	CDS							BarA-associated response regulator UvrY (= GacA = SirA)
211703-chromosome	211703-chromosome_1004	1111557	1112318	-	762	CDS							3-deoxy-manno-octulosonate cytidylyltransferase (EC 2.7.7.38)
211703-chromosome	211703-chromosome_1005	1112315	1112512	-	198	CDS							FIG002473: Protein YcaR in KDO2-Lipid A biosynthesis cluster
211703-chromosome	211703-chromosome_1006	1112625	1113620	-	996	CDS							Tetraacyldisaccharide 4'-kinase (EC 2.7.1.130)
211703-chromosome	211703-chromosome_1007	1113620	1115389	-	1770	CDS							Lipid A export ATP-binding/permease protein MsbA
211703-chromosome	211703-chromosome_1008	1115524	1117752	-	2229	CDS							DNA internalization-related competence protein ComEC/Rec2
211703-chromosome	211703-chromosome_1009	1117781	1118299	+	519	CDS							FIG01199889: hypothetical protein
211703-chromosome	211703-chromosome_1010	1118293	1118787	+	495	CDS							FIG00361382: hypothetical protein
211703-chromosome	211703-chromosome_1011	1118903	1120408	+	1506	CDS							ATPase component BioM of energizing module of biotin ECF transporter
211703-chromosome	211703-chromosome_1012	1120488	1121678	-	1191	CDS							Biosynthetic Aromatic amino acid aminotransferase alpha (EC 2.6.1.57) @ Aspartate aminotransferase (EC 2.6.1.1)
211703-chromosome	211703-chromosome_1013	1121814	1122755	-	942	CDS							hypothetical protein
211703-chromosome	211703-chromosome_1014	1122974	1124047	-	1074	CDS							Outer membrane protein C precursor
211703-chromosome	211703-chromosome_1015	1124430	1126517	+	2088	CDS							ATP-dependent helicase DinG/Rad3
211703-chromosome	211703-chromosome_1016	1126718	1127377	+	660	CDS							putative secreted protein
211703-chromosome	211703-chromosome_1017	1127448	1128344	+	897	CDS							Histone deacetylase/AcuC/AphA family protein
211703-chromosome	211703-chromosome_1018	1128434	1129582	-	1149	CDS							Hypothetical MFS-type transporter protein ycaD
211703-chromosome	211703-chromosome_1019	1129642	1129755	-	114	CDS							hypothetical protein
211703-chromosome	211703-chromosome_1020	1129884	1130834	-	951	CDS							50S ribosomal subunit maturation GTPase RbgA (B. subtilis YlqF)
211703-chromosome	211703-chromosome_1021	1131176	1132567	+	1392	CDS							Alkaline phosphatase (EC 3.1.3.1)
211703-chromosome	211703-chromosome_1022	1132580	1133962	+	1383	CDS							Alkaline phosphatase (EC 3.1.3.1)
211703-chromosome	211703-chromosome_1023	1134010	1134693	+	684	CDS							FIG00361344: hypothetical protein
211703-chromosome	211703-chromosome_1024	1134775	1135509	+	735	CDS							ABC-type amino acid transport, signal transduction systems, periplasmic component/domain
211703-chromosome	211703-chromosome_1025	1135743	1136138	+	396	CDS							Regulator of nucleoside diphosphate kinase
211703-chromosome	211703-chromosome_1026	1136247	1137374	-	1128	CDS							hypothetical protein
211703-chromosome	211703-chromosome_1027	1137836	1138624	+	789	CDS							Lysine-arginine-ornithine-binding periplasmic protein precursor (TC 3.A.1.3.1)
211703-chromosome	211703-chromosome_1028	1138697	1139668	+	972	CDS							Amino acid ABC transporter, permease protein
211703-chromosome	211703-chromosome_1029	1139758	1140501	+	744	CDS							Glutamine transport ATP-binding protein GlnQ (TC 3.A.1.3.2)
211703-chromosome	211703-chromosome_1030	1140533	1141540	+	1008	CDS							Sterol desaturase
211703-chromosome	211703-chromosome_1031	1141607	1143016	-	1410	CDS							Arginine/ornithine antiporter ArcD
211703-chromosome	211703-chromosome_1032	1143026	1143928	-	903	CDS							Homocysteine S-methyltransferase (EC 2.1.1.10)
211703-chromosome	211703-chromosome_1033	1144223	1144765	-	543	CDS							FIG00361380: hypothetical protein
211703-chromosome	211703-chromosome_1034	1144784	1146103	-	1320	CDS							Putative hemolysin
211703-chromosome	211703-chromosome_1035	1146345	1147055	-	711	CDS							Phosphate transport system regulatory protein PhoU
211703-chromosome	211703-chromosome_1036	1147235	1148053	-	819	CDS							Phosphate transport ATP-binding protein PstB (TC 3.A.1.7.1)
211703-chromosome	211703-chromosome_1037	1148158	1149807	-	1650	CDS							Phosphate transport system permease protein PstA (TC 3.A.1.7.1)
211703-chromosome	211703-chromosome_1038	1149825	1152062	-	2238	CDS							Phosphate transport system permease protein PstC (TC 3.A.1.7.1)
211703-chromosome	211703-chromosome_1039	1152230	1152778	-	549	CDS							tRNA-specific adenosine-34 deaminase (EC 3.5.4.-)
211703-chromosome	211703-chromosome_1040	1153164	1153240	+	77	rna							tRNA-Pro-GGG
211703-chromosome	211703-chromosome_1041	1153498	1153638	+	141	CDS							hypothetical protein
211703-chromosome	211703-chromosome_1042	1154331	1155938	+	1608	CDS							Malate synthase (EC 2.3.3.9)
211703-chromosome	211703-chromosome_1043	1155990	1157321	+	1332	CDS							Isocitrate lyase (EC 4.1.3.1)
211703-chromosome	211703-chromosome_1044	1157422	1158123	-	702	CDS							Chromosomal replication initiator protein DnaA
211703-chromosome	211703-chromosome_1045	1158226	1159209	-	984	CDS							FIG00921138: hypothetical protein
211703-chromosome	211703-chromosome_1046	1159395	1160021	-	627	CDS							Uracil phosphoribosyltransferase (EC 2.4.2.9)
211703-chromosome	211703-chromosome_1047	1160198	1161235	+	1038	CDS							Phosphoribosylformylglycinamidine cyclo-ligase (EC 6.3.3.1)
211703-chromosome	211703-chromosome_1048	1161232	1161906	+	675	CDS							Phosphoribosylglycinamide formyltransferase (EC 2.1.2.2)
211703-chromosome	211703-chromosome_1049	1162021	1162782	-	762	CDS							FIG137478: Hypothetical protein YbgI
211703-chromosome	211703-chromosome_1050	1162890	1164224	-	1335	CDS							Flagellar regulatory protein FleQ
211703-chromosome	211703-chromosome_1051	1164295	1165329	-	1035	CDS							Flagellar sensor histidine kinase FleS
211703-chromosome	211703-chromosome_1052	1165435	1166847	-	1413	CDS							Flagellar regulatory protein FleQ
211703-chromosome	211703-chromosome_1053	1166887	1167027	+	141	CDS							hypothetical protein
211703-chromosome	211703-chromosome_1054	1167092	1167901	-	810	CDS							Potential queD like
211703-chromosome	211703-chromosome_1055	1168190	1168702	+	513	CDS							ACT domain protein
211703-chromosome	211703-chromosome_1056	1168779	1170848	+	2070	CDS							Polyphosphate kinase (EC 2.7.4.1)
211703-chromosome	211703-chromosome_1057	1170889	1172328	+	1440	CDS							Exopolyphosphatase (EC 3.6.1.11)
211703-chromosome	211703-chromosome_1058	1172387	1173730	-	1344	CDS							Magnesium transporter
211703-chromosome	211703-chromosome_1059	1173698	1173814	+	117	CDS							hypothetical protein
211703-chromosome	211703-chromosome_1060	1174201	1175409	-	1209	CDS							Flagellar hook-associated protein FlgL
211703-chromosome	211703-chromosome_1061	1175413	1177410	-	1998	CDS							Flagellar hook-associated protein FlgK
211703-chromosome	211703-chromosome_1062	1177414	1178514	-	1101	CDS							Flagellar protein FlgJ [peptidoglycan hydrolase] (EC 3.2.1.-)
211703-chromosome	211703-chromosome_1063	1178561	1179658	-	1098	CDS							Flagellar P-ring protein FlgI
211703-chromosome	211703-chromosome_1064	1179719	1180393	-	675	CDS							Flagellar L-ring protein FlgH
211703-chromosome	211703-chromosome_1065	1180407	1181195	-	789	CDS							Flagellar basal-body rod protein FlgG
211703-chromosome	211703-chromosome_1066	1181210	1181956	-	747	CDS							Flagellar basal-body rod protein FlgF
211703-chromosome	211703-chromosome_1067	1182103	1183449	-	1347	CDS							Flagellar hook protein FlgE
211703-chromosome	211703-chromosome_1068	1183460	1184197	-	738	CDS							Flagellar basal-body rod modification protein FlgD
211703-chromosome	211703-chromosome_1069	1184288	1184707	-	420	CDS							Flagellar basal-body rod protein FlgC
211703-chromosome	211703-chromosome_1070	1184704	1185105	-	402	CDS							Flagellar basal-body rod protein FlgB
211703-chromosome	211703-chromosome_1071	1185167	1185991	-	825	CDS							Chemotaxis protein methyltransferase CheR (EC 2.1.1.80)
211703-chromosome	211703-chromosome_1072	1186009	1186920	-	912	CDS							Chemotaxis protein CheV (EC 2.7.3.-)
211703-chromosome	211703-chromosome_1073	1187134	1187763	+	630	CDS							Flagellar basal-body P-ring formation protein FlgA
211703-chromosome	211703-chromosome_1074	1187858	1188178	+	321	CDS							Negative regulator of flagellin synthesis FlgM
211703-chromosome	211703-chromosome_1075	1188175	1188591	+	417	CDS							Flagellar biosynthesis protein FlgN
211703-chromosome	211703-chromosome_1076	1188635	1189177	-	543	CDS							FIG002292: Phosphodiesterase yfcE (EC 3.1.4.-)
211703-chromosome	211703-chromosome_1077	1189188	1190825	-	1638	CDS							Oligopeptide ABC transporter, periplasmic oligopeptide-binding protein OppA (TC 3.A.1.5.1)
211703-chromosome	211703-chromosome_1078	1191116	1192018	+	903	CDS							Permease of the drug/metabolite transporter (DMT) superfamily
211703-chromosome	211703-chromosome_1079	1192116	1192808	-	693	CDS							Ribosomal small subunit pseudouridine synthase A (EC 4.2.1.70)
211703-chromosome	211703-chromosome_1080	1192981	1194171	+	1191	CDS							HD domain protein
211703-chromosome	211703-chromosome_1081	1194168	1194356	-	189	CDS							FIG00361194: hypothetical protein
211703-chromosome	211703-chromosome_1082	1194543	1195436	+	894	CDS							Permease of the drug/metabolite transporter (DMT) superfamily
211703-chromosome	211703-chromosome_1083	1195527	1197377	+	1851	CDS							Oligopeptide ABC transporter, periplasmic oligopeptide-binding protein OppA (TC 3.A.1.5.1)
211703-chromosome	211703-chromosome_1084	1197467	1197859	-	393	CDS							FIG00361547: hypothetical protein
211703-chromosome	211703-chromosome_1085	1197954	1198502	-	549	CDS							hypothetical protein
211703-chromosome	211703-chromosome_1086	1198749	1198997	+	249	CDS							DNA-binding protein inhibitor Id-2-related protein
211703-chromosome	211703-chromosome_1087	1198984	1199295	-	312	CDS							hypothetical protein
211703-chromosome	211703-chromosome_1088	1199373	1199573	-	201	CDS							Cold shock protein CspE
211703-chromosome	211703-chromosome_1089	1199789	1200925	-	1137	CDS							Dihydrolipoamide acyltransferase component of branched-chain alpha-keto acid dehydrogenase complex (EC 2.3.1.168)
211703-chromosome	211703-chromosome_1090	1200984	1201970	-	987	CDS							Branched-chain alpha-keto acid dehydrogenase, E1 component, alpha subunit (EC 1.2.4.4) / Branched-chain alpha-keto acid dehydrogenase, E1 component, beta subunit (EC 1.2.4.4)
211703-chromosome	211703-chromosome_1091	1201967	1203055	-	1089	CDS							Branched-chain alpha-keto acid dehydrogenase, E1 component, alpha subunit (EC 1.2.4.4)
211703-chromosome	211703-chromosome_1092	1203327	1204346	-	1020	CDS							Succinylglutamate desuccinylase (EC 3.5.1.96)
211703-chromosome	211703-chromosome_1093	1204305	1204460	+	156	CDS							hypothetical protein
211703-chromosome	211703-chromosome_1094	1204615	1204824	-	210	CDS							FIG00361806: hypothetical protein
211703-chromosome	211703-chromosome_1095	1205157	1205288	-	132	CDS							hypothetical protein
211703-chromosome	211703-chromosome_1096	1205355	1206248	+	894	CDS							DNA replication terminus site-binding protein
211703-chromosome	211703-chromosome_1097	1206330	1210166	-	3837	CDS							COG0553: Superfamily II DNA/RNA helicases, SNF2 family
211703-chromosome	211703-chromosome_1098	1210385	1211038	-	654	CDS							Protein of unknown function YceH
211703-chromosome	211703-chromosome_1099	1211302	1212951	-	1650	CDS							Lipid A core-O-antigen ligase
211703-chromosome	211703-chromosome_1100	1213100	1214188	-	1089	CDS							regulator of length of O-antigen component of lipopolysaccharide chains
211703-chromosome	211703-chromosome_1101	1214185	1214739	-	555	CDS							dTDP-4-dehydrorhamnose 3,5-epimerase (EC 5.1.3.13)
211703-chromosome	211703-chromosome_1102	1214794	1215699	-	906	CDS							Glucose-1-phosphate thymidylyltransferase (EC 2.7.7.24)
211703-chromosome	211703-chromosome_1103	1215747	1216637	-	891	CDS							dTDP-4-dehydrorhamnose reductase (EC 1.1.1.133)
211703-chromosome	211703-chromosome_1104	1216643	1217668	-	1026	CDS							FIG071646: Sugar transferase
211703-chromosome	211703-chromosome_1105	1217708	1217872	+	165	CDS							hypothetical protein
211703-chromosome	211703-chromosome_1106	1217968	1218639	-	672	CDS							Putative N-acetylgalactosaminyl-diphosphoundecaprenol glucuronosyltransferase
211703-chromosome	211703-chromosome_1107	1221904	1223172	-	1269	CDS							putative polysaccharide biosynthesis protein CpsL
211703-chromosome	211703-chromosome_1108	1223624	1224394	-	771	CDS							Legionaminic acid biosynthesis protein PtmA
211703-chromosome	211703-chromosome_1109	1224394	1224999	-	606	CDS							Legionaminic acid cytidylyltransferase (EC 2.7.7.43)
211703-chromosome	211703-chromosome_1110	1225107	1226078	-	972	CDS							Legionaminic acid biosynthesis protein PtmF
211703-chromosome	211703-chromosome_1111	1226078	1227139	-	1062	CDS							D-glycero-D-manno-heptose 1-phosphate guanosyltransferase
211703-chromosome	211703-chromosome_1112	1227152	1227748	-	597	CDS							4-amino-6-deoxy-N-Acetyl-D-hexosaminyl-(Lipid carrier) acetyltrasferase
211703-chromosome	211703-chromosome_1113	1227786	1228859	-	1074	CDS							N-acetylneuraminate synthase (EC 2.5.1.56)
211703-chromosome	211703-chromosome_1114	1228856	1229407	-	552	CDS							FIG00675648: hypothetical protein
211703-chromosome	211703-chromosome_1115	1229520	1230674	-	1155	CDS							UDP-Bac2Ac4Ac hydrolyzing 2-epimerase NeuC homolog
211703-chromosome	211703-chromosome_1116	1231964	1233106	-	1143	CDS							Bacillosamine/Legionaminic acid biosynthesis aminotransferase PglE; 4-keto-6-deoxy-N-Acetyl-D-hexosaminyl-(Lipid carrier) aminotransferase
211703-chromosome	211703-chromosome_1117	1233116	1234309	-	1194	CDS							UDP-N-acetylglucosamine 4,6-dehydratase (EC 4.2.1.-)
211703-chromosome	211703-chromosome_1118	1234370	1235437	-	1068	CDS							dTDP-glucose 4,6-dehydratase (EC 4.2.1.46)
211703-chromosome	211703-chromosome_1119	1236288	1236971	+	684	CDS							Transcriptional regulatory protein PhoP
211703-chromosome	211703-chromosome_1120	1236971	1238353	+	1383	CDS							Sensor protein PhoQ (EC 2.7.13.3)
211703-chromosome	211703-chromosome_1121	1238723	1239691	-	969	CDS							Glucokinase (EC 2.7.1.2)
211703-chromosome	211703-chromosome_1122	1239677	1239895	+	219	CDS							hypothetical protein
211703-chromosome	211703-chromosome_1123	1240037	1240894	+	858	CDS							Phosphogluconate repressor HexR, RpiR family
211703-chromosome	211703-chromosome_1124	1241055	1242494	+	1440	CDS							Pyruvate kinase (EC 2.7.1.40)
211703-chromosome	211703-chromosome_1125	1242563	1243606	-	1044	CDS							Probable Co/Zn/Cd efflux system membrane fusion protein
211703-chromosome	211703-chromosome_1126	1243622	1246684	-	3063	CDS							Acriflavin resistance protein
211703-chromosome	211703-chromosome_1127	1246846	1249170	-	2325	CDS							Butyryl-CoA dehydrogenase (EC 1.3.8.1)
211703-chromosome	211703-chromosome_1128	1249218	1249871	-	654	CDS							Predicted transcriptional regulator for fatty acid degradation FadQ, TetR family
211703-chromosome	211703-chromosome_1129	1250340	1251080	+	741	CDS							putative histidinol phosphatase and related hydrolases of the PHP family
211703-chromosome	211703-chromosome_1130	1251168	1251243	+	76	rna							tRNA-Thr-CGT
211703-chromosome	211703-chromosome_1131	1251484	1252479	-	996	CDS							Sulfate and thiosulfate binding protein CysP
211703-chromosome	211703-chromosome_1132	1252809	1254224	-	1416	CDS							RND efflux system, outer membrane lipoprotein CmeC
211703-chromosome	211703-chromosome_1133	1254217	1257366	-	3150	CDS							RND efflux system, inner membrane transporter CmeB
211703-chromosome	211703-chromosome_1134	1257384	1258565	-	1182	CDS							Membrane fusion protein of RND family multidrug efflux pump
211703-chromosome	211703-chromosome_1135	1258720	1259355	+	636	CDS							Transcription repressor of multidrug efflux pump acrAB operon, TetR (AcrR) family
211703-chromosome	211703-chromosome_1136	1259497	1260009	+	513	CDS							Tellurite resistance protein-related protein
211703-chromosome	211703-chromosome_1137	1260178	1261353	+	1176	CDS							Proton/glutamate symport protein @ Sodium/glutamate symport protein
211703-chromosome	211703-chromosome_1138	1261417	1262280	-	864	CDS							Acyl-CoA thioesterase II (EC 3.1.2.-)
211703-chromosome	211703-chromosome_1139	1262532	1263398	-	867	CDS							Ribosomal large subunit pseudouridine synthase B (EC 4.2.1.70)
211703-chromosome	211703-chromosome_1140	1263448	1264140	-	693	CDS							Segregation and condensation protein B
211703-chromosome	211703-chromosome_1141	1264182	1264979	-	798	CDS							Segregation and condensation protein A
211703-chromosome	211703-chromosome_1142	1265060	1265680	-	621	CDS							Hypothetical YciO protein, TsaC/YrdC paralog
211703-chromosome	211703-chromosome_1143	1265805	1266686	-	882	CDS							COG0613, Predicted metal-dependent phosphoesterases (PHP family)
211703-chromosome	211703-chromosome_1144	1266781	1267095	-	315	CDS							hypothetical protein
211703-chromosome	211703-chromosome_1145	1267111	1268745	+	1635	CDS							Anthranilate synthase, aminase component (EC 4.1.3.27)
211703-chromosome	211703-chromosome_1146	1268826	1269425	+	600	CDS							Anthranilate synthase, amidotransferase component (EC 4.1.3.27)
211703-chromosome	211703-chromosome_1147	1269436	1270449	+	1014	CDS							Anthranilate phosphoribosyltransferase (EC 2.4.2.18)
211703-chromosome	211703-chromosome_1148	1270533	1271954	+	1422	CDS							Indole-3-glycerol phosphate synthase (EC 4.1.1.48) / Phosphoribosylanthranilate isomerase (EC 5.3.1.24)
211703-chromosome	211703-chromosome_1149	1272143	1273336	+	1194	CDS							Tryptophan synthase beta chain (EC 4.2.1.20)
211703-chromosome	211703-chromosome_1150	1273333	1274139	+	807	CDS							Tryptophan synthase alpha chain (EC 4.2.1.20)
211703-chromosome	211703-chromosome_1151	1275121	1277070	+	1950	CDS							TPR domain protein, putative component of TonB system
211703-chromosome	211703-chromosome_1152	1277669	1277911	+	243	CDS							hypothetical protein
211703-chromosome	211703-chromosome_1153	1278184	1278618	-	435	CDS							FIG123062: hypothetical protein
211703-chromosome	211703-chromosome_1154	1278629	1279117	-	489	CDS							FIG073159: hypothetical protein
211703-chromosome	211703-chromosome_1155	1279218	1280111	+	894	CDS							Transcriptional regulator, LysR family
211703-chromosome	211703-chromosome_1156	1280259	1281365	+	1107	CDS							Uncharacterized conserved protein
211703-chromosome	211703-chromosome_1157	1281654	1282628	+	975	CDS							Taurine-binding periplasmic protein TauA
211703-chromosome	211703-chromosome_1158	1282645	1283412	+	768	CDS							Taurine transport ATP-binding protein TauB
211703-chromosome	211703-chromosome_1159	1283409	1284233	+	825	CDS							Taurine transport system permease protein TauC
211703-chromosome	211703-chromosome_1160	1284313	1285164	+	852	CDS							Alpha-ketoglutarate-dependent taurine dioxygenase (EC 1.14.11.17)
211703-chromosome	211703-chromosome_1161	1285304	1285672	-	369	CDS							Protein of unknown function DUF1428
211703-chromosome	211703-chromosome_1162	1285756	1287117	-	1362	CDS							Putative transport protein
211703-chromosome	211703-chromosome_1163	1287283	1288176	-	894	CDS							Heme O synthase, protoheme IX farnesyltransferase (EC 2.5.1.-) COX10-CtaB
211703-chromosome	211703-chromosome_1164	1288185	1288514	-	330	CDS							Cytochrome O ubiquinol oxidase subunit IV (EC 1.10.3.-)
211703-chromosome	211703-chromosome_1165	1288515	1289126	-	612	CDS							Cytochrome O ubiquinol oxidase subunit III (EC 1.10.3.-)
211703-chromosome	211703-chromosome_1166	1289131	1291107	-	1977	CDS							Cytochrome O ubiquinol oxidase subunit I (EC 1.10.3.-)
211703-chromosome	211703-chromosome_1167	1291111	1292163	-	1053	CDS							Cytochrome O ubiquinol oxidase subunit II (EC 1.10.3.-)
211703-chromosome	211703-chromosome_1168	1292707	1293150	-	444	CDS							4-carboxymuconolactone decarboxylase domain/alkylhydroperoxidase AhpD family core domain protein
211703-chromosome	211703-chromosome_1169	1293270	1294178	+	909	CDS							Transcriptional regulator, LysR family
211703-chromosome	211703-chromosome_1170	1294269	1294598	-	330	CDS							FIG00362388: hypothetical protein
211703-chromosome	211703-chromosome_1171	1294694	1295665	-	972	CDS							Inosine-uridine preferring nucleoside hydrolase (EC 3.2.2.1)
211703-chromosome	211703-chromosome_1172	1295798	1296097	-	300	CDS							FIG00905263: hypothetical protein
211703-chromosome	211703-chromosome_1173	1296179	1296601	+	423	CDS							Transcriptional regulator, MarR family
211703-chromosome	211703-chromosome_1174	1296731	1297300	+	570	CDS							Conserved hypothetical protein (perhaps related to histidine degradation)
211703-chromosome	211703-chromosome_1175	1297297	1297500	-	204	CDS							putative secreted protein
211703-chromosome	211703-chromosome_1176	1297682	1298122	-	441	CDS							Azurin
211703-chromosome	211703-chromosome_1177	1298422	1299465	+	1044	CDS							Thiamin biosynthesis lipoprotein ApbE
211703-chromosome	211703-chromosome_1178	1299507	1299932	-	426	CDS							Small heat shock protein
211703-chromosome	211703-chromosome_1179	1300203	1301849	+	1647	CDS							Response regulator with TPR repeat
211703-chromosome	211703-chromosome_1180	1301910	1302872	+	963	CDS							Kef-type K+ transport system, predicted NAD-binding component
211703-chromosome	211703-chromosome_1181	1303125	1303931	+	807	CDS							Exodeoxyribonuclease III (EC 3.1.11.2)
211703-chromosome	211703-chromosome_1182	1304115	1304603	+	489	CDS							hypothetical protein
211703-chromosome	211703-chromosome_1183	1304900	1306432	+	1533	CDS							Cobalt/zinc/cadmium efflux RND transporter, membrane fusion protein, CzcB family
211703-chromosome	211703-chromosome_1184	1306509	1309631	+	3123	CDS							Cobalt-zinc-cadmium resistance protein CzcA; Cation efflux system protein CusA
211703-chromosome	211703-chromosome_1185	1309678	1310040	+	363	CDS							hypothetical protein
211703-chromosome	211703-chromosome_1186	1310114	1311799	-	1686	CDS							Glutamate decarboxylase
211703-chromosome	211703-chromosome_1187	1311985	1312998	-	1014	CDS							Lipoate-protein ligase A
211703-chromosome	211703-chromosome_1188	1313410	1315854	+	2445	CDS							diguanylate cyclase/phosphodiesterase (GGDEF & EAL domains) with PAS/PAC sensor(s)
211703-chromosome	211703-chromosome_1189	1315888	1319058	-	3171	CDS							Acriflavin resistance protein
211703-chromosome	211703-chromosome_1190	1319051	1320073	-	1023	CDS							Efflux transporter, RND family, MFP subunit, AcrA/E family
211703-chromosome	211703-chromosome_1191	1320110	1320556	-	447	CDS							Predicted transporter component
211703-chromosome	211703-chromosome_1192	1320570	1320983	-	414	CDS							Probable transmembrane protein
211703-chromosome	211703-chromosome_1193	1320980	1321294	-	315	CDS							Transcriptional regulator, ArsR family
211703-chromosome	211703-chromosome_1194	1321380	1321565	+	186	CDS							Rhodanese-related sulfurtransferase
211703-chromosome	211703-chromosome_1195	1321618	1322889	+	1272	CDS							FAD-dependent pyridine nucleotide-disulphide oxidoreductase
211703-chromosome	211703-chromosome_1196	1323408	1323635	+	228	CDS							hypothetical protein
211703-chromosome	211703-chromosome_1197	1323818	1324546	+	729	CDS							Mg(2+) transport ATPase protein C
211703-chromosome	211703-chromosome_1198	1324625	1325635	-	1011	CDS							Sucrose operon repressor ScrR, LacI family
211703-chromosome	211703-chromosome_1199	1325663	1327078	-	1416	CDS							Sucrose-6-phosphate hydrolase (EC 3.2.1.B3)
211703-chromosome	211703-chromosome_1200	1327078	1328442	-	1365	CDS							PTS system, sucrose-specific IIB component (EC 2.7.1.69) / PTS system, sucrose-specific IIC component (EC 2.7.1.69)
211703-chromosome	211703-chromosome_1201	1328526	1329449	-	924	CDS							Fructokinase (EC 2.7.1.4)
211703-chromosome	211703-chromosome_1202	1329597	1331081	-	1485	CDS							Maltoporin (maltose/maltodextrin high-affinity receptor, phage lambda receptor protein)
211703-chromosome	211703-chromosome_1203	1331352	1332488	-	1137	CDS							Chaperone protein DnaJ
211703-chromosome	211703-chromosome_1204	1332743	1334671	-	1929	CDS							Chaperone protein DnaK
211703-chromosome	211703-chromosome_1205	1334955	1335530	-	576	CDS							Heat shock protein GrpE
211703-chromosome	211703-chromosome_1206	1335794	1336678	+	885	CDS							NAD kinase (EC 2.7.1.23)
211703-chromosome	211703-chromosome_1207	1336703	1337860	-	1158	CDS							diguanylate cyclase/phosphodiesterase (GGDEF & EAL domains) with PAS/PAC sensor(s)
211703-chromosome	211703-chromosome_1208	1338153	1339817	+	1665	CDS							DNA repair protein RecN
211703-chromosome	211703-chromosome_1209	1340289	1340729	+	441	CDS							FIG00361518: hypothetical protein
211703-chromosome	211703-chromosome_1210	1340699	1340830	-	132	CDS							hypothetical protein
211703-chromosome	211703-chromosome_1211	1340924	1342087	+	1164	CDS							Macrolide-specific efflux protein MacA
211703-chromosome	211703-chromosome_1212	1342084	1344108	+	2025	CDS							Macrolide export ATP-binding/permease protein MacB (EC 3.6.3.-)
211703-chromosome	211703-chromosome_1213	1344144	1345478	+	1335	CDS							RND efflux system, outer membrane lipoprotein CmeC
211703-chromosome	211703-chromosome_1214	1345612	1346418	+	807	CDS							iron-chelator utilization protein
211703-chromosome	211703-chromosome_1215	1346670	1347776	+	1107	CDS							2-keto-3-deoxy-D-arabino-heptulosonate-7-phosphate synthase I alpha (EC 2.5.1.54)
211703-chromosome	211703-chromosome_1216	1348247	1348654	-	408	CDS							DNA-binding protein H-NS
211703-chromosome	211703-chromosome_1217	1349004	1349948	-	945	CDS							D-serine dehydratase transcriptional activator
211703-chromosome	211703-chromosome_1218	1350166	1351497	+	1332	CDS							D-serine dehydratase (EC 4.3.1.18)
211703-chromosome	211703-chromosome_1219	1351837	1352013	+	177	CDS							hypothetical protein
211703-chromosome	211703-chromosome_1220	1352080	1353333	-	1254	CDS							Isocitrate dehydrogenase [NADP] (EC 1.1.1.42)
211703-chromosome	211703-chromosome_1221	1353744	1354835	+	1092	CDS							hypothetical protein
211703-chromosome	211703-chromosome_1222	1354921	1355070	-	150	CDS							hypothetical protein
211703-chromosome	211703-chromosome_1223	1355628	1355921	+	294	CDS							hypothetical protein
211703-chromosome	211703-chromosome_1224	1356580	1356807	+	228	CDS							hypothetical protein
211703-chromosome	211703-chromosome_1225	1356851	1356982	-	132	CDS							hypothetical protein
211703-chromosome	211703-chromosome_1226	1356965	1359085	+	2121	CDS							hypothetical protein
211703-chromosome	211703-chromosome_1227	1359089	1359850	+	762	CDS							FIG00613428: hypothetical protein
211703-chromosome	211703-chromosome_1228	1359858	1360052	+	195	CDS							hypothetical protein
211703-chromosome	211703-chromosome_1229	1360049	1360516	+	468	CDS							acetyltransferase, GNAT family
211703-chromosome	211703-chromosome_1230	1360600	1361508	+	909	CDS							Ribosomal large subunit pseudouridine synthase E (EC 4.2.1.70)
211703-chromosome	211703-chromosome_1231	1361573	1362040	+	468	CDS							Nudix-like NDP and NTP phosphohydrolase YmfB
211703-chromosome	211703-chromosome_1232	1362199	1363305	+	1107	CDS							tRNA-specific 2-thiouridylase MnmA
211703-chromosome	211703-chromosome_1233	1363611	1364264	+	654	CDS							FIG002903: a protein of unknown function perhaps involved in purine metabolism
211703-chromosome	211703-chromosome_1234	1364295	1365665	+	1371	CDS							Adenylosuccinate lyase (EC 4.3.2.2)
211703-chromosome	211703-chromosome_1235	1365818	1366948	+	1131	CDS							FIG002776: hypothetical protein
211703-chromosome	211703-chromosome_1236	1367340	1368764	+	1425	CDS							Pyruvate kinase (EC 2.7.1.40)
211703-chromosome	211703-chromosome_1237	1368914	1372231	+	3318	CDS							Potassium efflux system KefA protein / Small-conductance mechanosensitive channel
211703-chromosome	211703-chromosome_1238	1372352	1372960	+	609	CDS							Transporter, LysE family
211703-chromosome	211703-chromosome_1239	1373018	1374016	+	999	CDS							6-phosphogluconolactonase (EC 3.1.1.31)
211703-chromosome	211703-chromosome_1240	1374080	1374820	-	741	CDS							Dienelactone hydrolase family
211703-chromosome	211703-chromosome_1241	1374966	1376204	-	1239	CDS							Uracil permease
211703-chromosome	211703-chromosome_1242	1376522	1377796	+	1275	CDS							LPXTG-motif cell wall anchor domain protein
211703-chromosome	211703-chromosome_1243	1377914	1379671	-	1758	CDS							NAD-dependent malic enzyme (EC 1.1.1.38)
211703-chromosome	211703-chromosome_1244	1379845	1380459	+	615	CDS							Molybdopterin-guanine dinucleotide biosynthesis protein MobA
211703-chromosome	211703-chromosome_1245	1380456	1381205	+	750	CDS							Molybdopterin-guanine dinucleotide biosynthesis protein MobB
211703-chromosome	211703-chromosome_1246	1381287	1382366	+	1080	CDS							Putative inner membrane protein
211703-chromosome	211703-chromosome_1247	1382436	1383809	-	1374	CDS							Response regulator
211703-chromosome	211703-chromosome_1248	1383894	1384451	-	558	CDS							FIG01057338: hypothetical protein
211703-chromosome	211703-chromosome_1249	1384596	1385891	-	1296	CDS							Methyl-accepting chemotaxis protein
211703-chromosome	211703-chromosome_1250	1386094	1386558	-	465	CDS							Histone acetyltransferase HPA2 and related acetyltransferases
211703-chromosome	211703-chromosome_1251	1386619	1387074	-	456	CDS							INTEGRAL MEMBRANE PROTEIN (Rhomboid family)
211703-chromosome	211703-chromosome_1252	1387071	1387823	-	753	CDS							Glutamate synthase [NADPH] large chain (EC 1.4.1.13)
211703-chromosome	211703-chromosome_1253	1387877	1388719	-	843	CDS							Uncharacterized protein conserved in bacteria, NMA0228-like
211703-chromosome	211703-chromosome_1254	1388779	1389042	-	264	CDS							Putative signal peptide protein
211703-chromosome	211703-chromosome_1255	1389340	1391364	+	2025	CDS							High-affinity choline uptake protein BetT
211703-chromosome	211703-chromosome_1256	1391525	1391905	-	381	CDS							hypothetical protein
211703-chromosome	211703-chromosome_1257	1392527	1392646	-	120	CDS							hypothetical protein
211703-chromosome	211703-chromosome_1258	1393180	1395396	+	2217	CDS							hypothetical protein
211703-chromosome	211703-chromosome_1259	1395758	1396024	-	267	CDS							hypothetical protein
211703-chromosome	211703-chromosome_1260	1396520	1396942	-	423	CDS							unknown
211703-chromosome	211703-chromosome_1261	1397068	1398342	-	1275	CDS							Threonine synthase (EC 4.2.3.1)
211703-chromosome	211703-chromosome_1262	1398339	1399331	-	993	CDS							Homoserine kinase (EC 2.7.1.39)
211703-chromosome	211703-chromosome_1263	1399333	1401792	-	2460	CDS							Aspartokinase (EC 2.7.2.4) / Homoserine dehydrogenase (EC 1.1.1.3)
211703-chromosome	211703-chromosome_1264	1402053	1402760	-	708	CDS							tRNA:Cm32/Um32 methyltransferase
211703-chromosome	211703-chromosome_1265	1402956	1404683	+	1728	CDS							Isocitrate dehydrogenase phosphatase (EC 2.7.11.5)/kinase (EC 3.1.3.-)
211703-chromosome	211703-chromosome_1266	1404786	1405175	-	390	CDS							Glycoprotein/polysaccharide metabolism
211703-chromosome	211703-chromosome_1267	1405342	1405818	+	477	CDS							hypothetical protein
211703-chromosome	211703-chromosome_1268	1405822	1406301	-	480	CDS							Ribonuclease E inhibitor RraA
211703-chromosome	211703-chromosome_1269	1406409	1406633	-	225	CDS							hypothetical protein
211703-chromosome	211703-chromosome_1270	1407193	1407912	+	720	CDS							Aerobic respiration control protein arcA
211703-chromosome	211703-chromosome_1271	1408050	1408124	-	75	rna							tRNA-Gly-TCC
211703-chromosome	211703-chromosome_1272	1408219	1408292	-	74	rna							tRNA-Gly-CCC
211703-chromosome	211703-chromosome_1273	1408494	1410269	+	1776	CDS							Transport ATP-binding protein CydD
211703-chromosome	211703-chromosome_1274	1410262	1412007	+	1746	CDS							Transport ATP-binding protein CydC
211703-chromosome	211703-chromosome_1275	1412115	1412486	+	372	CDS							lipoprotein, putative
211703-chromosome	211703-chromosome_1276	1412495	1412881	+	387	CDS							Uncharacterized conserved protein
211703-chromosome	211703-chromosome_1277	1412952	1413947	-	996	CDS							Isoflavone reductase
211703-chromosome	211703-chromosome_1278	1414264	1414968	+	705	CDS							COG1720: Uncharacterized conserved protein
211703-chromosome	211703-chromosome_1279	1415039	1416160	-	1122	CDS							3-oxoacyl-[acyl-carrier-protein] synthase, KASIII (EC 2.3.1.41)
211703-chromosome	211703-chromosome_1280	1416216	1417379	-	1164	CDS							FIG00362067: hypothetical protein
211703-chromosome	211703-chromosome_1281	1417380	1418222	-	843	CDS							ATPase associated with various cellular activities, AAA_5
211703-chromosome	211703-chromosome_1282	1418386	1419354	+	969	CDS							Cysteine synthase (EC 2.5.1.47)
211703-chromosome	211703-chromosome_1283	1419798	1420055	+	258	CDS							Phosphocarrier protein of PTS system
211703-chromosome	211703-chromosome_1284	1420100	1421827	+	1728	CDS							Phosphoenolpyruvate-protein phosphotransferase of PTS system (EC 2.7.3.9)
211703-chromosome	211703-chromosome_1285	1421871	1422380	+	510	CDS							PTS system, glucose-specific IIA component
211703-chromosome	211703-chromosome_1286	1422635	1423180	+	546	CDS							Cytochrome b561
211703-chromosome	211703-chromosome_1287	1423262	1427017	-	3756	CDS							Exonuclease SbcC
211703-chromosome	211703-chromosome_1288	1427014	1428240	-	1227	CDS							Exonuclease SbcD
211703-chromosome	211703-chromosome_1289	1428352	1428468	-	117	CDS							hypothetical protein
211703-chromosome	211703-chromosome_1290	1428422	1428781	-	360	CDS							Probable acetyltransferase
211703-chromosome	211703-chromosome_1291	1428961	1429872	+	912	CDS							DNA recombination-dependent growth factor C
211703-chromosome	211703-chromosome_1292	1430041	1430625	-	585	CDS							lipolytic enzyme, G-D-S-L
211703-chromosome	211703-chromosome_1293	1430771	1432552	+	1782	CDS							Gamma-glutamyltranspeptidase (EC 2.3.2.2)
211703-chromosome	211703-chromosome_1294	1432927	1434558	+	1632	CDS							POTASSIUM/PROTON ANTIPORTER ROSB
211703-chromosome	211703-chromosome_1295	1434657	1435958	-	1302	CDS							Nitrogen regulation protein NR(I)
211703-chromosome	211703-chromosome_1296	1436305	1436883	+	579	CDS							Fap amyloid fibril minor component
211703-chromosome	211703-chromosome_1297	1437071	1438030	+	960	CDS							Fap amyloid fibril major component
211703-chromosome	211703-chromosome_1298	1438083	1438760	+	678	CDS							Fap protein with C39 domain
211703-chromosome	211703-chromosome_1299	1438768	1439427	+	660	CDS							hypothetical protein
211703-chromosome	211703-chromosome_1300	1439505	1440689	+	1185	CDS							Fap amyloid fiber secretin
211703-chromosome	211703-chromosome_1301	1440791	1442068	-	1278	CDS							Similar to gamma-glutamyl-putrescine oxidase
211703-chromosome	211703-chromosome_1302	1442118	1442726	-	609	CDS							Putrescine utilization regulator
211703-chromosome	211703-chromosome_1303	1443036	1444499	+	1464	CDS							Succinate-semialdehyde dehydrogenase [NAD(P)+] (EC 1.2.1.16)
211703-chromosome	211703-chromosome_1304	1444731	1446020	+	1290	CDS							Gamma-aminobutyrate:alpha-ketoglutarate aminotransferase (EC 2.6.1.19)
211703-chromosome	211703-chromosome_1305	1446254	1446391	+	138	CDS							hypothetical protein
211703-chromosome	211703-chromosome_1306	1446391	1447734	+	1344	CDS							Putrescine importer
211703-chromosome	211703-chromosome_1307	1448205	1449548	+	1344	CDS							Putrescine importer
211703-chromosome	211703-chromosome_1308	1449624	1450001	-	378	CDS							hypothetical protein
211703-chromosome	211703-chromosome_1309	1450268	1451422	+	1155	CDS							Sodium-dependent phosphate transporter
211703-chromosome	211703-chromosome_1310	1451560	1452030	+	471	CDS							FKBP-type peptidyl-prolyl cis-trans isomerase FkpA precursor (EC 5.2.1.8)
211703-chromosome	211703-chromosome_1311	1452200	1452316	-	117	CDS							hypothetical protein
211703-chromosome	211703-chromosome_1312	1452329	1453096	+	768	CDS							FIG074102: hypothetical protein
211703-chromosome	211703-chromosome_1313	1453240	1456461	+	3222	CDS							Hybrid sensory histidine kinase in two-component regulatory system with EvgA
211703-chromosome	211703-chromosome_1314	1456729	1456929	-	201	CDS							probable exported protein STY0748
211703-chromosome	211703-chromosome_1315	1457144	1457431	+	288	CDS							hypothetical protein
211703-chromosome	211703-chromosome_1316	1457495	1457568	-	74	rna							tRNA-Cys-GCA
211703-chromosome	211703-chromosome_1317	1457624	1457699	-	76	rna							tRNA-Gly-GCC
211703-chromosome	211703-chromosome_1318	1457991	1461386	+	3396	CDS							Chitin catabolic cascade sensor histidine kinase ChiS
211703-chromosome	211703-chromosome_1319	1461767	1461856	-	90	rna							tRNA-Ser-CGA
211703-chromosome	211703-chromosome_1320	1462197	1463114	+	918	CDS							FIG00362183: hypothetical protein
211703-chromosome	211703-chromosome_1321	1463128	1464120	+	993	CDS							Peptide chain release factor RF-3
211703-chromosome	211703-chromosome_1322	1464184	1464909	-	726	CDS							Acyl dehydratase
211703-chromosome	211703-chromosome_1323	1465146	1466093	-	948	CDS							Ribosomal RNA large subunit methyltransferase F (EC 2.1.1.51)
211703-chromosome	211703-chromosome_1324	1466244	1466732	-	489	CDS							Lipoprotein NlpC
211703-chromosome	211703-chromosome_1325	1467009	1467731	+	723	CDS							4'-phosphopantetheinyl transferase (EC 2.7.8.-)
211703-chromosome	211703-chromosome_1326	1467728	1468576	+	849	CDS							FIG000875: Thioredoxin domain-containing protein EC-YbbN
211703-chromosome	211703-chromosome_1327	1468716	1468958	-	243	CDS							outer membrane lipoprotein
211703-chromosome	211703-chromosome_1328	1469184	1469837	-	654	CDS							3,4-dihydroxy-2-butanone 4-phosphate synthase (EC 4.1.99.12)
211703-chromosome	211703-chromosome_1329	1470309	1471145	+	837	CDS							Formyltetrahydrofolate deformylase (EC 3.5.1.10)
211703-chromosome	211703-chromosome_1330	1471204	1472472	-	1269	CDS							hypothetical protein
211703-chromosome	211703-chromosome_1331	1472582	1474063	-	1482	CDS							Cardiolipin synthetase (EC 2.7.8.-)
211703-chromosome	211703-chromosome_1332	1474175	1474702	+	528	CDS							Putative lipoprotein yceB precursor
211703-chromosome	211703-chromosome_1333	1474707	1475147	-	441	CDS							FIG00362068: hypothetical protein
211703-chromosome	211703-chromosome_1334	1475268	1475387	-	120	CDS							hypothetical protein
211703-chromosome	211703-chromosome_1335	1475478	1476230	+	753	CDS							Soluble lytic murein transglycosylase
211703-chromosome	211703-chromosome_1336	1476332	1477018	-	687	CDS							Aquaporin Z
211703-chromosome	211703-chromosome_1337	1477319	1477933	-	615	CDS							Crossover junction endodeoxyribonuclease RuvC (EC 3.1.22.4)
211703-chromosome	211703-chromosome_1338	1478074	1478982	-	909	CDS							Oxidoreductase, Gfo/Idh/MocA family
211703-chromosome	211703-chromosome_1339	1479266	1479493	-	228	CDS							hypothetical protein
211703-chromosome	211703-chromosome_1340	1480128	1481666	+	1539	CDS							Outer membrane protein
211703-chromosome	211703-chromosome_1341	1481684	1483279	+	1596	CDS							hypothetical protein
211703-chromosome	211703-chromosome_1342	1483381	1484115	+	735	CDS							hypothetical protein
211703-chromosome	211703-chromosome_1343	1484774	1485724	-	951	CDS							Mobile element protein
211703-chromosome	211703-chromosome_1344	1485907	1486128	+	222	CDS							Alcohol dehydrogenase (EC 1.1.1.1)
211703-chromosome	211703-chromosome_1345	1486292	1486765	-	474	CDS							Integral membrane protein
211703-chromosome	211703-chromosome_1346	1486780	1488264	-	1485	CDS							hypothetical protein
211703-chromosome	211703-chromosome_1347	1488968	1489228	+	261	CDS							Probable transcription regulator protein of MDR efflux pump cluster
211703-chromosome	211703-chromosome_1348	1489317	1491728	-	2412	CDS							Probable Fe-S oxidoreductase family 2
211703-chromosome	211703-chromosome_1349	1491925	1495077	-	3153	CDS							RND multidrug efflux transporter; Acriflavin resistance protein
211703-chromosome	211703-chromosome_1350	1495077	1496087	-	1011	CDS							Probable RND efflux membrane fusion protein
211703-chromosome	211703-chromosome_1351	1496340	1497896	+	1557	CDS							diguanylate cyclase/phosphodiesterase (GGDEF & EAL domains) with PAS/PAC sensor(s)
211703-chromosome	211703-chromosome_1352	1497931	1498800	+	870	CDS							UPF0028 protein YchK
211703-chromosome	211703-chromosome_1353	1498866	1500227	-	1362	CDS							Probable sodium-dependent transporter
211703-chromosome	211703-chromosome_1354	1500423	1500689	-	267	CDS							C protein
211703-chromosome	211703-chromosome_1355	1500948	1501535	+	588	CDS							hypothetical protein
211703-chromosome	211703-chromosome_1356	1501553	1501822	-	270	CDS							hypothetical protein
211703-chromosome	211703-chromosome_1357	1501841	1502860	+	1020	CDS							Outer membrane protein A precursor
211703-chromosome	211703-chromosome_1358	1503093	1503206	-	114	CDS							hypothetical protein
211703-chromosome	211703-chromosome_1359	1503273	1504274	+	1002	CDS							Outer membrane protein A precursor
211703-chromosome	211703-chromosome_1360	1504437	1504568	-	132	CDS							hypothetical protein
211703-chromosome	211703-chromosome_1361	1504494	1505552	+	1059	CDS							Outer membrane protein A precursor
211703-chromosome	211703-chromosome_1362	1505627	1507321	-	1695	CDS							NAD-dependent malic enzyme (EC 1.1.1.38)
211703-chromosome	211703-chromosome_1363	1507377	1508234	-	858	CDS							AraC-type DNA-binding domain-containing protein
211703-chromosome	211703-chromosome_1364	1508355	1509734	+	1380	CDS							Adhesin
211703-chromosome	211703-chromosome_1365	1509886	1510134	+	249	CDS							hypothetical protein
211703-chromosome	211703-chromosome_1366	1510165	1511304	-	1140	CDS							diguanylate cyclase (GGDEF domain) with PAS/PAC sensor
211703-chromosome	211703-chromosome_1367	1511470	1511589	-	120	CDS							hypothetical protein
211703-chromosome	211703-chromosome_1368	1511548	1512945	+	1398	CDS							Xanthine-uracil permease
211703-chromosome	211703-chromosome_1369	1513046	1513759	+	714	CDS							Lipoate-protein ligase A
211703-chromosome	211703-chromosome_1370	1513961	1515337	-	1377	CDS							Sodium/glycine symporter GlyP
211703-chromosome	211703-chromosome_1371	1516219	1517370	+	1152	CDS							Ornithine decarboxylase (EC 4.1.1.17) / Arginine decarboxylase (EC 4.1.1.19)
211703-chromosome	211703-chromosome_1372	1517439	1518407	-	969	CDS							Inner membrane protein YrbG, predicted calcium/sodium:proton antiporter
211703-chromosome	211703-chromosome_1373	1518532	1519005	-	474	CDS							Antioxidant, putative
211703-chromosome	211703-chromosome_1374	1519118	1519630	-	513	CDS							Putative Nudix hydrolase YfcD (EC 3.6.-.-)
211703-chromosome	211703-chromosome_1375	1519898	1520041	+	144	CDS							hypothetical protein
211703-chromosome	211703-chromosome_1376	1520137	1520880	-	744	CDS							ABC-type polar amino acid transport system, ATPase component
211703-chromosome	211703-chromosome_1377	1520894	1521988	-	1095	CDS							Glutamate Aspartate transport system permease protein GltK (TC 3.A.1.3.4)
211703-chromosome	211703-chromosome_1378	1521998	1523185	-	1188	CDS							Glutamate Aspartate transport system permease protein GltJ (TC 3.A.1.3.4)
211703-chromosome	211703-chromosome_1379	1523248	1524267	-	1020	CDS							Glutamate Aspartate periplasmic binding protein precursor GltI (TC 3.A.1.3.4)
211703-chromosome	211703-chromosome_1380	1524728	1525027	-	300	CDS							hypothetical protein
211703-chromosome	211703-chromosome_1381	1525024	1526037	-	1014	CDS							ABC transporter, permease protein
211703-chromosome	211703-chromosome_1382	1526117	1526998	-	882	CDS							ABC transporter, ATP-binding protein
211703-chromosome	211703-chromosome_1383	1527136	1527747	-	612	CDS							FKBP-type peptidyl-prolyl cis-trans isomerase FklB (EC 5.2.1.8)
211703-chromosome	211703-chromosome_1384	1527939	1528058	-	120	CDS							hypothetical protein
211703-chromosome	211703-chromosome_1385	1528067	1528186	-	120	CDS							hypothetical protein
211703-chromosome	211703-chromosome_1386	1528447	1528575	-	129	CDS							hypothetical protein
211703-chromosome	211703-chromosome_1387	1528575	1529300	-	726	CDS							Cytoplasmic copper homeostasis protein cutC
211703-chromosome	211703-chromosome_1388	1529342	1530244	-	903	CDS							N-acetyl-D-glucosamine kinase (EC 2.7.1.59)
211703-chromosome	211703-chromosome_1389	1530354	1530860	-	507	CDS							GCN5-related N-acetyltransferase
211703-chromosome	211703-chromosome_1390	1530848	1531663	-	816	CDS							Zn-dependent protease with chaperone function PA4632
211703-chromosome	211703-chromosome_1391	1531816	1532790	-	975	CDS							Phosphate ABC transporter, periplasmic phosphate-binding protein PstS (TC 3.A.1.7.1)
211703-chromosome	211703-chromosome_1392	1533160	1534362	-	1203	CDS							Phosphate regulon sensor protein PhoR (SphS) (EC 2.7.13.3)
211703-chromosome	211703-chromosome_1393	1534435	1535124	-	690	CDS							Phosphate regulon transcriptional regulatory protein PhoB (SphR)
211703-chromosome	211703-chromosome_1394	1535227	1535637	-	411	CDS							Glyoxalase family protein
211703-chromosome	211703-chromosome_1395	1535706	1536992	-	1287	CDS							GGDEF family protein
211703-chromosome	211703-chromosome_1396	1537276	1538952	-	1677	CDS							Sigma-54 dependent transcriptional regulator
211703-chromosome	211703-chromosome_1397	1539244	1540188	+	945	CDS							Aldehyde dehydrogenase (EC 1.2.1.3)
211703-chromosome	211703-chromosome_1398	1540494	1540763	+	270	CDS							Aldehyde dehydrogenase (EC 1.2.1.3)
211703-chromosome	211703-chromosome_1399	1540815	1541609	-	795	CDS							Transcriptional regulator, AraC family
211703-chromosome	211703-chromosome_1400	1541706	1542593	+	888	CDS							Permease of the drug/metabolite transporter (DMT) superfamily
211703-chromosome	211703-chromosome_1401	1542670	1543092	-	423	CDS							4-carboxymuconolactone decarboxylase (EC 4.1.1.44)
211703-chromosome	211703-chromosome_1402	1543089	1544072	-	984	CDS							Aldo-keto reductase
211703-chromosome	211703-chromosome_1403	1544172	1545080	+	909	CDS							Transcriptional regulator, LysR family
211703-chromosome	211703-chromosome_1404	1545195	1545887	-	693	CDS							Fumarate respiration transcriptional regulator DcuR
211703-chromosome	211703-chromosome_1405	1545891	1547456	-	1566	CDS							Sensor kinase CitA, DpiB (EC 2.7.3.-)
211703-chromosome	211703-chromosome_1406	1547715	1548188	+	474	CDS							Transcriptional regulator SlyA
211703-chromosome	211703-chromosome_1407	1548190	1549245	+	1056	CDS							HlyD family secretion protein
211703-chromosome	211703-chromosome_1408	1549256	1550284	+	1029	CDS							Permease of the major facilitator superfamily
211703-chromosome	211703-chromosome_1409	1550468	1550827	+	360	CDS							FIG00545237: hypothetical protein
211703-chromosome	211703-chromosome_1410	1550886	1551266	-	381	CDS							putative lipoprotein
211703-chromosome	211703-chromosome_1411	1551413	1551583	-	171	CDS							protein of unknown function UPF0057
211703-chromosome	211703-chromosome_1412	1551641	1552000	-	360	CDS							Ribonucleotide reductase of class III (anaerobic), activating protein (EC 1.97.1.4)
211703-chromosome	211703-chromosome_1413	1552005	1552151	-	147	CDS							Ribonucleotide reductase of class III (anaerobic), activating protein (EC 1.97.1.4)
211703-chromosome	211703-chromosome_1414	1552264	1554381	-	2118	CDS							Ribonucleotide reductase of class III (anaerobic), large subunit (EC 1.17.4.2)
211703-chromosome	211703-chromosome_1415	1554821	1555789	+	969	CDS							ABC-type sugar transport system, ATPase component
211703-chromosome	211703-chromosome_1416	1555847	1557853	-	2007	CDS							DNA ligase (EC 6.5.1.2)
211703-chromosome	211703-chromosome_1417	1557953	1559083	-	1131	CDS							Cell division protein ZipA
211703-chromosome	211703-chromosome_1418	1559099	1562473	-	3375	CDS							Chromosome partition protein smc
211703-chromosome	211703-chromosome_1419	1562584	1563348	+	765	CDS							Sulfate transporter, CysZ-type
211703-chromosome	211703-chromosome_1420	1563483	1564097	+	615	CDS							Putative inner membrane protein
211703-chromosome	211703-chromosome_1421	1564192	1564443	-	252	CDS							Phosphonate ABC transporter phosphate-binding periplasmic component (TC 3.A.1.9.1)
211703-chromosome	211703-chromosome_1422	1564547	1565092	-	546	CDS							FIG001587: exported protein
211703-chromosome	211703-chromosome_1423	1565241	1566629	-	1389	CDS							FIG00361271: hypothetical protein
211703-chromosome	211703-chromosome_1424	1566606	1566791	+	186	CDS							hypothetical protein
211703-chromosome	211703-chromosome_1425	1566814	1567581	-	768	CDS							Putative amino acid ABC transporter, periplasmic amino acid-binding protein
211703-chromosome	211703-chromosome_1426	1567891	1568436	+	546	CDS							FIG00361866: hypothetical protein
211703-chromosome	211703-chromosome_1427	1568494	1569552	+	1059	CDS							Glycosyl transferase, family 2
211703-chromosome	211703-chromosome_1428	1569549	1569920	+	372	CDS							DNA for glycosyltransferase, lytic transglycosylase, dTDP-4-rhamnose reductase, complete cds
211703-chromosome	211703-chromosome_1429	1569920	1571086	+	1167	CDS							Integral membrane protein
211703-chromosome	211703-chromosome_1430	1571294	1573417	+	2124	CDS							Periplasmic alpha-amylase (EC 3.2.1.1)
211703-chromosome	211703-chromosome_1431	1573482	1574108	-	627	CDS							Glutathione S-transferase family protein
211703-chromosome	211703-chromosome_1432	1574267	1574911	+	645	CDS							Transcriptional regulator, LuxR family
211703-chromosome	211703-chromosome_1433	1575055	1575636	+	582	CDS							Transcriptional regulator, TetR family
211703-chromosome	211703-chromosome_1434	1575709	1576566	+	858	CDS							Predicted hydrolase or acyltransferase
211703-chromosome	211703-chromosome_1435	1576684	1577844	+	1161	CDS							Patatin
211703-chromosome	211703-chromosome_1436	1577872	1579824	-	1953	CDS							Glutathione-regulated potassium-efflux system protein KefB
211703-chromosome	211703-chromosome_1437	1580060	1580944	+	885	CDS							diguanylate cyclase (GGDEF domain) with PAS/PAC sensor
211703-chromosome	211703-chromosome_1438	1580986	1582320	-	1335	CDS							tRNA(Ile)-lysidine synthetase (EC 6.3.4.19)
211703-chromosome	211703-chromosome_1439	1582450	1584480	+	2031	CDS							Peptidase, M13 family
211703-chromosome	211703-chromosome_1440	1584593	1585030	+	438	CDS							FIG00362025: hypothetical protein
211703-chromosome	211703-chromosome_1441	1585380	1587107	+	1728	CDS							Probable ABC transporter ATP binding protein
211703-chromosome	211703-chromosome_1442	1587180	1587719	+	540	CDS							Ribosomal-protein-alanine acetyltransferase (EC 2.3.1.128)
211703-chromosome	211703-chromosome_1443	1587763	1589034	-	1272	CDS							Putative transport protein
211703-chromosome	211703-chromosome_1444	1589169	1590461	-	1293	CDS							Serine transporter
211703-chromosome	211703-chromosome_1445	1590957	1591862	+	906	CDS							Transcriptional regulator
211703-chromosome	211703-chromosome_1446	1591969	1593360	+	1392	CDS							Multi antimicrobial extrusion protein (Na(+)/drug antiporter), MATE family of MDR efflux pumps
211703-chromosome	211703-chromosome_1447	1593441	1594391	-	951	CDS							Acetyl-coenzyme A carboxyl transferase alpha chain (EC 6.4.1.2)
211703-chromosome	211703-chromosome_1448	1594408	1597893	-	3486	CDS							DNA polymerase III alpha subunit (EC 2.7.7.7)
211703-chromosome	211703-chromosome_1449	1597941	1598531	-	591	CDS							Ribonuclease HII (EC 3.1.26.4)
211703-chromosome	211703-chromosome_1450	1598610	1599749	-	1140	CDS							Lipid-A-disaccharide synthase (EC 2.4.1.182)
211703-chromosome	211703-chromosome_1451	1599742	1600533	-	792	CDS							Acyl-[acyl-carrier-protein]--UDP-N-acetylglucosamine O-acyltransferase (EC 2.3.1.129)
211703-chromosome	211703-chromosome_1452	1600536	1600958	-	423	CDS							3-hydroxyacyl-[acyl-carrier-protein] dehydratase, FabZ form (EC 4.2.1.59)
211703-chromosome	211703-chromosome_1453	1601022	1602041	-	1020	CDS							UDP-3-O-[3-hydroxymyristoyl] glucosamine N-acyltransferase (EC 2.3.1.191)
211703-chromosome	211703-chromosome_1454	1602045	1602557	-	513	CDS							Outer membrane protein H precursor
211703-chromosome	211703-chromosome_1455	1602706	1605129	-	2424	CDS							Outer membrane protein assembly factor YaeT precursor
211703-chromosome	211703-chromosome_1456	1605164	1606516	-	1353	CDS							Membrane-associated zinc metalloprotease
211703-chromosome	211703-chromosome_1457	1606593	1607789	-	1197	CDS							1-deoxy-D-xylulose 5-phosphate reductoisomerase (EC 1.1.1.267)
211703-chromosome	211703-chromosome_1458	1607857	1608714	-	858	CDS							Phosphatidate cytidylyltransferase (EC 2.7.7.41)
211703-chromosome	211703-chromosome_1459	1608742	1609518	-	777	CDS							Undecaprenyl diphosphate synthase (EC 2.5.1.31)
211703-chromosome	211703-chromosome_1460	1609591	1610148	-	558	CDS							Ribosome recycling factor
211703-chromosome	211703-chromosome_1461	1610244	1610978	-	735	CDS							Uridine monophosphate kinase (EC 2.7.4.22)
211703-chromosome	211703-chromosome_1462	1611050	1611931	-	882	CDS							Translation elongation factor Ts
211703-chromosome	211703-chromosome_1463	1612036	1612764	-	729	CDS							SSU ribosomal protein S2p (SAe)
211703-chromosome	211703-chromosome_1464	1613123	1613911	+	789	CDS							Methionine aminopeptidase (EC 3.4.11.18)
211703-chromosome	211703-chromosome_1465	1613976	1616618	+	2643	CDS							[Protein-PII] uridylyltransferase (EC 2.7.7.59)
211703-chromosome	211703-chromosome_1466	1616797	1617624	+	828	CDS							2,3,4,5-tetrahydropyridine-2,6-dicarboxylate N-succinyltransferase (EC 2.3.1.117)
211703-chromosome	211703-chromosome_1467	1617900	1618283	+	384	CDS							UPF0325 protein YaeH
211703-chromosome	211703-chromosome_1468	1618447	1619880	-	1434	CDS							PTS system, glucose-specific IIB component (EC 2.7.1.69) / PTS system, glucose-specific IIC component (EC 2.7.1.69)
211703-chromosome	211703-chromosome_1469	1620310	1621284	-	975	CDS							Maltose operon periplasmic protein MalM
211703-chromosome	211703-chromosome_1470	1621375	1622700	-	1326	CDS							Maltoporin (maltose/maltodextrin high-affinity receptor, phage lambda receptor protein)
211703-chromosome	211703-chromosome_1471	1623228	1623668	-	441	CDS							Hypothetical flavoprotein YqcA (clustered with tRNA pseudouridine synthase C)
211703-chromosome	211703-chromosome_1472	1623853	1624632	-	780	CDS							tRNA pseudouridine synthase C (EC 4.2.1.70)
211703-chromosome	211703-chromosome_1473	1624629	1624964	-	336	CDS							Hypothetical protein YqcC (clustered with tRNA pseudouridine synthase C)
211703-chromosome	211703-chromosome_1474	1625162	1626190	+	1029	CDS							FIG01199667: hypothetical protein
211703-chromosome	211703-chromosome_1475	1626259	1626555	+	297	CDS							FIG00361630: hypothetical protein
211703-chromosome	211703-chromosome_1476	1626615	1626851	+	237	CDS							hypothetical protein
211703-chromosome	211703-chromosome_1477	1627010	1627309	+	300	CDS							hypothetical protein
211703-chromosome	211703-chromosome_1478	1627319	1628104	+	786	CDS							Zn-ribbon-containing, possibly nucleic-acid-binding protein
211703-chromosome	211703-chromosome_1479	1628178	1628726	-	549	CDS							Syd protein
211703-chromosome	211703-chromosome_1480	1628832	1629680	+	849	CDS							NADPH dependent preQ0 reductase (EC 1.7.1.13)
211703-chromosome	211703-chromosome_1481	1629797	1632067	+	2271	CDS							FIG00920775: hypothetical protein
211703-chromosome	211703-chromosome_1482	1632162	1633754	+	1593	CDS							GGDEF domain family protein
211703-chromosome	211703-chromosome_1483	1633736	1633924	-	189	CDS							hypothetical protein
211703-chromosome	211703-chromosome_1484	1633913	1635268	+	1356	CDS							Decarboxylase family protein
211703-chromosome	211703-chromosome_1485	1635390	1636187	+	798	CDS							DNA polymerase I (EC 2.7.7.7)
211703-chromosome	211703-chromosome_1486	1636330	1637337	+	1008	CDS							Isocitrate dehydrogenase [NAD] (EC 1.1.1.41)
211703-chromosome	211703-chromosome_1487	1637458	1637901	+	444	CDS							hypothetical protein
211703-chromosome	211703-chromosome_1488	1637968	1639062	-	1095	CDS							LSU rRNA 2'-O-methyl-C2498 methyltransferase RlmM
211703-chromosome	211703-chromosome_1489	1639055	1639441	-	387	CDS							COG2363
211703-chromosome	211703-chromosome_1490	1639485	1640120	-	636	CDS							Predicted hydrolase of the alpha/beta-hydrolase fold
211703-chromosome	211703-chromosome_1491	1640133	1641053	-	921	CDS							Glycine cleavage system transcriptional activator GcvA
211703-chromosome	211703-chromosome_1492	1641340	1643475	-	2136	CDS							Methyl-accepting chemotaxis protein
211703-chromosome	211703-chromosome_1493	1643543	1644595	-	1053	CDS							DNA polymerase IV (EC 2.7.7.7)
211703-chromosome	211703-chromosome_1494	1644812	1645021	+	210	CDS							hypothetical protein
211703-chromosome	211703-chromosome_1495	1645103	1645327	-	225	CDS							Probable exported or periplasmic protein in ApbE locus
211703-chromosome	211703-chromosome_1496	1645339	1646265	-	927	CDS							Thiamin biosynthesis lipoprotein ApbE
211703-chromosome	211703-chromosome_1497	1646380	1647603	-	1224	CDS							Na(+)-translocating NADH-quinone reductase subunit F (EC 1.6.5.-)
211703-chromosome	211703-chromosome_1498	1647621	1648217	-	597	CDS							Na(+)-translocating NADH-quinone reductase subunit E (EC 1.6.5.-)
211703-chromosome	211703-chromosome_1499	1648221	1648853	-	633	CDS							Na(+)-translocating NADH-quinone reductase subunit D (EC 1.6.5.-)
211703-chromosome	211703-chromosome_1500	1648846	1649592	-	747	CDS							Na(+)-translocating NADH-quinone reductase subunit C (EC 1.6.5.-)
211703-chromosome	211703-chromosome_1501	1649624	1650853	-	1230	CDS							Na(+)-translocating NADH-quinone reductase subunit B (EC 1.6.5.-)
211703-chromosome	211703-chromosome_1502	1650857	1652074	-	1218	CDS							Na(+)-translocating NADH-quinone reductase subunit A (EC 1.6.5.-)
211703-chromosome	211703-chromosome_1503	1652620	1652934	-	315	CDS							Cell division protein BolA
211703-chromosome	211703-chromosome_1504	1653136	1654269	+	1134	CDS							23S rRNA (guanine-N-2-) -methyltransferase rlmG (EC 2.1.1.-)
211703-chromosome	211703-chromosome_1505	1654291	1654866	+	576	CDS							Hypothetical lipoprotein YajG precursor
211703-chromosome	211703-chromosome_1506	1654881	1655432	+	552	CDS							Peptidyl-prolyl cis-trans isomerase PpiA precursor (EC 5.2.1.8)
211703-chromosome	211703-chromosome_1507	1655547	1655876	+	330	CDS							hypothetical protein
211703-chromosome	211703-chromosome_1508	1655962	1657365	+	1404	CDS							AmpG permease
211703-chromosome	211703-chromosome_1509	1657522	1658328	+	807	CDS							Outer membrane protein OmpK
211703-chromosome	211703-chromosome_1510	1658431	1658913	-	483	CDS							FIG001943: hypothetical protein YajQ
211703-chromosome	211703-chromosome_1511	1659272	1660219	+	948	CDS							2-dehydropantoate 2-reductase (EC 1.1.1.169)
211703-chromosome	211703-chromosome_1512	1660250	1660825	+	576	CDS							DJ-1/YajL/PfpI superfamily, includes chaperone protein YajL (former ThiJ), parkinsonism-associated protein DJ-1, peptidases PfpI, Hsp31
211703-chromosome	211703-chromosome_1513	1662082	1663848	-	1767	CDS							hypothetical protein
211703-chromosome	211703-chromosome_1514	1664149	1665318	-	1170	CDS							hypothetical protein
211703-chromosome	211703-chromosome_1515	1665381	1666100	-	720	CDS							hypothetical protein
211703-chromosome	211703-chromosome_1516	1666533	1669778	-	3246	CDS							hypothetical protein
211703-chromosome	211703-chromosome_1517	1670824	1672866	-	2043	CDS							VgrG-3 protein
211703-chromosome	211703-chromosome_1518	1673220	1673738	-	519	CDS							Hcp
211703-chromosome	211703-chromosome_1519	1673970	1674734	-	765	CDS							Transcriptional regulator RhlR
211703-chromosome	211703-chromosome_1520	1675168	1676802	+	1635	CDS							Sulfate permease
211703-chromosome	211703-chromosome_1521	1676948	1678027	-	1080	CDS							Two-component hybrid sensor and regulator
211703-chromosome	211703-chromosome_1522	1678024	1678752	-	729	CDS							Two-component response regulator
211703-chromosome	211703-chromosome_1523	1678821	1679000	-	180	CDS							hypothetical protein
211703-chromosome	211703-chromosome_1524	1679031	1680065	+	1035	CDS							RND efflux system, membrane fusion protein CmeA
211703-chromosome	211703-chromosome_1525	1680080	1680847	+	768	CDS							RND multidrug efflux transporter; Acriflavin resistance protein
211703-chromosome	211703-chromosome_1526	1681099	1683216	+	2118	CDS							RND multidrug efflux transporter; Acriflavin resistance protein
211703-chromosome	211703-chromosome_1527	1683472	1683615	+	144	CDS							hypothetical protein
211703-chromosome	211703-chromosome_1528	1684060	1685376	+	1317	CDS							hypothetical protein
211703-chromosome	211703-chromosome_1529	1685552	1686727	+	1176	CDS							Maltoporin (maltose/maltodextrin high-affinity receptor, phage lambda receptor protein)
211703-chromosome	211703-chromosome_1530	1686802	1687671	+	870	CDS							Maltose operon periplasmic protein MalM
211703-chromosome	211703-chromosome_1531	1687811	1688833	+	1023	CDS							Transcriptional regulator
211703-chromosome	211703-chromosome_1532	1689160	1690491	-	1332	CDS							N-Acetyl-D-glucosamine ABC transport system, sugar-binding protein
211703-chromosome	211703-chromosome_1533	1690502	1692451	-	1950	CDS							N-acetylglucosamine regulated methyl-accepting chemotaxis protein
211703-chromosome	211703-chromosome_1534	1692569	1694944	-	2376	CDS							Periplasmic beta-glucosidase (EC 3.2.1.21)
211703-chromosome	211703-chromosome_1535	1696091	1698319	+	2229	CDS							Chitinase (EC 3.2.1.14)
211703-chromosome	211703-chromosome_1536	1699151	1699456	+	306	CDS							PTS system, cellobiose-specific IIB component (EC 2.7.1.69)
211703-chromosome	211703-chromosome_1537	1699484	1700836	+	1353	CDS							PTS system, cellobiose-specific IIC component (EC 2.7.1.69)
211703-chromosome	211703-chromosome_1538	1700894	1702273	+	1380	CDS							Beta-glucosidase (EC 3.2.1.21)
211703-chromosome	211703-chromosome_1539	1702284	1702595	+	312	CDS							PTS system, cellobiose-specific IIA component (EC 2.7.1.69)
211703-chromosome	211703-chromosome_1540	1702836	1703531	+	696	CDS							Endo-beta-1,3-1,4 glucanase (Licheninase) (EC 3.2.1.73)
211703-chromosome	211703-chromosome_1541	1703626	1703713	-	88	rna							tRNA-Ser-TGA
211703-chromosome	211703-chromosome_1542	1703912	1704661	+	750	CDS							27kDa outer membrane protein
211703-chromosome	211703-chromosome_1543	1704676	1704792	+	117	CDS							hypothetical protein
211703-chromosome	211703-chromosome_1544	1704824	1705849	-	1026	CDS							UDP-glucose 4-epimerase (EC 5.1.3.2)
211703-chromosome	211703-chromosome_1545	1705935	1706954	-	1020	CDS							Flavodoxin reductases (ferredoxin-NADPH reductases) family 1
211703-chromosome	211703-chromosome_1546	1707055	1708707	-	1653	CDS							Hydroxylamine reductase (EC 1.7.-.-)
211703-chromosome	211703-chromosome_1547	1708690	1708809	+	120	CDS							hypothetical protein
211703-chromosome	211703-chromosome_1548	1708941	1709408	-	468	CDS							Non-specific DNA-binding protein Dps / Iron-binding ferritin-like antioxidant protein / Ferroxidase (EC 1.16.3.1)
211703-chromosome	211703-chromosome_1549	1709539	1710081	-	543	CDS							FIG002577: Putative lipoprotein precursor
211703-chromosome	211703-chromosome_1550	1710093	1710635	-	543	CDS							FIG026291: Hypothetical periplasmic protein
211703-chromosome	211703-chromosome_1551	1710592	1710810	-	219	CDS							FIG00361487: hypothetical protein
211703-chromosome	211703-chromosome_1552	1710807	1711286	-	480	CDS							FIG033155: Hypothetical protein
211703-chromosome	211703-chromosome_1553	1711289	1712545	-	1257	CDS							S-adenosyl-L-methionine dependent methyltransferase, similar to cyclopropane-fatty-acyl-phospholipid synthase
211703-chromosome	211703-chromosome_1554	1712652	1713392	-	741	CDS							FIG001571: Hypothetical protein
211703-chromosome	211703-chromosome_1555	1713428	1714687	-	1260	CDS							COG2907: Amine oxidase, flavin-containing
211703-chromosome	211703-chromosome_1556	1714684	1715418	-	735	CDS							Oxidoreductase, short-chain dehydrogenase/reductase family (EC 1.1.1.-)
211703-chromosome	211703-chromosome_1557	1715415	1715843	-	429	CDS							FIG002994: Putative transcriptional regulator
211703-chromosome	211703-chromosome_1558	1715845	1717269	-	1425	CDS							Deoxyribodipyrimidine photolyase (EC 4.1.99.3)
211703-chromosome	211703-chromosome_1559	1717266	1718153	-	888	CDS							Transcriptional regulator, MerR family, associated with photolyase
211703-chromosome	211703-chromosome_1560	1718293	1719237	-	945	CDS							COG1683: Uncharacterized conserved protein / FIG143828: Hypothetical protein YbgA
211703-chromosome	211703-chromosome_1561	1719411	1720040	-	630	CDS							FIG00545237: hypothetical protein
211703-chromosome	211703-chromosome_1562	1720219	1720773	-	555	CDS							hypothetical protein
211703-chromosome	211703-chromosome_1563	1720862	1721692	-	831	CDS							Gll2047 protein
211703-chromosome	211703-chromosome_1564	1721840	1722439	-	600	CDS							HAD superfamily hydrolase
211703-chromosome	211703-chromosome_1565	1722608	1722775	-	168	CDS							hypothetical protein
211703-chromosome	211703-chromosome_1566	1722803	1723975	+	1173	CDS							Chorismate mutase I (EC 5.4.99.5) / Prephenate dehydratase (EC 4.2.1.51)
211703-chromosome	211703-chromosome_1567	1724514	1724939	-	426	CDS							Flagellar protein FlgP
211703-chromosome	211703-chromosome_1568	1725028	1725648	-	621	CDS							Flagellar protein FlgO
211703-chromosome	211703-chromosome_1569	1725913	1727064	+	1152	CDS							Flagellar protein FlgT
211703-chromosome	211703-chromosome_1570	1727115	1727191	+	77	rna							tRNA-Arg-CCT
211703-chromosome	211703-chromosome_1571	1727378	1728592	-	1215	CDS							Type I secretion system, membrane fusion protein LapC
211703-chromosome	211703-chromosome_1572	1728582	1729505	-	924	CDS							Type I secretion system ATPase, LssB family LapB
211703-chromosome	211703-chromosome_1573	1729502	1730752	-	1251	CDS							Type I secretion system ATPase, LssB family LapB
211703-chromosome	211703-chromosome_1574	1730745	1731989	-	1245	CDS							Type I secretion system, outer membrane component LapE
211703-chromosome	211703-chromosome_1575	1732040	1734658	-	2619	CDS							Uncharacterized protein aq_1088
211703-chromosome	211703-chromosome_1576	1734748	1741674	-	6927	CDS							T1SS secreted agglutinin RTX
211703-chromosome	211703-chromosome_1577	1742017	1742841	+	825	CDS							FIG00732265: hypothetical protein
211703-chromosome	211703-chromosome_1578	1743002	1744063	+	1062	CDS							PQQ-dependent oxidoreductase, gdhB family
211703-chromosome	211703-chromosome_1579	1744080	1744235	+	156	CDS							hypothetical protein
211703-chromosome	211703-chromosome_1580	1744281	1745075	-	795	CDS							DeoR family transcriptional regulator probably related to glycerate, glycolaldehyde metabolism
211703-chromosome	211703-chromosome_1581	1745332	1746240	+	909	CDS							D-beta-hydroxybutyrate dehydrogenase (EC 1.1.1.30)
211703-chromosome	211703-chromosome_1582	1746237	1747487	+	1251	CDS							FIG00641944: hypothetical protein
211703-chromosome	211703-chromosome_1583	1747480	1748112	+	633	CDS							Ribulose-5-phosphate 4-epimerase and related epimerases and aldolases
211703-chromosome	211703-chromosome_1584	1748109	1748882	+	774	CDS							Hydroxypyruvate isomerase (EC 5.3.1.22)
211703-chromosome	211703-chromosome_1585	1748918	1749868	+	951	CDS							Nucleoside-diphosphate-sugar epimerases
211703-chromosome	211703-chromosome_1586	1749865	1751370	+	1506	CDS							Gluconate permease
211703-chromosome	211703-chromosome_1587	1751461	1752351	+	891	CDS							Permease of the drug/metabolite transporter (DMT) superfamily
211703-chromosome	211703-chromosome_1588	1752411	1754348	+	1938	CDS							Methyl-accepting chemotaxis protein
211703-chromosome	211703-chromosome_1589	1754738	1755010	-	273	CDS							hypothetical protein
211703-chromosome	211703-chromosome_1590	1755041	1756432	+	1392	CDS							N-acetylglucosamine-regulated outer membrane porin
211703-chromosome	211703-chromosome_1591	1756547	1757377	+	831	CDS							Putative NAD(P)-dependent oxidoreductase EC-YbbO
211703-chromosome	211703-chromosome_1592	1757437	1757769	-	333	CDS							FIG00362210: hypothetical protein
211703-chromosome	211703-chromosome_1593	1757840	1758727	+	888	CDS							FIG00361813: hypothetical protein
211703-chromosome	211703-chromosome_1594	1758883	1759032	+	150	CDS							hypothetical protein
211703-chromosome	211703-chromosome_1595	1759148	1759729	+	582	CDS							FIG00361883: hypothetical protein
211703-chromosome	211703-chromosome_1596	1759836	1761314	+	1479	CDS							Thermostable carboxypeptidase 1 (EC 3.4.17.19)
211703-chromosome	211703-chromosome_1597	1761454	1762962	+	1509	CDS							ADA regulatory protein / Methylated-DNA--protein-cysteine methyltransferase (EC 2.1.1.63)
211703-chromosome	211703-chromosome_1598	1762959	1763435	+	477	CDS							Methylated-DNA--protein-cysteine methyltransferase (EC 2.1.1.63)
211703-chromosome	211703-chromosome_1599	1763458	1764123	-	666	CDS							SAM-dependent methyltransferases
211703-chromosome	211703-chromosome_1600	1764235	1764492	-	258	CDS							hypothetical protein
211703-chromosome	211703-chromosome_1601	1764537	1764866	-	330	CDS							FIG00361972: hypothetical protein
211703-chromosome	211703-chromosome_1602	1764984	1766846	-	1863	CDS							Probable collagenase (EC 3.4.24.3)
211703-chromosome	211703-chromosome_1603	1767025	1767636	-	612	CDS							Lysine exporter protein (LYSE/YGGA) precursor
211703-chromosome	211703-chromosome_1604	1767765	1768718	-	954	CDS							Transcriptional regulator, LysR family
211703-chromosome	211703-chromosome_1605	1768713	1768922	+	210	CDS							hypothetical protein
211703-chromosome	211703-chromosome_1606	1768919	1770007	+	1089	CDS							3-oxoacyl-[acyl-carrier-protein] synthase, KASIII (EC 2.3.1.180)
211703-chromosome	211703-chromosome_1607	1770230	1770314	+	85	rna							tRNA-Tyr-GTA
211703-chromosome	211703-chromosome_1608	1770357	1770441	+	85	rna							tRNA-Tyr-GTA
211703-chromosome	211703-chromosome_1609	1770473	1770557	+	85	rna							tRNA-Tyr-GTA
211703-chromosome	211703-chromosome_1610	1770694	1770966	+	273	CDS							hypothetical protein
211703-chromosome	211703-chromosome_1611	1771080	1771811	+	732	CDS							Sensory box/GGDEF family protein
211703-chromosome	211703-chromosome_1612	1771933	1773198	+	1266	CDS							Succinyl-CoA synthetase, alpha subunit
211703-chromosome	211703-chromosome_1613	1773255	1776362	-	3108	CDS							Tetrathionate reductase subunit A
211703-chromosome	211703-chromosome_1614	1776362	1777468	-	1107	CDS							Tetrathionate reductase subunit C
211703-chromosome	211703-chromosome_1615	1777458	1778246	-	789	CDS							Tetrathionate reductase subunit B
211703-chromosome	211703-chromosome_1616	1778506	1780413	+	1908	CDS							Tetrathionate reductase sensory transduction histidine kinase
211703-chromosome	211703-chromosome_1617	1780415	1781026	+	612	CDS							Tetrathionate reductase two-component response regulator
211703-chromosome	211703-chromosome_1618	1781147	1781875	+	729	CDS							Alpha-aspartyl dipeptidase Peptidase E (EC 3.4.13.21)
211703-chromosome	211703-chromosome_1619	1781942	1783480	-	1539	CDS							Multidrug resistance protein B
211703-chromosome	211703-chromosome_1620	1783482	1784549	-	1068	CDS							Membrane fusion component of tripartite multidrug resistance system
211703-chromosome	211703-chromosome_1621	1784587	1785015	-	429	CDS							Transcriptional regulator, MarR family
211703-chromosome	211703-chromosome_1622	1785138	1786529	+	1392	CDS							Fumarate hydratase class II (EC 4.2.1.2)
211703-chromosome	211703-chromosome_1623	1786734	1787171	-	438	CDS							PhnB protein; putative DNA binding 3-demethylubiquinone-9 3-methyltransferase domain protein
211703-chromosome	211703-chromosome_1624	1787570	1791517	+	3948	CDS							Transcriptional repressor of PutA and PutP / Proline dehydrogenase (EC 1.5.99.8) (Proline oxidase) / Delta-1-pyrroline-5-carboxylate dehydrogenase (EC 1.5.1.12)
211703-chromosome	211703-chromosome_1625	1791675	1792748	-	1074	CDS							Alanine racemase (EC 5.1.1.1)
211703-chromosome	211703-chromosome_1626	1792883	1794277	-	1395	CDS							Replicative DNA helicase (EC 3.6.1.-)
211703-chromosome	211703-chromosome_1627	1794699	1795553	+	855	CDS							FIG00361548: hypothetical protein
211703-chromosome	211703-chromosome_1628	1795747	1797423	-	1677	CDS							UDP-sugar hydrolase (EC 3.6.1.45); 5'-nucleotidase (EC 3.1.3.5)
211703-chromosome	211703-chromosome_1629	1797666	1797998	+	333	CDS							FIG00922492: hypothetical protein
211703-chromosome	211703-chromosome_1630	1798114	1798449	+	336	CDS							FIG00361615: hypothetical protein
211703-chromosome	211703-chromosome_1631	1798547	1799413	+	867	CDS							FIG00361583: hypothetical protein
211703-chromosome	211703-chromosome_1632	1799483	1800778	-	1296	CDS							Putative LuxO repressor protein
211703-chromosome	211703-chromosome_1633	1800758	1801033	+	276	CDS							hypothetical protein
211703-chromosome	211703-chromosome_1634	1801094	1801846	-	753	CDS							FKBP-type peptidyl-prolyl cis-trans isomerase FkpA precursor (EC 5.2.1.8)
211703-chromosome	211703-chromosome_1635	1801966	1802934	+	969	CDS							FOG: WD40 repeat
211703-chromosome	211703-chromosome_1636	1802949	1803164	+	216	CDS							Protein SlyX
211703-chromosome	211703-chromosome_1637	1803229	1803867	-	639	CDS							FKBP-type peptidyl-prolyl cis-trans isomerase SlyD (EC 5.2.1.8)
211703-chromosome	211703-chromosome_1638	1804014	1804220	-	207	CDS							Putative cytoplasmic protein ,probably associated with Glutathione-regulated potassium-efflux
211703-chromosome	211703-chromosome_1639	1804260	1804946	+	687	CDS							hypothetical protein
211703-chromosome	211703-chromosome_1640	1805085	1805984	+	900	CDS							Chemotaxis protein CheV (EC 2.7.3.-)
211703-chromosome	211703-chromosome_1641	1806045	1807028	+	984	CDS							Hydrolase, alpha/beta fold family functionally coupled to Phosphoribulokinase
211703-chromosome	211703-chromosome_1642	1807010	1808161	-	1152	CDS							diguanylate cyclase/phosphodiesterase (GGDEF & EAL domains) with PAS/PAC sensor(s)
211703-chromosome	211703-chromosome_1643	1808251	1808496	+	246	CDS							hypothetical protein
211703-chromosome	211703-chromosome_1644	1808732	1809601	+	870	CDS							Phosphoribulokinase (EC 2.7.1.19) homolog, function unknown
211703-chromosome	211703-chromosome_1645	1809618	1810151	+	534	CDS							hypothetical protein
211703-chromosome	211703-chromosome_1646	1810221	1810520	-	300	CDS							FIG00545237: hypothetical protein
211703-chromosome	211703-chromosome_1647	1810569	1810973	-	405	CDS							OsmC/Ohr family protein
211703-chromosome	211703-chromosome_1648	1811348	1811986	+	639	CDS							Cyclic AMP receptor protein
211703-chromosome	211703-chromosome_1649	1812039	1812914	+	876	CDS							Ribosomal RNA large subunit methyltransferase A (EC 2.1.1.51)
211703-chromosome	211703-chromosome_1650	1813055	1815652	-	2598	CDS							Chitinase (EC 3.2.1.14)
211703-chromosome	211703-chromosome_1651	1816052	1819513	-	3462	CDS							Sensor histidine kinase
211703-chromosome	211703-chromosome_1652	1819577	1820719	-	1143	CDS							Probable 3-phenylpropionic acid transporter
211703-chromosome	211703-chromosome_1653	1820981	1823074	-	2094	CDS							TonB-dependent heme receptor HutR
211703-chromosome	211703-chromosome_1654	1823271	1824239	+	969	CDS							Uncharacterized iron-regulated protein
211703-chromosome	211703-chromosome_1655	1824254	1824787	+	534	CDS							Isochorismatase (EC 3.3.2.1)
211703-chromosome	211703-chromosome_1656	1824845	1825252	+	408	CDS							FIG00362141: hypothetical protein
211703-chromosome	211703-chromosome_1657	1825317	1825874	-	558	CDS							Pyridoxamine 5'-phosphate oxidase-related putative heme iron utilization protein
211703-chromosome	211703-chromosome_1658	1825871	1826383	-	513	CDS							Putative heme iron utilization protein
211703-chromosome	211703-chromosome_1659	1826551	1827396	+	846	CDS							Periplasmic hemin-binding protein
211703-chromosome	211703-chromosome_1660	1827396	1828424	+	1029	CDS							Hemin ABC transporter, permease protein
211703-chromosome	211703-chromosome_1661	1828440	1829231	+	792	CDS							ABC-type hemin transport system, ATPase component
211703-chromosome	211703-chromosome_1662	1829329	1829937	-	609	CDS							Arginine/ornithine antiporter ArcD
211703-chromosome	211703-chromosome_1663	1830203	1831579	+	1377	CDS							UDP-glucose dehydrogenase (EC 1.1.1.22)
211703-chromosome	211703-chromosome_1664	1831576	1832574	+	999	CDS							dTDP-glucose 4,6-dehydratase (EC 4.2.1.46)
211703-chromosome	211703-chromosome_1665	1832616	1834304	-	1689	CDS							Polymyxin resistance protein ArnT, undecaprenyl phosphate-alpha-L-Ara4N transferase; Melittin resistance protein PqaB
211703-chromosome	211703-chromosome_1666	1834294	1834656	-	363	CDS							FIG01217776: hypothetical protein
211703-chromosome	211703-chromosome_1667	1834653	1835393	-	741	CDS							Dolichol-phosphate mannosyltransferase
211703-chromosome	211703-chromosome_1668	1835793	1836548	+	756	CDS							Membrane-bound lytic murein transglycosylase D precursor (EC 3.2.1.-)
211703-chromosome	211703-chromosome_1669	1836747	1838414	+	1668	CDS							ABC transporter, ATP-binding protein
211703-chromosome	211703-chromosome_1670	1838526	1838855	+	330	CDS							hypothetical protein
211703-chromosome	211703-chromosome_1671	1839111	1840466	+	1356	CDS							Xanthine/uracil/thiamine/ascorbate permease family protein
211703-chromosome	211703-chromosome_1672	1840552	1841376	-	825	CDS							DnaJ-like protein DjlA
211703-chromosome	211703-chromosome_1673	1841396	1842064	-	669	CDS							Glucose-1-phosphate thymidylyltransferase (EC 2.7.7.24)
211703-chromosome	211703-chromosome_1674	1842061	1842942	-	882	CDS							COG3178: Predicted phosphotransferase related to Ser/Thr protein kinases
211703-chromosome	211703-chromosome_1675	1842910	1843152	+	243	CDS							hypothetical protein
211703-chromosome	211703-chromosome_1676	1843246	1845678	+	2433	CDS							Outer membrane protein Imp, required for envelope biogenesis / Organic solvent tolerance protein precursor
211703-chromosome	211703-chromosome_1677	1845703	1847001	+	1299	CDS							Survival protein SurA precursor (Peptidyl-prolyl cis-trans isomerase SurA) (EC 5.2.1.8)
211703-chromosome	211703-chromosome_1678	1847001	1848047	+	1047	CDS							4-hydroxythreonine-4-phosphate dehydrogenase (EC 1.1.1.262)
211703-chromosome	211703-chromosome_1679	1848055	1848849	+	795	CDS							SSU rRNA (adenine(1518)-N(6)/adenine(1519)-N(6))-dimethyltransferase (EC 2.1.1.182)
211703-chromosome	211703-chromosome_1680	1848854	1849216	+	363	CDS							ApaG protein
211703-chromosome	211703-chromosome_1681	1849223	1850044	+	822	CDS							Bis(5'-nucleosyl)-tetraphosphatase, symmetrical (EC 3.6.1.41)
211703-chromosome	211703-chromosome_1682	1850171	1850656	-	486	CDS							FIG00361726: hypothetical protein
211703-chromosome	211703-chromosome_1683	1850841	1851830	-	990	CDS							FIG00361586: hypothetical protein
211703-chromosome	211703-chromosome_1684	1852047	1854932	+	2886	CDS							Chemotactic transducer-related protein
211703-chromosome	211703-chromosome_1685	1855005	1856375	-	1371	CDS							Predicted arginine uptake transporter
211703-chromosome	211703-chromosome_1686	1856742	1857944	-	1203	CDS							GTP-binding protein Obg
211703-chromosome	211703-chromosome_1687	1858409	1858681	-	273	CDS							LSU ribosomal protein L21p
211703-chromosome	211703-chromosome_1688	1858963	1859934	+	972	CDS							Octaprenyl diphosphate synthase (EC 2.5.1.90) / Dimethylallyltransferase (EC 2.5.1.1) / (2E,6E)-farnesyl diphosphate synthase (EC 2.5.1.10) / Geranylgeranyl pyrophosphate synthetase (EC 2.5.1.29)
211703-chromosome	211703-chromosome_1689	1860028	1860216	-	189	CDS							Putative inner membrane protein YjeT (clustered with HflC)
211703-chromosome	211703-chromosome_1690	1860308	1861192	-	885	CDS							HflC protein
211703-chromosome	211703-chromosome_1691	1861196	1862440	-	1245	CDS							HflK protein
211703-chromosome	211703-chromosome_1692	1862441	1863727	-	1287	CDS							GTP-binding protein HflX
211703-chromosome	211703-chromosome_1693	1863791	1864054	-	264	CDS							RNA-binding protein Hfq
211703-chromosome	211703-chromosome_1694	1864127	1865053	-	927	CDS							tRNA dimethylallyltransferase (EC 2.5.1.75)
211703-chromosome	211703-chromosome_1695	1865137	1867020	-	1884	CDS							DNA mismatch repair protein MutL
211703-chromosome	211703-chromosome_1696	1867127	1868671	-	1545	CDS							N-acetylmuramoyl-L-alanine amidase (EC 3.5.1.28)
211703-chromosome	211703-chromosome_1697	1868668	1869141	-	474	CDS							TsaE protein, required for threonylcarbamoyladenosine t(6)A37 formation in tRNA
211703-chromosome	211703-chromosome_1698	1869159	1870673	-	1515	CDS							NAD(P)HX epimerase / NAD(P)HX dehydratase
211703-chromosome	211703-chromosome_1699	1870761	1871915	+	1155	CDS							Epoxyqueuosine (oQ) reductase QueG
211703-chromosome	211703-chromosome_1700	1871999	1872742	+	744	CDS							Polyphosphate glucokinase (EC 2.7.1.63)
211703-chromosome	211703-chromosome_1701	1872794	1873249	-	456	CDS							hypothetical protein
211703-chromosome	211703-chromosome_1702	1873722	1874765	+	1044	CDS							Methionine ABC transporter ATP-binding protein
211703-chromosome	211703-chromosome_1703	1874746	1875399	+	654	CDS							Methionine ABC transporter permease protein
211703-chromosome	211703-chromosome_1704	1875426	1876226	+	801	CDS							Methionine ABC transporter substrate-binding protein
211703-chromosome	211703-chromosome_1705	1876324	1876824	+	501	CDS							Transcriptional activator RfaH
211703-chromosome	211703-chromosome_1706	1876992	1878968	-	1977	CDS							Methyl-accepting chemotaxis protein
211703-chromosome	211703-chromosome_1707	1879006	1880187	-	1182	CDS							regulatory protein for cyclic-di-GMP, EAL domain
211703-chromosome	211703-chromosome_1708	1880210	1884427	-	4218	CDS							Sensory box histidine kinase/response regulator
211703-chromosome	211703-chromosome_1709	1884629	1884832	-	204	CDS							FIG00361219: hypothetical protein
211703-chromosome	211703-chromosome_1710	1885126	1886502	-	1377	CDS							Deoxyguanosinetriphosphate triphosphohydrolase (EC 3.1.5.1)
211703-chromosome	211703-chromosome_1711	1886532	1888844	-	2313	CDS							Aerobic respiration control sensor protein arcB (EC 2.7.3.-)
211703-chromosome	211703-chromosome_1712	1889047	1890045	+	999	CDS							FIG00361673: hypothetical protein
211703-chromosome	211703-chromosome_1713	1890107	1890799	-	693	CDS							FIG00361685: hypothetical protein
211703-chromosome	211703-chromosome_1714	1890918	1891403	-	486	CDS							Histidine triad family protein
211703-chromosome	211703-chromosome_1715	1891438	1892061	-	624	CDS							putative secreted protein
211703-chromosome	211703-chromosome_1716	1892136	1893041	-	906	CDS							Transcriptional regulator, LysR family
211703-chromosome	211703-chromosome_1717	1893136	1893738	+	603	CDS							Short chain dehydrogenase
211703-chromosome	211703-chromosome_1718	1893862	1894965	-	1104	CDS							Phosphoribosylaminoimidazole-succinocarboxamide synthase (EC 6.3.2.6)
211703-chromosome	211703-chromosome_1719	1895135	1896223	-	1089	CDS							Outer membrane protein NlpB, lipoprotein component of the protein assembly complex (forms a complex with YaeT, YfiO, and YfgL); Lipoprotein-34 precursor
211703-chromosome	211703-chromosome_1720	1896246	1897133	-	888	CDS							4-hydroxy-tetrahydrodipicolinate synthase (EC 4.3.3.7)
211703-chromosome	211703-chromosome_1721	1897322	1897855	+	534	CDS							Glycine cleavage system transcriptional antiactivator GcvR
211703-chromosome	211703-chromosome_1722	1897879	1898343	+	465	CDS							Thiol peroxidase, Bcp-type (EC 1.11.1.15)
211703-chromosome	211703-chromosome_1723	1898539	1899039	+	501	CDS							FIG00361523: hypothetical protein
211703-chromosome	211703-chromosome_1724	1899092	1899430	-	339	CDS							FIG00638298: membrane protein YfbV
211703-chromosome	211703-chromosome_1725	1899834	1901036	+	1203	CDS							Acetate kinase (EC 2.7.2.1)
211703-chromosome	211703-chromosome_1726	1901038	1901196	-	159	CDS							hypothetical protein
211703-chromosome	211703-chromosome_1727	1901185	1903260	+	2076	CDS							Phosphate acetyltransferase (EC 2.3.1.8)
211703-chromosome	211703-chromosome_1728	1903739	1904233	-	495	CDS							Acetolactate synthase small subunit (EC 2.2.1.6)
211703-chromosome	211703-chromosome_1729	1904230	1904352	-	123	CDS							hypothetical protein
211703-chromosome	211703-chromosome_1730	1904325	1906043	-	1719	CDS							Acetolactate synthase large subunit (EC 2.2.1.6)
211703-chromosome	211703-chromosome_1731	1906434	1906586	-	153	CDS							hypothetical protein
211703-chromosome	211703-chromosome_1732	1906622	1907731	-	1110	CDS							Glycosyltransferase (EC 2.4.1.-)
211703-chromosome	211703-chromosome_1733	1907728	1908231	-	504	CDS							Membrane-associated phospholipid phosphatase
211703-chromosome	211703-chromosome_1734	1908357	1908980	-	624	CDS							Transcriptional regulator, TetR family
211703-chromosome	211703-chromosome_1735	1909386	1910948	+	1563	CDS							2-isopropylmalate synthase (EC 2.3.3.13)
211703-chromosome	211703-chromosome_1736	1911060	1912145	+	1086	CDS							3-isopropylmalate dehydrogenase (EC 1.1.1.85)
211703-chromosome	211703-chromosome_1737	1912178	1913575	+	1398	CDS							3-isopropylmalate dehydratase large subunit (EC 4.2.1.33)
211703-chromosome	211703-chromosome_1738	1913675	1914274	+	600	CDS							3-isopropylmalate dehydratase small subunit (EC 4.2.1.33)
211703-chromosome	211703-chromosome_1739	1914387	1915316	+	930	CDS							uncharacterized secreted protein
211703-chromosome	211703-chromosome_1740	1915368	1915658	-	291	CDS							FIG00361573: hypothetical protein
211703-chromosome	211703-chromosome_1741	1915924	1916904	+	981	CDS							Thiamin ABC transporter, substrate-binding component
211703-chromosome	211703-chromosome_1742	1916901	1918508	+	1608	CDS							Thiamin ABC transporter, transmembrane component
211703-chromosome	211703-chromosome_1743	1918650	1919360	+	711	CDS							Thiamin ABC transporter, ATPase component
211703-chromosome	211703-chromosome_1744	1919581	1920951	-	1371	CDS							Predicted ATPase related to phosphate starvation-inducible protein PhoH
211703-chromosome	211703-chromosome_1745	1921061	1921186	+	126	CDS							hypothetical protein
211703-chromosome	211703-chromosome_1746	1921158	1921841	-	684	CDS							Ribonucleotide reductase of class II (coenzyme B12-dependent), alpha subunit (EC 1.17.4.1)
211703-chromosome	211703-chromosome_1747	1921851	1924004	-	2154	CDS							Ribonucleotide reductase of class II (coenzyme B12-dependent) (EC 1.17.4.1)
211703-chromosome	211703-chromosome_1748	1924203	1924634	-	432	CDS							hypothetical protein
211703-chromosome	211703-chromosome_1749	1924964	1925081	-	118	rna							5S RNA
211703-chromosome	211703-chromosome_1750	1925201	1928087	-	2887	rna							Large Subunit Ribosomal RNA; lsuRNA; LSU rRNA
211703-chromosome	211703-chromosome_1751	1928316	1928391	-	76	rna							tRNA-Glu-TTC
211703-chromosome	211703-chromosome_1752	1928635	1930135	-	1501	rna							Small Subunit Ribosomal RNA; ssuRNA; SSU rRNA
211703-chromosome	211703-chromosome_1753	1930637	1930987	-	351	CDS							probable iron binding protein from the HesB_IscA_SufA family
211703-chromosome	211703-chromosome_1754	1931077	1931769	-	693	CDS							FIG00361456: hypothetical protein
211703-chromosome	211703-chromosome_1755	1931857	1933251	-	1395	CDS							H(+)/Cl(-) exchange transporter ClcA
211703-chromosome	211703-chromosome_1756	1933461	1934747	+	1287	CDS							Glutamate-1-semialdehyde aminotransferase (EC 5.4.3.8)
211703-chromosome	211703-chromosome_1757	1934948	1935760	+	813	CDS							N-linked glycosylation glycosyltransferase PglG
211703-chromosome	211703-chromosome_1758	1935807	1936709	-	903	CDS							Integral membrane protein
211703-chromosome	211703-chromosome_1759	1936617	1936742	+	126	CDS							hypothetical protein
211703-chromosome	211703-chromosome_1760	1936969	1937652	-	684	CDS							Putative membrane protein
211703-chromosome	211703-chromosome_1761	1937852	1938370	+	519	CDS							hypothetical protein
211703-chromosome	211703-chromosome_1762	1938413	1939174	-	762	CDS							Transcriptional regulator
211703-chromosome	211703-chromosome_1763	1939452	1939844	+	393	CDS							Spermidine export protein MdtJ
211703-chromosome	211703-chromosome_1764	1939832	1940152	+	321	CDS							Spermidine export protein MdtI
211703-chromosome	211703-chromosome_1765	1940242	1940643	-	402	CDS							FIG00361475: hypothetical protein
211703-chromosome	211703-chromosome_1766	1940686	1943007	-	2322	CDS							Multimodular transpeptidase-transglycosylase (EC 2.4.1.129) (EC 3.4.-.-)
211703-chromosome	211703-chromosome_1767	1943131	1945626	-	2496	CDS							ATP-dependent helicase HrpB
211703-chromosome	211703-chromosome_1768	1945769	1946314	+	546	CDS							2'-5' RNA ligase
211703-chromosome	211703-chromosome_1769	1946311	1947054	+	744	CDS							Sugar/maltose fermentation stimulation protein homolog
211703-chromosome	211703-chromosome_1770	1947240	1947623	+	384	CDS							C4-type zinc finger protein, DksA/TraR family
211703-chromosome	211703-chromosome_1771	1947733	1948635	+	903	CDS							glutamyl-Q-tRNA synthetase
211703-chromosome	211703-chromosome_1772	1948809	1950227	+	1419	CDS							Poly(A) polymerase (EC 2.7.7.19)
211703-chromosome	211703-chromosome_1773	1950238	1950735	+	498	CDS							2-amino-4-hydroxy-6-hydroxymethyldihydropteridine pyrophosphokinase (EC 2.7.6.3)
211703-chromosome	211703-chromosome_1774	1950756	1951646	+	891	CDS							3-methyl-2-oxobutanoate hydroxymethyltransferase (EC 2.1.2.11)
211703-chromosome	211703-chromosome_1775	1951649	1952503	+	855	CDS							Pantoate--beta-alanine ligase (EC 6.3.2.1)
211703-chromosome	211703-chromosome_1776	1952524	1952871	+	348	CDS							Antibiotic biosynthesis monooxygenase
211703-chromosome	211703-chromosome_1777	1952932	1953705	-	774	CDS							ABC-type multidrug transport system, permease component
211703-chromosome	211703-chromosome_1778	1953702	1954610	-	909	CDS							Hypothetical ABC transporter ATP-binding protein yadG
211703-chromosome	211703-chromosome_1779	1954732	1955262	-	531	CDS							Hypoxanthine-guanine phosphoribosyltransferase (EC 2.4.2.8)
211703-chromosome	211703-chromosome_1780	1955464	1956078	+	615	CDS							Quorum-sensing regulator of virulence HapR
211703-chromosome	211703-chromosome_1781	1956152	1956763	-	612	CDS							3-polyprenyl-4-hydroxybenzoate carboxy-lyase UbiX (EC 4.1.1.-)
211703-chromosome	211703-chromosome_1782	1956760	1958130	-	1371	CDS							UDP-N-acetylmuramate:L-alanyl-gamma-D-glutamyl-meso-diaminopimelate ligase (EC 6.3.2.-)
211703-chromosome	211703-chromosome_1783	1958364	1958894	+	531	CDS							Inorganic pyrophosphatase (EC 3.6.1.1)
211703-chromosome	211703-chromosome_1784	1958920	1959270	-	351	CDS							hypothetical protein
211703-chromosome	211703-chromosome_1785	1959394	1960272	+	879	CDS							FIG00361597: hypothetical protein
211703-chromosome	211703-chromosome_1786	1960478	1961020	+	543	CDS							Protein ytfJ precursor
211703-chromosome	211703-chromosome_1787	1961091	1961354	+	264	CDS							hypothetical protein
211703-chromosome	211703-chromosome_1788	1961391	1961975	+	585	CDS							Predicted zinc-binding protein
211703-chromosome	211703-chromosome_1789	1961980	1962666	+	687	CDS							ABC-type antimicrobial peptide transport system, ATPase component
211703-chromosome	211703-chromosome_1790	1962725	1963972	+	1248	CDS							ABC-type antimicrobial peptide transport system, permease component
211703-chromosome	211703-chromosome_1791	1964004	1964480	+	477	CDS							FIG003461: hypothetical protein
211703-chromosome	211703-chromosome_1792	1964601	1965449	+	849	CDS							FIG00919648: hypothetical protein
211703-chromosome	211703-chromosome_1793	1965687	1967315	+	1629	CDS							Aerotaxis sensor receptor protein
211703-chromosome	211703-chromosome_1794	1970558	1971151	-	594	CDS							Adenylylsulfate kinase (EC 2.7.1.25)
211703-chromosome	211703-chromosome_1795	1971496	1973220	-	1725	CDS							Sulfate permease, Trk-type
211703-chromosome	211703-chromosome_1796	1973225	1974652	-	1428	CDS							Sulfate adenylyltransferase subunit 1 (EC 2.7.7.4)
211703-chromosome	211703-chromosome_1797	1974677	1975645	-	969	CDS							Sulfate adenylyltransferase subunit 2 (EC 2.7.7.4)
211703-chromosome	211703-chromosome_1798	1975750	1977174	-	1425	CDS							Siroheme synthase / Precorrin-2 oxidase (EC 1.3.1.76) / Sirohydrochlorin ferrochelatase (EC 4.99.1.4) / Uroporphyrinogen-III methyltransferase (EC 2.1.1.107)
211703-chromosome	211703-chromosome_1799	1977372	1978295	+	924	CDS							Putative stomatin/prohibitin-family membrane protease subunit YbbK
211703-chromosome	211703-chromosome_1800	1978292	1978747	+	456	CDS							Putative activity regulator of membrane protease YbbK
211703-chromosome	211703-chromosome_1801	1978828	1979073	-	246	CDS							Outer membrane protein assembly factor YaeT precursor
211703-chromosome	211703-chromosome_1802	1979380	1980429	-	1050	CDS							Uncharacterized oxidoreductase ydgJ (EC 1.-.-.-)
211703-chromosome	211703-chromosome_1803	1980532	1981695	-	1164	CDS							Multidrug resistance transporter, Bcr/CflA family
211703-chromosome	211703-chromosome_1804	1981930	1982526	+	597	CDS							Nucleoside 5-triphosphatase RdgB (dHAPTP, dITP, XTP-specific) (EC 3.6.1.15)
211703-chromosome	211703-chromosome_1805	1982659	1983804	+	1146	CDS							Radical SAM family enzyme, similar to coproporphyrinogen III oxidase, oxygen-independent, clustered with nucleoside-triphosphatase RdgB
211703-chromosome	211703-chromosome_1806	1983921	1984139	-	219	CDS							hypothetical protein
211703-chromosome	211703-chromosome_1807	1984247	1984783	-	537	CDS							Dihydrofolate reductase (EC 1.5.1.3)
211703-chromosome	211703-chromosome_1808	1984773	1985210	-	438	CDS							transcriptional regulator, MerR family
211703-chromosome	211703-chromosome_1809	1985643	1987235	+	1593	CDS							IMP cyclohydrolase (EC 3.5.4.10) / Phosphoribosylaminoimidazolecarboxamide formyltransferase (EC 2.1.2.3)
211703-chromosome	211703-chromosome_1810	1987207	1987380	-	174	CDS							hypothetical protein
211703-chromosome	211703-chromosome_1811	1987342	1988631	+	1290	CDS							Phosphoribosylamine--glycine ligase (EC 6.3.4.13)
211703-chromosome	211703-chromosome_1812	1989036	1989410	+	375	CDS							Soluble cytochrome b562
211703-chromosome	211703-chromosome_1813	1989391	1989945	+	555	CDS							Cytochrome b (EC 1.10.2.2)
211703-chromosome	211703-chromosome_1814	1990212	1992788	+	2577	CDS							Alpha-amylase precursor (EC 3.2.1.1) (1,4-alpha-D-glucan glucanohydrolase)
211703-chromosome	211703-chromosome_1815	1992936	1993406	+	471	CDS							FOG: TPR repeat protein
211703-chromosome	211703-chromosome_1816	1993454	1993530	-	77	rna							tRNA-Met-CAT
211703-chromosome	211703-chromosome_1817	1993697	1994998	+	1302	CDS							COG0582: Integrase
211703-chromosome	211703-chromosome_1818	1999341	1999418	-	78	rna							tRNA-Met-CAT
211703-chromosome	211703-chromosome_1819	1999613	2001469	-	1857	CDS							RNA polymerase sigma factor RpoD
211703-chromosome	211703-chromosome_1820	2001692	2003479	-	1788	CDS							DNA primase (EC 2.7.7.-)
211703-chromosome	211703-chromosome_1821	2003569	2004012	-	444	CDS							Transamidase GatB domain protein
211703-chromosome	211703-chromosome_1822	2004028	2004243	-	216	CDS							SSU ribosomal protein S21p
211703-chromosome	211703-chromosome_1823	2004423	2005436	+	1014	CDS							TsaD/Kae1/Qri7 protein, required for threonylcarbamoyladenosine t(6)A37 formation in tRNA
211703-chromosome	211703-chromosome_1824	2005510	2006493	-	984	CDS							RNA polymerase sigma factor RpoS
211703-chromosome	211703-chromosome_1825	2006540	2007574	-	1035	CDS							Lipoprotein NlpD
211703-chromosome	211703-chromosome_1826	2007620	2008201	-	582	CDS							FIG139438: lipoprotein B
211703-chromosome	211703-chromosome_1827	2008198	2008815	-	618	CDS							Protein-L-isoaspartate O-methyltransferase (EC 2.1.1.77)
211703-chromosome	211703-chromosome_1828	2008820	2009581	-	762	CDS							5-nucleotidase SurE (EC 3.1.3.5) @ Exopolyphosphatase (EC 3.6.1.11)
211703-chromosome	211703-chromosome_1829	2009562	2010623	-	1062	CDS							tRNA pseudouridine 13 synthase (EC 4.2.1.-)
211703-chromosome	211703-chromosome_1830	2010620	2011096	-	477	CDS							2-C-methyl-D-erythritol 2,4-cyclodiphosphate synthase (EC 4.6.1.12)
211703-chromosome	211703-chromosome_1831	2011155	2011886	-	732	CDS							2-C-methyl-D-erythritol 4-phosphate cytidylyltransferase (EC 2.7.7.60)
211703-chromosome	211703-chromosome_1832	2011879	2012196	-	318	CDS							Cell division protein DivIC (FtsB), stabilizes FtsL against RasP cleavage
211703-chromosome	211703-chromosome_1833	2012374	2013675	-	1302	CDS							Enolase (EC 4.2.1.11)
211703-chromosome	211703-chromosome_1834	2013765	2015402	-	1638	CDS							CTP synthase (EC 6.3.4.2)
211703-chromosome	211703-chromosome_1835	2015544	2016341	-	798	CDS							Nucleoside triphosphate pyrophosphohydrolase MazG (EC 3.6.1.8)
211703-chromosome	211703-chromosome_1836	2016512	2018722	-	2211	CDS							GTP pyrophosphokinase (EC 2.7.6.5) / Guanosine-3',5'-bis(diphosphate) 3'-pyrophosphohydrolase (EC 3.1.7.2)
211703-chromosome	211703-chromosome_1837	2019072	2020394	-	1323	CDS							23S rRNA (Uracil-5-) -methyltransferase RumA (EC 2.1.1.-)
211703-chromosome	211703-chromosome_1838	2020664	2023384	+	2721	CDS							BarA sensory histidine kinase (= VarS = GacS)
211703-chromosome	211703-chromosome_1839	2023449	2023934	+	486	CDS							FIG00362153: hypothetical protein
211703-chromosome	211703-chromosome_1840	2023967	2024854	+	888	CDS							N-acetylmuramoyl-L-alanine amidase (EC 3.5.1.28)
211703-chromosome	211703-chromosome_1841	2024996	2025733	-	738	CDS							Pyridoxine 5'-phosphate synthase (EC 2.6.99.2)
211703-chromosome	211703-chromosome_1842	2025891	2026601	-	711	CDS							DNA recombination and repair protein RecO
211703-chromosome	211703-chromosome_1843	2026602	2027501	-	900	CDS							GTP-binding protein Era
211703-chromosome	211703-chromosome_1844	2027563	2028234	-	672	CDS							Ribonuclease III (EC 3.1.26.3)
211703-chromosome	211703-chromosome_1845	2028235	2029158	-	924	CDS							Signal peptidase I (EC 3.4.21.89)
211703-chromosome	211703-chromosome_1846	2029162	2030955	-	1794	CDS							Translation elongation factor LepA
211703-chromosome	211703-chromosome_1847	2031115	2031576	-	462	CDS							Sigma factor RpoE regulatory protein RseC
211703-chromosome	211703-chromosome_1848	2031667	2032647	-	981	CDS							Sigma factor RpoE negative regulatory protein RseB precursor
211703-chromosome	211703-chromosome_1849	2032669	2033256	-	588	CDS							Sigma factor RpoE negative regulatory protein RseA
211703-chromosome	211703-chromosome_1850	2033279	2033860	-	582	CDS							RNA polymerase sigma factor RpoE
211703-chromosome	211703-chromosome_1851	2034042	2035649	+	1608	CDS							L-aspartate oxidase (EC 1.4.3.16)
211703-chromosome	211703-chromosome_1852	2035768	2036139	-	372	CDS							hypothetical protein
211703-chromosome	211703-chromosome_1853	2036198	2036467	-	270	CDS							YgfY COG2938
211703-chromosome	211703-chromosome_1854	2036581	2037492	+	912	CDS							Folate-dependent protein for Fe/S cluster synthesis/repair in oxidative stress
211703-chromosome	211703-chromosome_1855	2037499	2038380	-	882	CDS							Transcriptional regulator, LysR family
211703-chromosome	211703-chromosome_1856	2038505	2038942	+	438	CDS							hypothetical protein
211703-chromosome	211703-chromosome_1857	2039013	2039354	-	342	CDS							FIG00362159: hypothetical protein
211703-chromosome	211703-chromosome_1858	2039538	2039855	+	318	CDS							Periplasmic divalent cation tolerance protein cutA
211703-chromosome	211703-chromosome_1859	2039852	2041630	+	1779	CDS							Cytochrome c-type biogenesis protein DsbD, protein-disulfide reductase (EC 1.8.1.8)
211703-chromosome	211703-chromosome_1860	2041755	2042180	+	426	CDS							FIG00361916: hypothetical protein
211703-chromosome	211703-chromosome_1861	2042199	2043500	-	1302	CDS							Gamma-glutamyl-putrescine oxidase (EC1.4.3.-)
211703-chromosome	211703-chromosome_1862	2043654	2044733	-	1080	CDS							Fructose-bisphosphate aldolase class II (EC 4.1.2.13)
211703-chromosome	211703-chromosome_1863	2044850	2046013	-	1164	CDS							Phosphoglycerate kinase (EC 2.7.2.3)
211703-chromosome	211703-chromosome_1864	2046080	2047090	-	1011	CDS							D-erythrose-4-phosphate dehydrogenase (EC 1.2.1.72)
211703-chromosome	211703-chromosome_1865	2047141	2048070	-	930	CDS							ROK family Glucokinase with ambiguous substrate specificity
211703-chromosome	211703-chromosome_1866	2048152	2048265	+	114	CDS							hypothetical protein
211703-chromosome	211703-chromosome_1867	2048222	2049289	-	1068	CDS							Uroporphyrinogen III decarboxylase (EC 4.1.1.37)
211703-chromosome	211703-chromosome_1868	2049429	2050208	-	780	CDS							NADH pyrophosphatase (EC 3.6.1.22)
211703-chromosome	211703-chromosome_1869	2050374	2050979	-	606	CDS							SH3 domain protein
211703-chromosome	211703-chromosome_1870	2051132	2051854	-	723	CDS							cAMP-dependent Kef-type K+ transport system
211703-chromosome	211703-chromosome_1871	2051907	2053235	+	1329	CDS							N-acetylglucosamine regulated methyl-accepting chemotaxis protein
211703-chromosome	211703-chromosome_1872	2053343	2053783	+	441	CDS							Histone acetyltransferase HPA2 and related acetyltransferases
211703-chromosome	211703-chromosome_1873	2053919	2056792	+	2874	CDS							Glutamate-ammonia-ligase adenylyltransferase (EC 2.7.7.42)
211703-chromosome	211703-chromosome_1874	2056849	2057583	-	735	CDS							FIG00553873: hypothetical protein
211703-chromosome	211703-chromosome_1875	2057723	2059882	-	2160	CDS							A/G-specific adenine glycosylase (EC 3.2.2.-)
211703-chromosome	211703-chromosome_1876	2060072	2062219	-	2148	CDS							Prolyl endopeptidase (EC 3.4.21.26)
211703-chromosome	211703-chromosome_1877	2062435	2063646	+	1212	CDS							Threonine synthase (EC 4.2.3.1)
211703-chromosome	211703-chromosome_1878	2063643	2064308	+	666	CDS							ABC transporter membrane-spanning permease - glutamine transport
211703-chromosome	211703-chromosome_1879	2064346	2064468	-	123	CDS							hypothetical protein
211703-chromosome	211703-chromosome_1880	2064495	2065157	+	663	CDS							ABC-type amino acid transport system, permease component
211703-chromosome	211703-chromosome_1881	2065154	2065915	+	762	CDS							Amino-acid ABC transporter ATP-binding protein
211703-chromosome	211703-chromosome_1882	2065912	2066748	+	837	CDS							ABC-type amino acid transport/signal transduction systems, periplasmic component/domain
211703-chromosome	211703-chromosome_1883	2066958	2068220	+	1263	CDS							FIG00361364: hypothetical protein
211703-chromosome	211703-chromosome_1884	2068301	2068897	+	597	CDS							Maltose O-acetyltransferase (EC 2.3.1.79)
211703-chromosome	211703-chromosome_1885	2068885	2069232	+	348	CDS							membrane protein
211703-chromosome	211703-chromosome_1886	2069327	2069539	+	213	CDS							FIG00361940: hypothetical protein
211703-chromosome	211703-chromosome_1887	2069730	2070191	+	462	CDS							hypothetical protein
211703-chromosome	211703-chromosome_1888	2070265	2070900	-	636	CDS							Transcriptional regulator
211703-chromosome	211703-chromosome_1889	2071135	2071659	-	525	CDS							hypothetical protein
211703-chromosome	211703-chromosome_1890	2071656	2072048	-	393	CDS							probable tautomerase
211703-chromosome	211703-chromosome_1891	2072039	2072365	-	327	CDS							4-carboxymuconolactone decarboxylase (EC 4.1.1.44)
211703-chromosome	211703-chromosome_1892	2072462	2073355	+	894	CDS							Transcriptional regulator
211703-chromosome	211703-chromosome_1893	2073463	2074848	-	1386	CDS							Argininosuccinate lyase (EC 4.3.2.1)
211703-chromosome	211703-chromosome_1894	2075051	2076286	-	1236	CDS							Argininosuccinate synthase (EC 6.3.4.5)
211703-chromosome	211703-chromosome_1895	2076343	2077260	-	918	CDS							Ornithine carbamoyltransferase (EC 2.1.3.3)
211703-chromosome	211703-chromosome_1896	2077286	2078065	-	780	CDS							Acetylglutamate kinase (EC 2.7.2.8)
211703-chromosome	211703-chromosome_1897	2078089	2079096	-	1008	CDS							N-acetyl-gamma-glutamyl-phosphate reductase (EC 1.2.1.38)
211703-chromosome	211703-chromosome_1898	2079358	2080503	+	1146	CDS							Acetylornithine deacetylase (EC 3.5.1.16)
211703-chromosome	211703-chromosome_1899	2080717	2083350	+	2634	CDS							Phosphoenolpyruvate carboxylase (EC 4.1.1.31)
211703-chromosome	211703-chromosome_1900	2083517	2084998	-	1482	CDS							FIG00904536: hypothetical protein
211703-chromosome	211703-chromosome_1901	2085180	2085650	+	471	CDS							Cys-tRNA(Pro) deacylase YbaK
211703-chromosome	211703-chromosome_1902	2085779	2086552	-	774	CDS							Protein export cytoplasm protein SecA ATPase RNA helicase (TC 3.A.5.1.1)
211703-chromosome	211703-chromosome_1903	2086536	2086973	-	438	CDS							Rhodanese-related sulfurtransferase
211703-chromosome	211703-chromosome_1904	2086992	2087459	-	468	CDS							Predicted redox protein
211703-chromosome	211703-chromosome_1905	2087712	2089139	+	1428	CDS							Transcriptional regulator, GntR family domain / Aspartate aminotransferase (EC 2.6.1.1)
211703-chromosome	211703-chromosome_1906	2089293	2090126	+	834	CDS							hypothetical protein
211703-chromosome	211703-chromosome_1907	2090164	2090940	+	777	CDS							ABC-type amino acid transport/signal transduction system
211703-chromosome	211703-chromosome_1908	2090956	2091831	-	876	CDS							LysR family regulatory protein CidR
211703-chromosome	211703-chromosome_1909	2091960	2092361	+	402	CDS							Holin-like protein CidA
211703-chromosome	211703-chromosome_1910	2092354	2093043	+	690	CDS							CidA-associated membrane protein CidB
211703-chromosome	211703-chromosome_1911	2093111	2095564	-	2454	CDS							Aspartokinase (EC 2.7.2.4) / Homoserine dehydrogenase (EC 1.1.1.3)
211703-chromosome	211703-chromosome_1912	2095564	2096742	-	1179	CDS							Cystathionine gamma-synthase (EC 2.5.1.48)
211703-chromosome	211703-chromosome_1913	2096966	2097289	+	324	CDS							Methionine repressor MetJ
211703-chromosome	211703-chromosome_1914	2097397	2098083	+	687	CDS							Transcriptional regulator, AraC family
211703-chromosome	211703-chromosome_1915	2098168	2098506	+	339	CDS							Protein secretion chaperonin CsaA
211703-chromosome	211703-chromosome_1916	2098590	2099858	-	1269	CDS							Serine transporter
211703-chromosome	211703-chromosome_1917	2100270	2101082	-	813	CDS							3'(2'),5'-bisphosphate nucleotidase (EC 3.1.3.7)
211703-chromosome	211703-chromosome_1918	2101127	2101735	-	609	CDS							ADP compounds hydrolase NudE (EC 3.6.1.-)
211703-chromosome	211703-chromosome_1919	2101883	2102551	+	669	CDS							FIG001957: putative hydrolase
211703-chromosome	211703-chromosome_1920	2102631	2103737	-	1107	CDS							NADH:flavin oxidoreductase/NADH oxidase
211703-chromosome	211703-chromosome_1921	2103854	2104759	+	906	CDS							Transcriptional regulator, LysR family
211703-chromosome	211703-chromosome_1922	2104754	2106019	-	1266	CDS							Tyrosyl-tRNA synthetase (EC 6.1.1.1)
211703-chromosome	211703-chromosome_1923	2106005	2106148	+	144	CDS							hypothetical protein
211703-chromosome	211703-chromosome_1924	2106165	2106974	+	810	CDS							transcriptional regulator, LuxR family
211703-chromosome	211703-chromosome_1925	2107023	2107766	-	744	CDS							General secretion pathway protein N
211703-chromosome	211703-chromosome_1926	2107778	2108269	-	492	CDS							General secretion pathway protein M
211703-chromosome	211703-chromosome_1927	2108266	2109450	-	1185	CDS							General secretion pathway protein L
211703-chromosome	211703-chromosome_1928	2109564	2110532	-	969	CDS							General secretion pathway protein K
211703-chromosome	211703-chromosome_1929	2110773	2111414	-	642	CDS							General secretion pathway protein J
211703-chromosome	211703-chromosome_1930	2111459	2111803	-	345	CDS							General secretion pathway protein I
211703-chromosome	211703-chromosome_1931	2111878	2112441	-	564	CDS							General secretion pathway protein H
211703-chromosome	211703-chromosome_1932	2112489	2112920	-	432	CDS							General secretion pathway protein G
211703-chromosome	211703-chromosome_1933	2113037	2114257	-	1221	CDS							General secretion pathway protein F
211703-chromosome	211703-chromosome_1934	2114259	2115764	-	1506	CDS							General secretion pathway protein E
211703-chromosome	211703-chromosome_1935	2115764	2117818	-	2055	CDS							General secretion pathway protein D
211703-chromosome	211703-chromosome_1936	2117840	2118688	-	849	CDS							General secretion pathway protein C
211703-chromosome	211703-chromosome_1937	2118905	2119303	+	399	CDS							Ribosome-associated heat shock protein implicated in the recycling of the 50S subunit (S4 paralog)
211703-chromosome	211703-chromosome_1938	2119405	2120292	+	888	CDS							33 kDa chaperonin (Heat shock protein 33) (HSP33)
211703-chromosome	211703-chromosome_1939	2120442	2122067	+	1626	CDS							Phosphoenolpyruvate carboxykinase [ATP] (EC 4.1.1.49)
211703-chromosome	211703-chromosome_1940	2122271	2122906	+	636	CDS							Predicted regulator PutR for proline utilization, GntR family
211703-chromosome	211703-chromosome_1941	2122940	2124742	+	1803	CDS							Xaa-Pro aminopeptidase (EC 3.4.11.9)
211703-chromosome	211703-chromosome_1942	2124880	2125332	+	453	CDS							N-acetylglutamate synthase (EC 2.3.1.1)
211703-chromosome	211703-chromosome_1943	2125464	2125934	+	471	CDS							Outer membrane lipoprotein PCP
211703-chromosome	211703-chromosome_1944	2126012	2127040	-	1029	CDS							Adenylate cyclase (EC 4.6.1.1)
211703-chromosome	211703-chromosome_1945	2127135	2127815	+	681	CDS							Phosphate transport regulator (distant homolog of PhoU)
211703-chromosome	211703-chromosome_1946	2127841	2129106	+	1266	CDS							Probable low-affinity inorganic phosphate transporter
211703-chromosome	211703-chromosome_1947	2129208	2130446	-	1239	CDS							tRNA nucleotidyltransferase (EC 2.7.7.21) (EC 2.7.7.25)
211703-chromosome	211703-chromosome_1948	2130676	2132319	+	1644	CDS							General secretion pathway protein A
211703-chromosome	211703-chromosome_1949	2132319	2133002	+	684	CDS							General secretion pathway protein B
211703-chromosome	211703-chromosome_1950	2133170	2134255	+	1086	CDS							A/G-specific adenine glycosylase (EC 3.2.2.-)
211703-chromosome	211703-chromosome_1951	2134252	2134524	+	273	CDS							FIG001341: Probable Fe(2+)-trafficking protein YggX
211703-chromosome	211703-chromosome_1952	2134644	2135747	+	1104	CDS							Membrane-bound lytic murein transglycosylase C precursor (EC 3.2.1.-)
211703-chromosome	211703-chromosome_1953	2135805	2136185	-	381	CDS							Uncharacterized conserved protein
211703-chromosome	211703-chromosome_1954	2136303	2137427	+	1125	CDS							Phospholipase/lecithinase/hemolysin
211703-chromosome	211703-chromosome_1955	2137707	2138738	+	1032	CDS							Outer membrane protein A precursor
211703-chromosome	211703-chromosome_1956	2138794	2139363	-	570	CDS							probable lipoprotein protein YPO1422
211703-chromosome	211703-chromosome_1957	2139363	2141009	-	1647	CDS							Paraquat-inducible protein B
211703-chromosome	211703-chromosome_1958	2141002	2142198	-	1197	CDS							Paraquat-inducible protein A
211703-chromosome	211703-chromosome_1959	2142450	2142809	+	360	CDS							RNA-binding protein Hfq
211703-chromosome	211703-chromosome_1960	2142946	2143536	-	591	CDS							Putative phosphatase YqaB
211703-chromosome	211703-chromosome_1961	2143719	2145365	-	1647	CDS							GGDEF family protein
211703-chromosome	211703-chromosome_1962	2145461	2146333	-	873	CDS							4-hydroxy-tetrahydrodipicolinate synthase (EC 4.3.3.7)
211703-chromosome	211703-chromosome_1963	2146612	2147640	+	1029	CDS							Ribosomal RNA small subunit methyltransferase C (EC 2.1.1.52)
211703-chromosome	211703-chromosome_1964	2147809	2149008	+	1200	CDS							Glucose-1-phosphate adenylyltransferase (EC 2.7.7.27)
211703-chromosome	211703-chromosome_1965	2149052	2150458	+	1407	CDS							Glycogen synthase, ADP-glucose transglucosylase (EC 2.4.1.21)
211703-chromosome	211703-chromosome_1966	2150575	2150660	+	86	rna							tRNA-Leu-CAG
211703-chromosome	211703-chromosome_1967	2150716	2150801	+	86	rna							tRNA-Leu-CAG
211703-chromosome	211703-chromosome_1968	2150847	2150932	+	86	rna							tRNA-Leu-CAG
211703-chromosome	211703-chromosome_1969	2150979	2151064	+	86	rna							tRNA-Leu-CAG
211703-chromosome	211703-chromosome_1970	2151136	2151221	+	86	rna							tRNA-Leu-CAG
211703-chromosome	211703-chromosome_1971	2151283	2151594	+	312	CDS							hypothetical protein
211703-chromosome	211703-chromosome_1972	2151591	2151800	-	210	CDS							hypothetical protein
211703-chromosome	211703-chromosome_1973	2152100	2153509	+	1410	CDS							Na+/H+ antiporter NhaC
211703-chromosome	211703-chromosome_1974	2153615	2154538	+	924	CDS							Transcriptional regulators, LysR family
211703-chromosome	211703-chromosome_1975	2154735	2155880	+	1146	CDS							ABC transporter, periplasmic spermidine putrescine-binding protein PotD (TC 3.A.1.11.1)
211703-chromosome	211703-chromosome_1976	2155946	2156959	+	1014	CDS							Putrescine transport ATP-binding protein PotA (TC 3.A.1.11.1)
211703-chromosome	211703-chromosome_1977	2156956	2157924	+	969	CDS							Spermidine Putrescine ABC transporter permease component PotB (TC 3.A.1.11.1)
211703-chromosome	211703-chromosome_1978	2157932	2158747	+	816	CDS							Spermidine Putrescine ABC transporter permease component potC (TC_3.A.1.11.1)
211703-chromosome	211703-chromosome_1979	2158777	2160207	+	1431	CDS							4-aminobutyraldehyde dehydrogenase (EC 1.2.1.19)
211703-chromosome	211703-chromosome_1980	2160334	2161164	-	831	CDS							Cytochrome oxidase biogenesis protein Sco1/SenC/PrrC, putative copper metallochaperone
211703-chromosome	211703-chromosome_1981	2161236	2162246	-	1011	CDS							Heme A synthase, cytochrome oxidase biogenesis protein Cox15-CtaA
211703-chromosome	211703-chromosome_1982	2162306	2162788	-	483	CDS							hypothetical protein
211703-chromosome	211703-chromosome_1983	2162785	2163447	-	663	CDS							Cytochrome oxidase biogenesis protein Surf1, facilitates heme A insertion
211703-chromosome	211703-chromosome_1984	2163529	2163735	+	207	CDS							hypothetical protein
211703-chromosome	211703-chromosome_1985	2163744	2164625	-	882	CDS							Cytochrome c oxidase polypeptide III (EC 1.9.3.1)
211703-chromosome	211703-chromosome_1986	2164628	2165182	-	555	CDS							Cytochrome oxidase biogenesis protein Cox11-CtaG, copper delivery to Cox1
211703-chromosome	211703-chromosome_1987	2165192	2166790	-	1599	CDS							Cytochrome c oxidase polypeptide I (EC 1.9.3.1)
211703-chromosome	211703-chromosome_1988	2166800	2168002	-	1203	CDS							Cytochrome c oxidase polypeptide II (EC 1.9.3.1)
211703-chromosome	211703-chromosome_1989	2168297	2170369	-	2073	CDS							Predicted P-loop ATPase fused to an acetyltransferase COG1444
211703-chromosome	211703-chromosome_1990	2170366	2170680	-	315	CDS							FIG01199974: hypothetical protein
211703-chromosome	211703-chromosome_1991	2170820	2171026	+	207	CDS							Bacterioferritin-associated ferredoxin
211703-chromosome	211703-chromosome_1992	2171158	2171637	+	480	CDS							Bacterioferritin
211703-chromosome	211703-chromosome_1993	2171888	2172346	+	459	CDS							Methylglyoxal synthase (EC 4.2.3.3)
211703-chromosome	211703-chromosome_1994	2172411	2172998	-	588	CDS							FIG00362284: hypothetical protein
211703-chromosome	211703-chromosome_1995	2173386	2174372	+	987	CDS							Ca2+/Na+ antiporter
211703-chromosome	211703-chromosome_1996	2174467	2175531	-	1065	CDS							L-asparaginase (EC 3.5.1.1)
211703-chromosome	211703-chromosome_1997	2175661	2175855	-	195	CDS							FIG00361316: hypothetical protein
211703-chromosome	211703-chromosome_1998	2175918	2176880	-	963	CDS							Catabolite control protein A
211703-chromosome	211703-chromosome_1999	2177007	2178188	-	1182	CDS							Putative glycoporin
[truncated: 2,612 more rows]
[truncated: 1 more columns]

## Sheet: PP-2463
Seq_id	#Locus_tag	Start	Stop	Strand	Length	Type	Classification	Group	Group	Gene	Function
PP_2463	PP_2463-chromosome_0001	28	1545	+	1518	CDS					Chromosomal replication initiator protein DnaA
PP_2463	PP_2463-chromosome_0002	1586	2689	+	1104	CDS					DNA polymerase III beta subunit (EC 2.7.7.7)
PP_2463	PP_2463-chromosome_0003	2705	3808	+	1104	CDS					DNA recombination and repair protein RecF
PP_2463	PP_2463-chromosome_0004	3813	6233	+	2421	CDS					DNA gyrase subunit B (EC 5.99.1.3)
PP_2463	PP_2463-chromosome_0005	6579	6980	-	402	CDS					Probable transmembrane protein
PP_2463	PP_2463-chromosome_0006	7122	8414	-	1293	CDS					Sigma-54 dependent transcriptional regulator
PP_2463	PP_2463-chromosome_0007	8636	9520	+	885	CDS					FIG146518: Zn-dependent hydrolases, including glyoxylases
PP_2463	PP_2463-chromosome_0008	9560	10831	+	1272	CDS					FIG002984: FAD-dependent pyridine nucleotide-disulphide oxidoreductase
PP_2463	PP_2463-chromosome_0009	10828	11646	+	819	CDS					FIG00955467: hypothetical protein
PP_2463	PP_2463-chromosome_0010	11635	12522	-	888	CDS					Transcriptional regulator, LysR family
PP_2463	PP_2463-chromosome_0011	12699	14345	+	1647	CDS					Choline dehydrogenase (EC 1.1.99.1)
PP_2463	PP_2463-chromosome_0012	14443	16062	+	1620	CDS					Permeases of the major facilitator superfamily
PP_2463	PP_2463-chromosome_0013	16384	17154	-	771	CDS					1-acyl-sn-glycerol-3-phosphate acyltransferase (EC 2.3.1.51)
PP_2463	PP_2463-chromosome_0014	17216	17743	-	528	CDS					D-glycero-D-manno-heptose 1,7-bisphosphate phosphatase (EC 3.1.1.-); Histidinol-phosphatase (EC 3.1.3.15)
PP_2463	PP_2463-chromosome_0015	17747	19798	-	2052	CDS					Glycyl-tRNA synthetase beta chain (EC 6.1.1.14)
PP_2463	PP_2463-chromosome_0016	19795	20742	-	948	CDS					Glycyl-tRNA synthetase alpha chain (EC 6.1.1.14)
PP_2463	PP_2463-chromosome_0017	20826	21377	+	552	CDS					DNA-3-methyladenine glycosylase (EC 3.2.2.20)
PP_2463	PP_2463-chromosome_0018	21419	22306	+	888	CDS					Lipid A biosynthesis lauroyl acyltransferase (EC 2.3.1.-)
PP_2463	PP_2463-chromosome_0019	23917	24225	-	309	CDS					Chaperone protein YscY (Yop proteins translocation protein Y)
PP_2463	PP_2463-chromosome_0020	24237	25610	-	1374	CDS					Trk system potassium uptake protein TrkA
PP_2463	PP_2463-chromosome_0021	25635	26945	-	1311	CDS					Ribosomal RNA small subunit methyltransferase B (EC 2.1.1.-)
PP_2463	PP_2463-chromosome_0022	26942	27874	-	933	CDS					Methionyl-tRNA formyltransferase (EC 2.1.2.9)
PP_2463	PP_2463-chromosome_0023	27935	28441	-	507	CDS					Peptide deformylase (EC 3.5.1.88)
PP_2463	PP_2463-chromosome_0024	28649	29746	+	1098	CDS					Rossmann fold nucleotide-binding protein Smf possibly involved in DNA uptake
PP_2463	PP_2463-chromosome_0025	29905	30345	+	441	CDS					TsaC protein (YrdC domain) required for threonylcarbamoyladenosine t(6)A37 modification in tRNA
PP_2463	PP_2463-chromosome_0026	31545	31859	+	315	CDS					FIG00954633: hypothetical protein
PP_2463	PP_2463-chromosome_0027	31987	32964	-	978	CDS					Quinone oxidoreductase (EC 1.6.5.5)
PP_2463	PP_2463-chromosome_0028	33099	34010	+	912	CDS					Coproporphyrinogen III oxidase, aerobic (EC 1.3.3.3)
PP_2463	PP_2463-chromosome_0029	34036	34860	+	825	CDS					Shikimate 5-dehydrogenase I alpha (EC 1.1.1.25)
PP_2463	PP_2463-chromosome_0030	34960	36525	-	1566	CDS					Sulfate permease
PP_2463	PP_2463-chromosome_0031	36670	37599	-	930	CDS					L-proline glycine betaine binding ABC transporter protein ProX (TC 3.A.1.12.1)
PP_2463	PP_2463-chromosome_0032	37612	39129	-	1518	CDS					Choline-sulfatase (EC 3.1.6.6)
PP_2463	PP_2463-chromosome_0033	39238	40137	+	900	CDS					Transcriptional regulator, LysR family
PP_2463	PP_2463-chromosome_0034	40186	40518	+	333	CDS					Aromatic ring-cleaving dioxygenase
PP_2463	PP_2463-chromosome_0035	40972	41781	-	810	CDS					Tryptophan synthase alpha chain (EC 4.2.1.20)
PP_2463	PP_2463-chromosome_0036	41778	42995	-	1218	CDS					Tryptophan synthase beta chain (EC 4.2.1.20)
PP_2463	PP_2463-chromosome_0037	43104	44000	+	897	CDS					Glycine cleavage system transcriptional activator
PP_2463	PP_2463-chromosome_0038	43997	44320	-	324	CDS					FIG00953718: hypothetical protein
PP_2463	PP_2463-chromosome_0039	44471	44686	+	216	CDS					Dodecin (COG3360) Flavin-binding
PP_2463	PP_2463-chromosome_0040	44788	45009	+	222	CDS					FIG00955481: hypothetical protein
PP_2463	PP_2463-chromosome_0041	45047	46051	-	1005	CDS					Coenzyme F420-dependent N5,N10-methylene tetrahydromethanopterin reductase and related flavin-dependent oxidoreductases
PP_2463	PP_2463-chromosome_0042	46203	46628	+	426	CDS					Osmotically inducible protein C
PP_2463	PP_2463-chromosome_0043	46703	46936	+	234	CDS					FIG00955509: hypothetical protein
PP_2463	PP_2463-chromosome_0044	47093	47506	-	414	CDS					lipoprotein, putative
PP_2463	PP_2463-chromosome_0045	47561	47974	-	414	CDS					lipoprotein, putative
PP_2463	PP_2463-chromosome_0046	48041	49132	+	1092	CDS					PUTATIVE ZINC PROTEASE PROTEIN
PP_2463	PP_2463-chromosome_0047	49548	50198	-	651	CDS					Phosphoglycolate phosphatase (EC 3.1.3.18)
PP_2463	PP_2463-chromosome_0048	50223	50771	-	549	CDS					carbonic anhydrase, family 3
PP_2463	PP_2463-chromosome_0049	50874	52925	+	2052	CDS					Oligopeptidase A (EC 3.4.24.70)
PP_2463	PP_2463-chromosome_0050	52937	53203	+	267	CDS					FIG00954395: hypothetical protein
PP_2463	PP_2463-chromosome_0051	53791	54636	+	846	CDS					Oligopeptidase A (EC 3.4.24.70)
PP_2463	PP_2463-chromosome_0052	54765	55748	+	984	CDS					Radical SAM domain protein
PP_2463	PP_2463-chromosome_0053	56042	56761	+	720	CDS					Carbonic anhydrase (EC 4.2.1.1)
PP_2463	PP_2463-chromosome_0054	56952	58487	+	1536	CDS					Sulfate transporter family protein in cluster with carbonic anhydrase
PP_2463	PP_2463-chromosome_0055	58558	59199	-	642	CDS					FIG00953365: hypothetical protein
PP_2463	PP_2463-chromosome_0056	59467	59580	-	114	CDS					hypothetical protein
PP_2463	PP_2463-chromosome_0057	59572	60696	+	1125	CDS					Cytochrome c oxidase polypeptide II (EC 1.9.3.1)
PP_2463	PP_2463-chromosome_0058	60740	62329	+	1590	CDS					Cytochrome c oxidase polypeptide I (EC 1.9.3.1)
PP_2463	PP_2463-chromosome_0059	62340	62906	+	567	CDS					Cytochrome oxidase biogenesis protein Cox11-CtaG, copper delivery to Cox1
PP_2463	PP_2463-chromosome_0060	62923	63810	+	888	CDS					Cytochrome c oxidase polypeptide III (EC 1.9.3.1)
PP_2463	PP_2463-chromosome_0061	63910	64113	-	204	CDS					hypothetical protein
PP_2463	PP_2463-chromosome_0062	64198	64902	+	705	CDS					Cytochrome oxidase biogenesis protein Surf1, facilitates heme A insertion
PP_2463	PP_2463-chromosome_0063	64871	65452	+	582	CDS					Probable transmembrane protein
PP_2463	PP_2463-chromosome_0064	65489	66541	+	1053	CDS					Heme A synthase, cytochrome oxidase biogenesis protein Cox15-CtaA
PP_2463	PP_2463-chromosome_0065	66526	67419	+	894	CDS					Cytochrome oxidase biogenesis protein Sco1/SenC/PrrC, putative copper metallochaperone
PP_2463	PP_2463-chromosome_0066	67416	68048	+	633	CDS					Cytochrome oxidase biogenesis protein Sco1/SenC/PrrC, putative copper metallochaperone
PP_2463	PP_2463-chromosome_0067	68106	68879	-	774	CDS					Methionine ABC transporter substrate-binding protein
PP_2463	PP_2463-chromosome_0068	68944	69615	-	672	CDS					Methionine ABC transporter permease protein
PP_2463	PP_2463-chromosome_0069	69615	70622	-	1008	CDS					Methionine ABC transporter ATP-binding protein
PP_2463	PP_2463-chromosome_0070	70720	70881	-	162	CDS					hypothetical protein
PP_2463	PP_2463-chromosome_0071	70849	72984	+	2136	CDS					Catalase (EC 1.11.1.6)
PP_2463	PP_2463-chromosome_0072	73138	73845	-	708	CDS					Phosphonate ABC transporter phosphate-binding periplasmic component (TC 3.A.1.9.1)
PP_2463	PP_2463-chromosome_0073	73972	74754	-	783	CDS					Zinc ABC transporter, inner membrane permease protein ZnuB
PP_2463	PP_2463-chromosome_0074	74747	75520	-	774	CDS					Zinc ABC transporter, ATP-binding protein ZnuC
PP_2463	PP_2463-chromosome_0075	75517	75954	-	438	CDS					Zinc uptake regulation protein ZUR
PP_2463	PP_2463-chromosome_0076	76132	76977	+	846	CDS					Zinc ABC transporter, periplasmic-binding protein ZnuA
PP_2463	PP_2463-chromosome_0077	77043	77993	-	951	CDS					Homoserine kinase (EC 2.7.1.39)
PP_2463	PP_2463-chromosome_0078	78063	78350	-	288	CDS					FIG00953549: hypothetical protein
PP_2463	PP_2463-chromosome_0079	78426	81173	+	2748	CDS					DNA polymerase I (EC 2.7.7.7)
PP_2463	PP_2463-chromosome_0080	81509	82141	-	633	CDS					GTP-binding protein EngB
PP_2463	PP_2463-chromosome_0081	82362	82637	+	276	CDS					Cytochrome c5
PP_2463	PP_2463-chromosome_0082	82684	83286	+	603	CDS					Cytochrome c4
PP_2463	PP_2463-chromosome_0083	83491	84126	+	636	CDS					Periplasmic thiol:disulfide interchange protein DsbA
PP_2463	PP_2463-chromosome_0084	84139	84993	+	855	CDS					Endonuclease/exonuclease/phosphatase family protein
PP_2463	PP_2463-chromosome_0085	85091	87028	+	1938	CDS					GGDEF domain protein
PP_2463	PP_2463-chromosome_0086	87109	87897	+	789	CDS					N-acetylmuramoyl-L-alanine amidase (EC 3.5.1.28)
PP_2463	PP_2463-chromosome_0087	88034	89635	+	1602	CDS					hypothetical protein
PP_2463	PP_2463-chromosome_0088	89650	91416	-	1767	CDS					Sensory box histidine kinase
PP_2463	PP_2463-chromosome_0089	91428	92774	-	1347	CDS					alginate biosynthesis transcriptional regulatory protein AlgB
PP_2463	PP_2463-chromosome_0090	93060	93806	+	747	CDS					putative hyperosmotically inducible periplasmic protein
PP_2463	PP_2463-chromosome_0091	93981	94271	+	291	CDS					FIG00956036: hypothetical protein
PP_2463	PP_2463-chromosome_0092	94313	94474	+	162	CDS					probable exported protein YPO0432
PP_2463	PP_2463-chromosome_0093	94477	94947	+	471	CDS					Inhibitor of vertebrate lysozyme precursor
PP_2463	PP_2463-chromosome_0094	95667	97022	+	1356	CDS					Proton/glutamate symport protein @ Proton/aspartate symport protein
PP_2463	PP_2463-chromosome_0095	97155	98384	+	1230	CDS					Fused spore maturation proteins A and B
PP_2463	PP_2463-chromosome_0096	98422	99039	-	618	CDS					Membrane lipoprotein lipid attachment site containing protein USSDB6D
PP_2463	PP_2463-chromosome_0097	99036	99974	-	939	CDS					ABC-type transport system involved in resistance to organic solvents, periplasmic component USSDB6C
PP_2463	PP_2463-chromosome_0098	99978	100769	-	792	CDS					ABC transporter ATP-binding protein USSDB6B
PP_2463	PP_2463-chromosome_0099	100766	101890	-	1125	CDS					ABC-type transport system involved in resistance to organic solvents, permease component USSDB6A
PP_2463	PP_2463-chromosome_0100	101993	103015	-	1023	CDS					membrane protein, putative
PP_2463	PP_2463-chromosome_0101	103171	104577	-	1407	CDS					Metalloprotease, insulinase family
PP_2463	PP_2463-chromosome_0102	104598	105545	-	948	CDS					Sodium-dependent phosphate transporter
PP_2463	PP_2463-chromosome_0103	105521	106333	-	813	CDS					Sodium-dependent phosphate transporter
PP_2463	PP_2463-chromosome_0104	106501	107271	-	771	CDS					Integral membrane protein TerC
PP_2463	PP_2463-chromosome_0105	107341	108648	-	1308	CDS					Uncharacterized transporter, similarity to citrate transporter
PP_2463	PP_2463-chromosome_0106	108664	108828	+	165	CDS					hypothetical protein
PP_2463	PP_2463-chromosome_0107	109152	109316	+	165	CDS					Gfa-like protein
PP_2463	PP_2463-chromosome_0108	109399	111345	-	1947	CDS					FIG00953482: hypothetical protein
PP_2463	PP_2463-chromosome_0109	111351	111671	-	321	CDS					FIG00953248: hypothetical protein
PP_2463	PP_2463-chromosome_0110	111709	112002	-	294	CDS					Holliday junction resolvasome, helicase subunit
PP_2463	PP_2463-chromosome_0111	112089	112406	-	318	CDS					Outer membrane receptor proteins, mostly Fe transport
PP_2463	PP_2463-chromosome_0112	112708	112923	-	216	CDS					FIG00954150: hypothetical protein
PP_2463	PP_2463-chromosome_0113	113254	114747	-	1494	CDS					Acetyl-CoA hydrolase (EC 3.1.2.1)
PP_2463	PP_2463-chromosome_0114	114712	114831	+	120	CDS					hypothetical protein
PP_2463	PP_2463-chromosome_0115	114932	116383	-	1452	CDS					NAD(P) transhydrogenase subunit beta (EC 1.6.1.2)
PP_2463	PP_2463-chromosome_0116	116386	116700	-	315	CDS					NAD(P) transhydrogenase alpha subunit (EC 1.6.1.2)
PP_2463	PP_2463-chromosome_0117	116712	117833	-	1122	CDS					NAD(P) transhydrogenase alpha subunit (EC 1.6.1.2)
PP_2463	PP_2463-chromosome_0118	118242	119156	-	915	CDS					Glycine cleavage system transcriptional activator
PP_2463	PP_2463-chromosome_0119	119320	120501	+	1182	CDS					Glutaryl-CoA dehydrogenase (EC 1.3.99.7)
PP_2463	PP_2463-chromosome_0120	120516	121736	+	1221	CDS					L-carnitine dehydratase/bile acid-inducible protein F
PP_2463	PP_2463-chromosome_0121	122315	123842	+	1528	rna					Small Subunit Ribosomal RNA; ssuRNA; SSU rRNA
PP_2463	PP_2463-chromosome_0122	124123	127024	+	2902	rna					Large Subunit Ribosomal RNA; lsuRNA; LSU rRNA
PP_2463	PP_2463-chromosome_0123	127148	127267	+	120	rna					5S RNA
PP_2463	PP_2463-chromosome_0124	127720	129247	+	1528	rna					Small Subunit Ribosomal RNA; ssuRNA; SSU rRNA
PP_2463	PP_2463-chromosome_0125	129332	129408	+	77	rna					tRNA-Ile-GAT
PP_2463	PP_2463-chromosome_0126	129433	129508	+	76	rna					tRNA-Ala-TGC
PP_2463	PP_2463-chromosome_0127	129758	132659	+	2902	rna					Large Subunit Ribosomal RNA; lsuRNA; LSU rRNA
PP_2463	PP_2463-chromosome_0128	132783	132902	+	120	rna					5S RNA
PP_2463	PP_2463-chromosome_0129	133008	133127	+	120	rna					5S RNA
PP_2463	PP_2463-chromosome_0130	133223	135709	-	2487	CDS					Ferrichrome-iron receptor
PP_2463	PP_2463-chromosome_0131	135832	136800	-	969	CDS					Fe2+-dicitrate sensor, membrane component
PP_2463	PP_2463-chromosome_0132	136805	137332	-	528	CDS					RNA polymerase sigma-70 factor, ECF subfamily
PP_2463	PP_2463-chromosome_0133	137416	138105	-	690	CDS					Predicted regulator PutR for proline utilization, GntR family
PP_2463	PP_2463-chromosome_0134	138310	139071	+	762	CDS					T1SS associated transglutaminase-like cysteine proteinase LapP
PP_2463	PP_2463-chromosome_0135	139082	141028	+	1947	CDS					Membrane bound c-di-GMP receptor LapD
PP_2463	PP_2463-chromosome_0136	141129	142505	-	1377	CDS					Type I secretion system, membrane fusion protein LapC
PP_2463	PP_2463-chromosome_0137	142495	144651	-	2157	CDS					Type I secretion system ATPase, LssB family LapB
PP_2463	PP_2463-chromosome_0138	145608	167903	+	22296	CDS					T1SS secreted agglutinin RTX
PP_2463	PP_2463-chromosome_0139	168116	168457	+	342	CDS					Tryptophan synthase beta chain like (EC 4.2.1.20)
PP_2463	PP_2463-chromosome_0140	168481	169041	-	561	CDS					transcriptional factor-related protein
PP_2463	PP_2463-chromosome_0141	169249	170043	+	795	CDS					FIG00962175: hypothetical protein
PP_2463	PP_2463-chromosome_0142	170254	170706	+	453	CDS					Transcriptional regulator, MarR family
PP_2463	PP_2463-chromosome_0143	170703	172790	+	2088	CDS					Inner membrane component of tripartite multidrug resistance system
PP_2463	PP_2463-chromosome_0144	172787	172999	+	213	CDS					membrane protein, putative
PP_2463	PP_2463-chromosome_0145	172975	173871	+	897	CDS					Membrane fusion component of tripartite multidrug resistance system
PP_2463	PP_2463-chromosome_0146	173868	175286	+	1419	CDS					Outer membrane component of tripartite multidrug resistance system
PP_2463	PP_2463-chromosome_0147	176870	177268	-	399	CDS					Transposase and inactivated derivatives
PP_2463	PP_2463-chromosome_0148	177544	179487	+	1944	CDS					Cytochrome c family protein
PP_2463	PP_2463-chromosome_0149	179643	179888	-	246	CDS					DNA-binding protein inhibitor Id-2-related protein
PP_2463	PP_2463-chromosome_0150	179958	180257	-	300	CDS					FIG00954215: hypothetical protein
PP_2463	PP_2463-chromosome_0151	180407	181069	+	663	CDS					Glutathione S-transferase N-terminal domain protein (EC 2.5.1.18)
PP_2463	PP_2463-chromosome_0152	181159	182553	-	1395	CDS					Argininosuccinate lyase (EC 4.3.2.1)
PP_2463	PP_2463-chromosome_0153	182850	183593	+	744	CDS					Autolysis response regulater LytR
PP_2463	PP_2463-chromosome_0154	183757	184698	+	942	CDS					Porphobilinogen deaminase (EC 2.5.1.61)
PP_2463	PP_2463-chromosome_0155	184695	185462	+	768	CDS					Uroporphyrinogen-III synthase (EC 4.2.1.75)
PP_2463	PP_2463-chromosome_0156	185508	186608	+	1101	CDS					Uroporphyrinogen-III synthase (EC 4.2.1.75)
PP_2463	PP_2463-chromosome_0157	186605	187843	+	1239	CDS					Uncharacterized protein EC-HemY, likely associated with heme metabolism based on gene clustering with hemC, hemD in Proteobacteria (unrelated to HemY-type PPO in GramPositives)
PP_2463	PP_2463-chromosome_0158	188065	188571	+	507	CDS					Periplasmic thiol:disulfide oxidoreductase DsbB, required for DsbA reoxidation
PP_2463	PP_2463-chromosome_0159	188802	189272	+	471	CDS					Regulator of sigma D
PP_2463	PP_2463-chromosome_0160	189282	189920	-	639	CDS					Macrophage infectivity potentiator
PP_2463	PP_2463-chromosome_0161	190191	191150	+	960	CDS					histone protein
PP_2463	PP_2463-chromosome_0162	191126	191608	-	483	CDS					FIG00954244: hypothetical protein
PP_2463	PP_2463-chromosome_0163	191722	193569	+	1848	CDS					Glutathione-regulated potassium-efflux system ATP-binding protein
PP_2463	PP_2463-chromosome_0164	193569	194156	+	588	CDS					Small-conductance mechanosensitive channel
PP_2463	PP_2463-chromosome_0165	194266	194892	+	627	CDS					Homoserine/homoserine lactone efflux protein
PP_2463	PP_2463-chromosome_0166	195073	195315	+	243	CDS					FIG00955385: hypothetical protein
PP_2463	PP_2463-chromosome_0167	195385	196023	+	639	CDS					NADH:ubiquinone oxidoreductase subunit 2 (chain N)
PP_2463	PP_2463-chromosome_0168	196030	196467	-	438	CDS					Inosine-5'-monophosphate dehydrogenase (EC 1.1.1.205)
PP_2463	PP_2463-chromosome_0169	196688	198418	-	1731	CDS					Acetylornithine deacetylase/Succinyl-diaminopimelate desuccinylase and related deacylases
PP_2463	PP_2463-chromosome_0170	198580	198656	-	77	rna					tRNA-Arg-CCG
PP_2463	PP_2463-chromosome_0171	198972	200414	+	1443	CDS					Glutarate-semialdehyde dehydrogenase (EC 1.2.1.20); Succinate-semialdehyde dehydrogenase [NAD(P)+] (EC 1.2.1.16)
PP_2463	PP_2463-chromosome_0172	200597	201874	+	1278	CDS					5-aminovalerate aminotransferase (EC 2.6.1.48) / Gamma-aminobutyrate:alpha-ketoglutarate aminotransferase (EC 2.6.1.19)
PP_2463	PP_2463-chromosome_0173	202010	203272	+	1263	CDS					response regulator
PP_2463	PP_2463-chromosome_0174	203294	204322	-	1029	CDS					Sensory box/GGDEF family protein
PP_2463	PP_2463-chromosome_0175	204422	205606	-	1185	CDS					Fatty acid desaturase (EC 1.14.19.1); Delta-9 fatty acid desaturase (EC 1.14.19.1)
PP_2463	PP_2463-chromosome_0176	205753	207648	+	1896	CDS					GGDEF domain protein
PP_2463	PP_2463-chromosome_0177	207680	208324	-	645	CDS					Methionine ABC transporter permease protein
PP_2463	PP_2463-chromosome_0178	208314	209423	-	1110	CDS					Methionine ABC transporter ATP-binding protein
PP_2463	PP_2463-chromosome_0179	209425	210225	-	801	CDS					Methionine ABC transporter substrate-binding protein
PP_2463	PP_2463-chromosome_0180	210218	211615	-	1398	CDS					Coenzyme F420-dependent N5,N10-methylene tetrahydromethanopterin reductase and related flavin-dependent oxidoreductases
PP_2463	PP_2463-chromosome_0181	211615	212796	-	1182	CDS					Acyl-CoA dehydrogenase; probable dibenzothiophene desulfurization enzyme
PP_2463	PP_2463-chromosome_0182	212947	214188	-	1242	CDS					Acyl-CoA dehydrogenase; probable dibenzothiophene desulfurization enzyme
PP_2463	PP_2463-chromosome_0183	214489	215247	-	759	CDS					Cystine ABC transporter, ATP-binding protein
PP_2463	PP_2463-chromosome_0184	215250	215918	-	669	CDS					Cystine ABC transporter, permease protein
PP_2463	PP_2463-chromosome_0185	215915	216709	-	795	CDS					Cystine ABC transporter, periplasmic cystine-binding protein FliY
PP_2463	PP_2463-chromosome_0186	217017	217949	+	933	CDS					Serine acetyltransferase (EC 2.3.1.30)
PP_2463	PP_2463-chromosome_0187	218237	220240	+	2004	CDS					High-affinity choline uptake protein BetT
PP_2463	PP_2463-chromosome_0188	220364	221197	-	834	CDS					Putative alkylsulfatase (EC 1.14.11.17)
PP_2463	PP_2463-chromosome_0189	221246	222085	-	840	CDS					Taurine transport system permease protein TauC
PP_2463	PP_2463-chromosome_0190	222082	222870	-	789	CDS					Taurine transport ATP-binding protein TauB
PP_2463	PP_2463-chromosome_0191	222884	223855	-	972	CDS					Taurine-binding periplasmic protein TauA
PP_2463	PP_2463-chromosome_0192	224460	225791	+	1332	CDS					Outer membrane porin, OprD family
PP_2463	PP_2463-chromosome_0193	225960	226598	+	639	CDS					Alkyl hydroperoxide reductase subunit C-like protein
PP_2463	PP_2463-chromosome_0194	226887	227480	+	594	CDS					FMN reductase (EC 1.5.1.29)
PP_2463	PP_2463-chromosome_0195	227565	228530	+	966	CDS					Alkanesulfonates-binding protein
PP_2463	PP_2463-chromosome_0196	228590	229738	+	1149	CDS					Alkanesulfonate monooxygenase (EC 1.14.14.5)
PP_2463	PP_2463-chromosome_0197	229749	230546	+	798	CDS					Alkanesulfonates transport system permease protein
PP_2463	PP_2463-chromosome_0198	230543	231355	+	813	CDS					Alkanesulfonates ABC transporter ATP-binding protein / Sulfonate ABC transporter, ATP-binding subunit SsuB
PP_2463	PP_2463-chromosome_0199	231383	231598	+	216	CDS					Organosulfonate utilization protein SsuF
PP_2463	PP_2463-chromosome_0200	231745	232371	-	627	CDS					Transcriptional regulator, TetR family
PP_2463	PP_2463-chromosome_0201	232371	233963	-	1593	CDS					Glutamate--cysteine ligase (EC 6.3.2.2)
PP_2463	PP_2463-chromosome_0202	234102	234485	-	384	CDS					Phenylacetic acid degradation protein paaI
PP_2463	PP_2463-chromosome_0203	234485	236809	-	2325	CDS					Transcription accessory protein (S1 RNA-binding domain)
PP_2463	PP_2463-chromosome_0204	237026	237766	+	741	CDS					Two-component system response regulator OmpR
PP_2463	PP_2463-chromosome_0205	237780	239093	+	1314	CDS					Osmolarity sensory histidine kinase EnvZ
PP_2463	PP_2463-chromosome_0206	239206	240111	-	906	CDS					Ribosomal protein S6 glutaminyl transferase
PP_2463	PP_2463-chromosome_0207	240108	240590	-	483	CDS					Ribosomal protein S6 glutaminyl transferase
PP_2463	PP_2463-chromosome_0208	240700	241101	+	402	CDS					Ribosome-associated heat shock protein implicated in the recycling of the 50S subunit (S4 paralog)
PP_2463	PP_2463-chromosome_0209	241185	241979	-	795	CDS					Membrane-associated phospholipid phosphatase
PP_2463	PP_2463-chromosome_0210	242089	242988	+	900	CDS					33 kDa chaperonin (Heat shock protein 33) (HSP33)
PP_2463	PP_2463-chromosome_0211	243168	244709	+	1542	CDS					Phosphoenolpyruvate carboxykinase [ATP] (EC 4.1.1.49)
PP_2463	PP_2463-chromosome_0212	244972	245412	+	441	CDS					putative 4-hydroxybenzoyl-CoA thioesterase
PP_2463	PP_2463-chromosome_0213	245641	246120	-	480	CDS					FIG01270322: hypothetical protein
PP_2463	PP_2463-chromosome_0214	246353	248698	-	2346	CDS					Putative formate dehydrogenase oxidoreductase protein
PP_2463	PP_2463-chromosome_0215	248704	249534	-	831	CDS					Formate dehydrogenase chain D (EC 1.2.1.2)
PP_2463	PP_2463-chromosome_0216	249712	250152	+	441	CDS					FIG00954962: hypothetical protein
PP_2463	PP_2463-chromosome_0217	250283	250945	-	663	CDS					FIG001957: putative hydrolase
PP_2463	PP_2463-chromosome_0218	251010	251576	+	567	CDS					ADP compounds hydrolase NudE (EC 3.6.1.-)
PP_2463	PP_2463-chromosome_0219	251573	252391	+	819	CDS					3'(2'),5'-bisphosphate nucleotidase (EC 3.1.3.7)
PP_2463	PP_2463-chromosome_0220	252540	252995	-	456	CDS					Histone acetyltransferase HPA2 and related acetyltransferases
PP_2463	PP_2463-chromosome_0221	252995	254401	-	1407	CDS					C4-dicarboxylate transport transcriptional regulatory protein
PP_2463	PP_2463-chromosome_0222	254398	256212	-	1815	CDS					Signal transduction histidine kinase regulating C4-dicarboxylate transport system
PP_2463	PP_2463-chromosome_0223	256255	256800	-	546	CDS					dTDP-4-dehydrorhamnose 3,5-epimerase (EC 5.1.3.13)
PP_2463	PP_2463-chromosome_0224	257078	258184	+	1107	CDS					Agmatine deiminase (EC 3.5.3.12)
PP_2463	PP_2463-chromosome_0225	258990	260309	+	1320	CDS					Outer membrane porin, OprD family
PP_2463	PP_2463-chromosome_0226	260495	261862	-	1368	CDS					sensor histidine kinase
PP_2463	PP_2463-chromosome_0227	261864	262586	-	723	CDS					DNA-binding response regulator
PP_2463	PP_2463-chromosome_0228	262726	265023	+	2298	CDS					TonB-dependent siderophore receptor
PP_2463	PP_2463-chromosome_0229	265703	267223	-	1521	CDS					Retron-type RNA-directed DNA polymerase (EC 2.7.7.49)
PP_2463	PP_2463-chromosome_0230	268508	268657	+	150	CDS					hypothetical protein
PP_2463	PP_2463-chromosome_0231	268654	268977	-	324	CDS					transcriptional regulator, Cro/CI family
PP_2463	PP_2463-chromosome_0232	269422	270942	-	1521	CDS					Retron-type RNA-directed DNA polymerase (EC 2.7.7.49)
PP_2463	PP_2463-chromosome_0233	271315	271390	-	76	rna					tRNA-Thr-TGT
PP_2463	PP_2463-chromosome_0234	271489	271737	-	249	CDS					FIG00953424: hypothetical protein
PP_2463	PP_2463-chromosome_0235	272238	272513	+	276	CDS					FIG00957587: hypothetical protein
PP_2463	PP_2463-chromosome_0236	272744	273949	-	1206	CDS					SAM-dependent methyltransferases
PP_2463	PP_2463-chromosome_0237	274078	274767	-	690	CDS					Amino acid ABC transporter, permease protein
PP_2463	PP_2463-chromosome_0238	274767	275459	-	693	CDS					Arginine ABC transporter, permease protein ArtQ
PP_2463	PP_2463-chromosome_0239	275514	276266	-	753	CDS					Lysine-arginine-ornithine-binding periplasmic protein precursor (TC 3.A.1.3.1)
PP_2463	PP_2463-chromosome_0240	276278	277051	-	774	CDS					Histidine ABC transporter, ATP-binding protein HisP (TC 3.A.1.3.1)
PP_2463	PP_2463-chromosome_0241	277693	279078	+	1386	CDS					transport permease protein of gamma-aminobutyrate
PP_2463	PP_2463-chromosome_0242	279259	279699	-	441	CDS					FIG00954739: hypothetical protein
PP_2463	PP_2463-chromosome_0243	279886	280188	+	303	CDS					FIG045511: hypothetical antitoxin (to FIG022160: hypothetical toxin)
PP_2463	PP_2463-chromosome_0244	280324	280399	-	76	rna					tRNA-Phe-GAA
PP_2463	PP_2463-chromosome_0245	280490	280762	-	273	CDS					FIG001341: Probable Fe(2+)-trafficking protein YggX
PP_2463	PP_2463-chromosome_0246	280762	281826	-	1065	CDS					A/G-specific adenine glycosylase (EC 3.2.2.-)
PP_2463	PP_2463-chromosome_0247	281823	284069	-	2247	CDS					A/G-specific adenine glycosylase (EC 3.2.2.-)
PP_2463	PP_2463-chromosome_0248	284322	285983	+	1662	CDS					MFS permease
PP_2463	PP_2463-chromosome_0249	286266	286859	+	594	CDS					Imidazoleglycerol-phosphate dehydratase (EC 4.2.1.19)
PP_2463	PP_2463-chromosome_0250	286860	287498	+	639	CDS					Imidazole glycerol phosphate synthase amidotransferase subunit (EC 2.4.2.-)
PP_2463	PP_2463-chromosome_0251	287499	287759	+	261	CDS					FIG00956267: hypothetical protein
PP_2463	PP_2463-chromosome_0252	287874	288605	+	732	CDS					Phosphoribosylformimino-5-aminoimidazole carboxamide ribotide isomerase (EC 5.3.1.16)
PP_2463	PP_2463-chromosome_0253	288715	289485	+	771	CDS					Imidazole glycerol phosphate synthase cyclase subunit (EC 4.1.3.-)
PP_2463	PP_2463-chromosome_0254	289589	290767	-	1179	CDS					L-proline glycine betaine ABC transport system permease protein ProV (TC 3.A.1.12.1)
PP_2463	PP_2463-chromosome_0255	290764	291609	-	846	CDS					L-proline glycine betaine ABC transport system permease protein ProW (TC 3.A.1.12.1)
PP_2463	PP_2463-chromosome_0256	291694	292641	-	948	CDS					L-proline glycine betaine binding ABC transporter protein ProX (TC 3.A.1.12.1)
PP_2463	PP_2463-chromosome_0257	293092	294468	+	1377	CDS					L-serine dehydratase (EC 4.3.1.17)
PP_2463	PP_2463-chromosome_0258	294986	296023	+	1038	CDS					Transcriptional regulator containing an amidase domain and an AraC-type DNA-binding HTH domain
PP_2463	PP_2463-chromosome_0259	296210	296710	+	501	CDS					Sigma factor PvdS, controling pyoverdin biosynthesis
PP_2463	PP_2463-chromosome_0260	296808	297761	+	954	CDS					Iron siderophore sensor protein
PP_2463	PP_2463-chromosome_0261	299612	299764	+	153	CDS					hypothetical protein
PP_2463	PP_2463-chromosome_0262	300091	302931	+	2841	CDS					Putative Ton-B dependent hemine receptor
PP_2463	PP_2463-chromosome_0263	302959	305742	+	2784	CDS					peptidase, M16 family
PP_2463	PP_2463-chromosome_0264	305739	307397	+	1659	CDS					SbmA protein
PP_2463	PP_2463-chromosome_0265	307515	307772	-	258	CDS					FIG00953780: hypothetical protein
PP_2463	PP_2463-chromosome_0266	308152	310098	+	1947	CDS					peptidyl-Asp metalloendopeptidase
PP_2463	PP_2463-chromosome_0267	310190	310657	-	468	CDS					FIG143042: Thioesterase-like protein
PP_2463	PP_2463-chromosome_0268	310668	311633	-	966	CDS					Carnitine 3-dehydrogenase (EC 1.1.1.108) @ 3-hydroxybutyryl-CoA dehydrogenase (EC 1.1.1.157) @ 3-hydroxyacyl-CoA dehydrogenase (EC 1.1.1.35)
PP_2463	PP_2463-chromosome_0269	311653	312537	-	885	CDS					FIG004891: hypothetical protein in carnitine cluster
PP_2463	PP_2463-chromosome_0270	312707	313651	-	945	CDS					L-proline glycine betaine binding ABC transporter protein ProX (TC 3.A.1.12.1)
PP_2463	PP_2463-chromosome_0271	313794	314741	+	948	CDS					Transcriptional regulator containing an amidase domain and an AraC-type DNA-binding HTH domain
PP_2463	PP_2463-chromosome_0272	314745	315272	-	528	CDS					FIG00959584: hypothetical protein
PP_2463	PP_2463-chromosome_0273	315436	316128	-	693	CDS					FIG00955696: hypothetical protein
PP_2463	PP_2463-chromosome_0274	316263	316679	-	417	CDS					FIG00953563: hypothetical protein
PP_2463	PP_2463-chromosome_0275	316761	316985	-	225	CDS					hypothetical protein
PP_2463	PP_2463-chromosome_0276	316965	317942	+	978	CDS					Microsomal dipeptidase (EC 3.4.13.19)
PP_2463	PP_2463-chromosome_0277	318020	318550	+	531	CDS					FIG00953113: hypothetical protein
PP_2463	PP_2463-chromosome_0278	318566	320626	+	2061	CDS					DgcA Dimethylglycine demethylase subunit A
PP_2463	PP_2463-chromosome_0279	320832	322784	+	1953	CDS					Predicted L-lactate dehydrogenase, Iron-sulfur cluster-binding subunit YkgF
PP_2463	PP_2463-chromosome_0280	322784	324016	+	1233	CDS					Electron transfer flavoprotein, alpha subunit
PP_2463	PP_2463-chromosome_0281	324039	324797	+	759	CDS					Electron transfer flavoprotein, beta subunit
PP_2463	PP_2463-chromosome_0282	326285	327577	-	1293	CDS					GbcA Glycine betaine demethylase subunit A
PP_2463	PP_2463-chromosome_0283	327618	327827	-	210	CDS					hypothetical protein
PP_2463	PP_2463-chromosome_0284	327873	328973	+	1101	CDS					GbcB Glycine betaine demethylase subunit B
PP_2463	PP_2463-chromosome_0285	328967	329569	-	603	CDS					Methyl-accepting chemotaxis protein I (serine chemoreceptor protein)
PP_2463	PP_2463-chromosome_0286	329849	330079	+	231	CDS					FIG00955595: hypothetical protein
PP_2463	PP_2463-chromosome_0287	330076	330378	+	303	CDS					FIG00956346: hypothetical protein
PP_2463	PP_2463-chromosome_0288	330581	332518	+	1938	CDS					Methyl-accepting chemotaxis protein
PP_2463	PP_2463-chromosome_0289	332625	333665	-	1041	CDS					Low-specificity L-threonine aldolase (EC 4.1.2.48)
PP_2463	PP_2463-chromosome_0290	333815	333943	-	129	CDS					hypothetical protein
PP_2463	PP_2463-chromosome_0291	334007	335260	+	1254	CDS					Serine hydroxymethyltransferase (EC 2.1.2.1)
PP_2463	PP_2463-chromosome_0292	335276	336526	+	1251	CDS					Sarcosine oxidase beta subunit (EC 1.5.3.1)
PP_2463	PP_2463-chromosome_0293	336541	336876	+	336	CDS					Sarcosine oxidase delta subunit (EC 1.5.3.1)
PP_2463	PP_2463-chromosome_0294	336873	339887	+	3015	CDS					Sarcosine oxidase alpha subunit (EC 1.5.3.1)
PP_2463	PP_2463-chromosome_0295	340067	340699	+	633	CDS					Sarcosine oxidase gamma subunit (EC 1.5.3.1)
PP_2463	PP_2463-chromosome_0296	340712	341569	+	858	CDS					Formyltetrahydrofolate deformylase (EC 3.5.1.10)
PP_2463	PP_2463-chromosome_0297	341988	343169	+	1182	CDS					Threonine dehydrogenase and related Zn-dependent dehydrogenases
PP_2463	PP_2463-chromosome_0298	343593	343814	-	222	CDS					FIG00966100: hypothetical protein
PP_2463	PP_2463-chromosome_0299	345311	345886	+	576	CDS					FIG00955037: hypothetical protein
PP_2463	PP_2463-chromosome_0300	346088	346225	-	138	CDS					hypothetical protein
PP_2463	PP_2463-chromosome_0301	348027	349376	-	1350	CDS					Putrescine importer
PP_2463	PP_2463-chromosome_0302	349600	350487	-	888	CDS					Acyltransferase family protein
PP_2463	PP_2463-chromosome_0303	350670	351170	+	501	CDS					Ribosomal protein S6 glutaminyl transferase
PP_2463	PP_2463-chromosome_0304	351344	351967	-	624	CDS					Glutathione S-transferase family protein
PP_2463	PP_2463-chromosome_0305	351971	352639	-	669	CDS					Peptide methionine sulfoxide reductase MsrA (EC 1.8.4.11)
PP_2463	PP_2463-chromosome_0306	352652	352819	+	168	CDS					hypothetical protein
PP_2463	PP_2463-chromosome_0307	352795	355485	-	2691	CDS					Sensory box/GGDEF family protein
PP_2463	PP_2463-chromosome_0308	355735	357372	-	1638	CDS					Dihydrolipoamide acetyltransferase component of pyruvate dehydrogenase complex (EC 2.3.1.12)
PP_2463	PP_2463-chromosome_0309	357386	360031	-	2646	CDS					Pyruvate dehydrogenase E1 component (EC 1.2.4.1)
PP_2463	PP_2463-chromosome_0310	360026	360145	+	120	CDS					hypothetical protein
PP_2463	PP_2463-chromosome_0311	360415	363348	+	2934	CDS					Glutamate-ammonia-ligase adenylyltransferase (EC 2.7.7.42)
PP_2463	PP_2463-chromosome_0312	363573	364622	+	1050	CDS					ADP-heptose--lipooligosaccharide heptosyltransferase II (EC 2.4.1.-)
PP_2463	PP_2463-chromosome_0313	364623	365681	+	1059	CDS					Lipopolysaccharide heptosyltransferase I (EC 2.4.1.-)
PP_2463	PP_2463-chromosome_0314	365681	366805	+	1125	CDS					UDP-glucose:(heptosyl) LPS alpha1,3-glucosyltransferase WaaG (EC 2.4.1.-)
PP_2463	PP_2463-chromosome_0315	366802	367608	+	807	CDS					Lipopolysaccharide core biosynthesis protein WaaP (EC 2.7.-.-), heptosyl-I-kinase
PP_2463	PP_2463-chromosome_0316	367608	368342	+	735	CDS					Heptose kinase WapQ, eukaryotic type
PP_2463	PP_2463-chromosome_0317	368339	369091	+	753	CDS					InaA protein
PP_2463	PP_2463-chromosome_0318	369091	370533	+	1443	CDS					serine/threonine protein kinase
PP_2463	PP_2463-chromosome_0319	370494	373304	-	2811	CDS					hypothetical protein
PP_2463	PP_2463-chromosome_0320	373376	373552	-	177	CDS					FIG00953361: hypothetical protein
PP_2463	PP_2463-chromosome_0321	373549	374661	-	1113	CDS					putative iron-regulated membrane protein
PP_2463	PP_2463-chromosome_0322	374820	377252	-	2433	CDS					Ferrichrome-iron receptor @ Ferric siderophore receptor, TonB dependent
PP_2463	PP_2463-chromosome_0323	377386	378342	-	957	CDS					Transmembrane sensor
PP_2463	PP_2463-chromosome_0324	378339	378857	-	519	CDS					RNA polymerase sigma-70 factor, ECF subfamily
PP_2463	PP_2463-chromosome_0325	379010	379720	-	711	CDS					DNA polymerase III epsilon subunit (EC 2.7.7.7)
PP_2463	PP_2463-chromosome_0326	379717	381654	-	1938	CDS					Predicted signal-transduction protein containing cAMP-binding and CBS domains
PP_2463	PP_2463-chromosome_0327	381861	382310	+	450	CDS					response regulator
PP_2463	PP_2463-chromosome_0328	382457	384634	-	2178	CDS					Malate synthase G (EC 2.3.3.9)
PP_2463	PP_2463-chromosome_0329	385084	385602	+	519	CDS					Glycine cleavage system transcriptional antiactivator GcvR
PP_2463	PP_2463-chromosome_0330	385897	386784	-	888	CDS					Protein rarD
PP_2463	PP_2463-chromosome_0331	386849	387823	-	975	CDS					YihE protein, required for LPS synthesis
PP_2463	PP_2463-chromosome_0332	387923	388669	-	747	CDS					DNA-binding domain of ModE / Molybdate-binding domain of ModE
PP_2463	PP_2463-chromosome_0333	388724	389389	-	666	CDS					Competence protein F homolog, phosphoribosyltransferase domain; protein YhgH required for utilization of DNA as sole source of carbon and energy
PP_2463	PP_2463-chromosome_0334	389545	390603	+	1059	CDS					Biotin synthase (EC 2.8.1.6)
PP_2463	PP_2463-chromosome_0335	390605	391777	+	1173	CDS					8-amino-7-oxononanoate synthase (EC 2.3.1.47)
PP_2463	PP_2463-chromosome_0336	391770	392501	+	732	CDS					Biotin synthesis protein BioH
PP_2463	PP_2463-chromosome_0337	392494	393312	+	819	CDS					Biotin synthesis protein BioC
PP_2463	PP_2463-chromosome_0338	393323	394003	+	681	CDS					Dethiobiotin synthetase (EC 6.3.3.3)
PP_2463	PP_2463-chromosome_0339	394124	394420	+	297	CDS					FIG00954771: hypothetical protein
PP_2463	PP_2463-chromosome_0340	394710	396515	+	1806	CDS					Acyl-CoA dehydrogenase (EC 1.3.8.7)
PP_2463	PP_2463-chromosome_0341	396686	397966	+	1281	CDS					GGDEF domain protein
PP_2463	PP_2463-chromosome_0342	398094	399872	+	1779	CDS					Acyl-CoA dehydrogenase (EC 1.3.8.7)
PP_2463	PP_2463-chromosome_0343	400153	401076	-	924	CDS					transcriptional regulator, MerR family
PP_2463	PP_2463-chromosome_0344	401288	402568	+	1281	CDS					Acetylornithine aminotransferase (EC 2.6.1.11); Ornithine aminotransferase (EC 2.6.1.13)
PP_2463	PP_2463-chromosome_0345	402729	402887	+	159	CDS					Stress induced hydrophobic peptide
PP_2463	PP_2463-chromosome_0346	403264	405072	-	1809	CDS					Coenzyme PQQ synthesis protein F (EC 3.4.99.-)
PP_2463	PP_2463-chromosome_0347	405053	406165	-	1113	CDS					Coenzyme PQQ synthesis protein E
PP_2463	PP_2463-chromosome_0348	406185	406460	-	276	CDS					Coenzyme PQQ synthesis protein D
PP_2463	PP_2463-chromosome_0349	406457	407212	-	756	CDS					Pyrroloquinoline-quinone synthase (EC 1.3.3.11)
PP_2463	PP_2463-chromosome_0350	407316	408227	-	912	CDS					Coenzyme PQQ synthesis protein B
PP_2463	PP_2463-chromosome_0351	408541	410841	-	2301	CDS					Coenzyme PQQ synthesis protein F
PP_2463	PP_2463-chromosome_0352	410821	410961	+	141	CDS					hypothetical protein
PP_2463	PP_2463-chromosome_0353	410974	411768	-	795	CDS					5-aminopentanamidase (EC 3.5.1.30)
PP_2463	PP_2463-chromosome_0354	411784	413466	-	1683	CDS					Lysine 2-monooxygenase (EC 1.13.12.2)
PP_2463	PP_2463-chromosome_0355	414096	414386	+	291	CDS					FIG00954633: hypothetical protein
PP_2463	PP_2463-chromosome_0356	414399	414860	-	462	CDS					Transcriptional regulator, AsnC family
PP_2463	PP_2463-chromosome_0357	415084	415160	-	77	rna					tRNA-Met-CAT
PP_2463	PP_2463-chromosome_0358	415177	418920	-	3744	CDS					sensory box/GGDEF domain/EAL domain protein
PP_2463	PP_2463-chromosome_0359	419217	421067	-	1851	CDS					RNA polymerase sigma factor RpoD
PP_2463	PP_2463-chromosome_0360	421135	423114	-	1980	CDS					DNA primase (EC 2.7.7.-)
PP_2463	PP_2463-chromosome_0361	423417	423632	-	216	CDS					SSU ribosomal protein S21p
PP_2463	PP_2463-chromosome_0362	423837	424862	+	1026	CDS					TsaD/Kae1/Qri7 protein, required for threonylcarbamoyladenosine t(6)A37 formation in tRNA
PP_2463	PP_2463-chromosome_0363	424879	425448	-	570	CDS					Acyl-phosphate:glycerol-3-phosphate O-acyltransferase PlsY
PP_2463	PP_2463-chromosome_0364	425532	425879	+	348	CDS					Dihydroneopterin aldolase (EC 4.1.2.25)
PP_2463	PP_2463-chromosome_0365	425870	426379	+	510	CDS					2-amino-4-hydroxy-6-hydroxymethyldihydropteridine pyrophosphokinase (EC 2.7.6.3)
PP_2463	PP_2463-chromosome_0366	426657	427763	-	1107	CDS					tRNA nucleotidyltransferase (EC 2.7.7.21) (EC 2.7.7.25)
PP_2463	PP_2463-chromosome_0367	427819	429387	-	1569	CDS					FIG004684: SpoVR-like protein
PP_2463	PP_2463-chromosome_0368	429384	430658	-	1275	CDS					FIG002076: hypothetical protein
PP_2463	PP_2463-chromosome_0369	430834	432756	-	1923	CDS					Serine protein kinase (prkA protein), P-loop containing
PP_2463	PP_2463-chromosome_0370	433041	433373	-	333	CDS					Thiosulfate sulfurtransferase GlpE (EC 2.8.1.1)
PP_2463	PP_2463-chromosome_0371	433388	434254	-	867	CDS					Bis(5'-nucleosyl)-tetraphosphatase, symmetrical (EC 3.6.1.41)
PP_2463	PP_2463-chromosome_0372	434254	434634	-	381	CDS					ApaG protein
PP_2463	PP_2463-chromosome_0373	434839	435642	-	804	CDS					SSU rRNA (adenine(1518)-N(6)/adenine(1519)-N(6))-dimethyltransferase (EC 2.1.1.182)
PP_2463	PP_2463-chromosome_0374	435639	436628	-	990	CDS					4-hydroxythreonine-4-phosphate dehydrogenase (EC 1.1.1.262)
PP_2463	PP_2463-chromosome_0375	436625	437944	-	1320	CDS					Survival protein SurA precursor (Peptidyl-prolyl cis-trans isomerase SurA) (EC 5.2.1.8)
PP_2463	PP_2463-chromosome_0376	437925	440732	-	2808	CDS					Outer membrane protein Imp, required for envelope biogenesis / Organic solvent tolerance protein precursor
PP_2463	PP_2463-chromosome_0377	440863	441882	+	1020	CDS					COG3178: Predicted phosphotransferase related to Ser/Thr protein kinases
PP_2463	PP_2463-chromosome_0378	441879	442550	+	672	CDS					Glucose-1-phosphate thymidylyltransferase (EC 2.7.7.24)
PP_2463	PP_2463-chromosome_0379	442552	443319	+	768	CDS					DnaJ-like protein DjlA
PP_2463	PP_2463-chromosome_0380	443747	444715	-	969	CDS					FIG00953890: hypothetical protein
PP_2463	PP_2463-chromosome_0381	444839	447226	+	2388	CDS					Probable two-component sensor, near polyamine transporter
PP_2463	PP_2463-chromosome_0382	447237	447866	+	630	CDS					DNA-binding response regulator, LuxR family, near polyamine transporter
PP_2463	PP_2463-chromosome_0383	448104	449228	+	1125	CDS					Putrescine transport ATP-binding protein PotA (TC 3.A.1.11.1)
PP_2463	PP_2463-chromosome_0384	449269	450303	+	1035	CDS					ABC transporter, periplasmic spermidine putrescine-binding protein PotD (TC 3.A.1.11.1)
PP_2463	PP_2463-chromosome_0385	450364	451611	+	1248	CDS					Spermidine Putrescine ABC transporter permease component PotB (TC 3.A.1.11.1)
PP_2463	PP_2463-chromosome_0386	451623	452450	+	828	CDS					Spermidine Putrescine ABC transporter permease component potC (TC_3.A.1.11.1)
PP_2463	PP_2463-chromosome_0387	452692	453366	+	675	CDS					Ribulose-phosphate 3-epimerase (EC 5.1.3.1)
PP_2463	PP_2463-chromosome_0388	453363	454181	+	819	CDS					Phosphoglycolate phosphatase (EC 3.1.3.18)
PP_2463	PP_2463-chromosome_0389	454251	455732	+	1482	CDS					Anthranilate synthase, aminase component (EC 4.1.3.27)
PP_2463	PP_2463-chromosome_0390	455842	457731	-	1890	CDS					Phospholipase/lecithinase/hemolysin
PP_2463	PP_2463-chromosome_0391	457945	458070	+	126	CDS					hypothetical protein
PP_2463	PP_2463-chromosome_0392	458099	458692	+	594	CDS					Anthranilate synthase, amidotransferase component (EC 4.1.3.27) @ Para-aminobenzoate synthase, amidotransferase component (EC 2.6.1.85)
PP_2463	PP_2463-chromosome_0393	458702	459751	+	1050	CDS					Anthranilate phosphoribosyltransferase (EC 2.4.2.18)
PP_2463	PP_2463-chromosome_0394	459748	460581	+	834	CDS					Indole-3-glycerol phosphate synthase (EC 4.1.1.48)
PP_2463	PP_2463-chromosome_0395	460662	461366	+	705	CDS					Lipoate-protein ligase A
PP_2463	PP_2463-chromosome_0396	461363	462073	-	711	CDS					Cyclic AMP receptor protein
PP_2463	PP_2463-chromosome_0397	462197	462619	+	423	CDS					OsmC/Ohr family protein
PP_2463	PP_2463-chromosome_0398	462659	463699	-	1041	CDS					membrane protein, putative
PP_2463	PP_2463-chromosome_0399	463710	464357	-	648	CDS					Uncharacterized hydroxylase PA0655
PP_2463	PP_2463-chromosome_0400	464423	464761	-	339	CDS					Bis(5'-nucleosyl)-tetraphosphatase (asymmetrical) (EC 3.6.1.17)
PP_2463	PP_2463-chromosome_0401	464824	465606	-	783	CDS					Oxidoreductase, short chain dehydrogenase/reductase family
PP_2463	PP_2463-chromosome_0402	465740	466165	-	426	CDS					Protoporphyrinogen IX oxidase, novel form, HemJ (EC 1.3.-.-)
PP_2463	PP_2463-chromosome_0403	466308	467342	+	1035	CDS					N-acetyl-gamma-glutamyl-phosphate reductase (EC 1.2.1.38)
PP_2463	PP_2463-chromosome_0404	467493	467843	+	351	CDS					probable iron binding protein from the HesB_IscA_SufA family
PP_2463	PP_2463-chromosome_0405	467904	468995	-	1092	CDS					Anhydro-N-acetylmuramic acid kinase (EC 2.7.1.-)
PP_2463	PP_2463-chromosome_0406	468999	470420	-	1422	CDS					Cell wall endopeptidase, family M23/M37
PP_2463	PP_2463-chromosome_0407	470634	471833	+	1200	CDS					Tyrosyl-tRNA synthetase (EC 6.1.1.1)
PP_2463	PP_2463-chromosome_0408	472416	473943	+	1528	rna					Small Subunit Ribosomal RNA; ssuRNA; SSU rRNA
PP_2463	PP_2463-chromosome_0409	474029	474105	+	77	rna					tRNA-Ile-GAT
PP_2463	PP_2463-chromosome_0410	474220	474295	+	76	rna					tRNA-Ala-TGC
PP_2463	PP_2463-chromosome_0411	474545	477446	+	2902	rna					Large Subunit Ribosomal RNA; lsuRNA; LSU rRNA
PP_2463	PP_2463-chromosome_0412	477570	477689	+	120	rna					5S RNA
PP_2463	PP_2463-chromosome_0413	478019	478906	+	888	CDS					Biotin operon repressor / Biotin-protein ligase (EC 6.3.4.15)
PP_2463	PP_2463-chromosome_0414	478896	479645	+	750	CDS					Pantothenate kinase type III, CoaX-like (EC 2.7.1.33)
PP_2463	PP_2463-chromosome_0415	479653	480078	+	426	CDS					FIG00956941: hypothetical protein
PP_2463	PP_2463-chromosome_0416	480231	480314	+	84	rna					tRNA-Tyr-GTA
PP_2463	PP_2463-chromosome_0417	480339	480412	+	74	rna					tRNA-Gly-TCC
PP_2463	PP_2463-chromosome_0418	480442	480517	+	76	rna					tRNA-Thr-GGT
PP_2463	PP_2463-chromosome_0419	480594	481787	+	1194	CDS					Translation elongation factor Tu
PP_2463	PP_2463-chromosome_0420	481842	481917	+	76	rna					tRNA-Trp-CCA
PP_2463	PP_2463-chromosome_0421	482202	482330	+	129	CDS					Preprotein translocase subunit SecE (TC 3.A.5.1.1)
PP_2463	PP_2463-chromosome_0422	482394	482873	+	480	CDS					Transcription antitermination protein NusG
PP_2463	PP_2463-chromosome_0423	482993	483424	+	432	CDS					LSU ribosomal protein L11p (L12e)
PP_2463	PP_2463-chromosome_0424	483424	484119	+	696	CDS					LSU ribosomal protein L1p (L10Ae)
PP_2463	PP_2463-chromosome_0425	484317	484817	+	501	CDS					LSU ribosomal protein L10p (P0)
PP_2463	PP_2463-chromosome_0426	484895	485260	+	366	CDS					LSU ribosomal protein L7/L12 (P1/P2)
PP_2463	PP_2463-chromosome_0427	485481	489554	+	4074	CDS					DNA-directed RNA polymerase beta subunit (EC 2.7.7.6)
PP_2463	PP_2463-chromosome_0428	489619	493818	+	4200	CDS					DNA-directed RNA polymerase beta' subunit (EC 2.7.7.6)
PP_2463	PP_2463-chromosome_0429	494030	494401	+	372	CDS					SSU ribosomal protein S12p (S23e)
PP_2463	PP_2463-chromosome_0430	494508	494978	+	471	CDS					SSU ribosomal protein S7p (S5e)
PP_2463	PP_2463-chromosome_0431	494991	495140	-	150	CDS					hypothetical protein
PP_2463	PP_2463-chromosome_0432	495009	497156	+	2148	CDS					Translation elongation factor G
PP_2463	PP_2463-chromosome_0433	497184	498377	+	1194	CDS					Translation elongation factor Tu
PP_2463	PP_2463-chromosome_0434	498519	498830	+	312	CDS					SSU ribosomal protein S10p (S20e)
PP_2463	PP_2463-chromosome_0435	498911	499546	+	636	CDS					LSU ribosomal protein L3p (L3e)
PP_2463	PP_2463-chromosome_0436	499559	500161	+	603	CDS					LSU ribosomal protein L4p (L1e)
PP_2463	PP_2463-chromosome_0437	500158	500457	+	300	CDS					LSU ribosomal protein L23p (L23Ae)
PP_2463	PP_2463-chromosome_0438	500472	501296	+	825	CDS					LSU ribosomal protein L2p (L8e)
PP_2463	PP_2463-chromosome_0439	501313	501588	+	276	CDS					SSU ribosomal protein S19p (S15e)
PP_2463	PP_2463-chromosome_0440	501684	501932	+	249	CDS					LSU ribosomal protein L22p (L17e)
PP_2463	PP_2463-chromosome_0441	501946	502632	+	687	CDS					SSU ribosomal protein S3p (S3e)
PP_2463	PP_2463-chromosome_0442	502645	503058	+	414	CDS					LSU ribosomal protein L16p (L10e)
PP_2463	PP_2463-chromosome_0443	503058	503249	+	192	CDS					LSU ribosomal protein L29p (L35e)
PP_2463	PP_2463-chromosome_0444	503252	503518	+	267	CDS					SSU ribosomal protein S17p (S11e)
PP_2463	PP_2463-chromosome_0445	503542	503910	+	369	CDS					LSU ribosomal protein L14p (L23e)
PP_2463	PP_2463-chromosome_0446	503922	504236	+	315	CDS					LSU ribosomal protein L24p (L26e)
PP_2463	PP_2463-chromosome_0447	504332	504796	+	465	CDS					LSU ribosomal protein L5p (L11e)
PP_2463	PP_2463-chromosome_0448	504810	505115	+	306	CDS					SSU ribosomal protein S14p (S29e) @ SSU ribosomal protein S14p (S29e), zinc-independent
PP_2463	PP_2463-chromosome_0449	505378	505716	+	339	CDS					SSU ribosomal protein S8p (S15Ae)
PP_2463	PP_2463-chromosome_0450	505729	506262	+	534	CDS					LSU ribosomal protein L6p (L9e)
PP_2463	PP_2463-chromosome_0451	506327	506623	+	297	CDS					LSU ribosomal protein L18p (L5e)
PP_2463	PP_2463-chromosome_0452	506627	507127	+	501	CDS					SSU ribosomal protein S5p (S2e)
PP_2463	PP_2463-chromosome_0453	507130	507306	+	177	CDS					LSU ribosomal protein L30p (L7e)
PP_2463	PP_2463-chromosome_0454	507310	507744	+	435	CDS					LSU ribosomal protein L15p (L27Ae)
PP_2463	PP_2463-chromosome_0455	507787	509076	+	1290	CDS					Preprotein translocase secY subunit (TC 3.A.5.1.1)
PP_2463	PP_2463-chromosome_0456	509105	509221	+	117	CDS					LSU ribosomal protein L36p
PP_2463	PP_2463-chromosome_0457	509353	509709	+	357	CDS					SSU ribosomal protein S13p (S18e)
PP_2463	PP_2463-chromosome_0458	509728	510117	+	390	CDS					SSU ribosomal protein S11p (S14e)
PP_2463	PP_2463-chromosome_0459	510133	510753	+	621	CDS					SSU ribosomal protein S4p (S9e)
PP_2463	PP_2463-chromosome_0460	510776	511777	+	1002	CDS					DNA-directed RNA polymerase alpha subunit (EC 2.7.7.6)
PP_2463	PP_2463-chromosome_0461	511877	512206	+	330	CDS					LSU ribosomal protein L17p
PP_2463	PP_2463-chromosome_0462	512379	513818	+	1440	CDS					Catalase (EC 1.11.1.6)
PP_2463	PP_2463-chromosome_0463	513981	514445	+	465	CDS					Bacterioferritin
PP_2463	PP_2463-chromosome_0464	514581	517415	-	2835	CDS					Excinuclease ABC subunit A
PP_2463	PP_2463-chromosome_0465	517545	518939	+	1395	CDS					Putative transport protein
PP_2463	PP_2463-chromosome_0466	518949	519497	+	549	CDS					Single-stranded DNA-binding protein
PP_2463	PP_2463-chromosome_0467	519561	519683	+	123	CDS					hypothetical protein
PP_2463	PP_2463-chromosome_0468	519880	522948	+	3069	CDS					Formate dehydrogenase O alpha subunit (EC 1.2.1.2) @ selenocysteine-containing
PP_2463	PP_2463-chromosome_0469	522948	523898	+	951	CDS					Formate dehydrogenase O beta subunit (EC 1.2.1.2)
PP_2463	PP_2463-chromosome_0470	523895	524551	+	657	CDS					Formate dehydrogenase O gamma subunit (EC 1.2.1.2)
PP_2463	PP_2463-chromosome_0471	524556	525476	+	921	CDS					formate dehydrogenase formation protein FdhE
PP_2463	PP_2463-chromosome_0472	525639	527066	+	1428	CDS					L-seryl-tRNA(Sec) selenium transferase (EC 2.9.1.1)
PP_2463	PP_2463-chromosome_0473	527063	528985	+	1923	CDS					Selenocysteine-specific translation elongation factor
PP_2463	PP_2463-chromosome_0474	529123	530109	-	987	CDS					L-asparaginase (EC 3.5.1.1)
PP_2463	PP_2463-chromosome_0475	530181	531623	-	1443	CDS					Probable AGCS sodium/alanine/glycine symporter
PP_2463	PP_2463-chromosome_0476	531802	532611	+	810	CDS					transcriptional regulator, Cro/CI family
PP_2463	PP_2463-chromosome_0477	532694	533206	-	513	CDS					Putative membrane protein YfcA
PP_2463	PP_2463-chromosome_0478	533493	533930	-	438	CDS					hypothetical protein
PP_2463	PP_2463-chromosome_0479	534355	535224	+	870	CDS					dTDP-4-dehydrorhamnose reductase (EC 1.1.1.133)
PP_2463	PP_2463-chromosome_0480	535217	536149	+	933	CDS					UDP-glucose 4-epimerase (EC 5.1.3.2)
PP_2463	PP_2463-chromosome_0481	536451	536675	-	225	CDS					Transcriptional regulator, HxlR family
PP_2463	PP_2463-chromosome_0482	536688	536924	+	237	CDS					MFS permease protein
PP_2463	PP_2463-chromosome_0483	536907	537590	-	684	CDS					Outer membrane protein W precursor
PP_2463	PP_2463-chromosome_0484	537700	538266	-	567	CDS					FIG003461: hypothetical protein
PP_2463	PP_2463-chromosome_0485	538276	539541	-	1266	CDS					ABC-type antimicrobial peptide transport system, permease component
PP_2463	PP_2463-chromosome_0486	539541	540251	-	711	CDS					Methionine ABC transporter ATP-binding protein
PP_2463	PP_2463-chromosome_0487	540253	540834	-	582	CDS					Predicted zinc-binding protein
PP_2463	PP_2463-chromosome_0488	540996	541307	+	312	CDS					FIG00954755: hypothetical protein
PP_2463	PP_2463-chromosome_0489	541383	542255	-	873	CDS					FIG000875: Thioredoxin domain-containing protein EC-YbbN
PP_2463	PP_2463-chromosome_0490	542287	542946	-	660	CDS					Glutamate synthase [NADPH] large chain (EC 1.4.1.13)
PP_2463	PP_2463-chromosome_0491	542947	543399	-	453	CDS					Phosphonate ABC transporter phosphate-binding periplasmic component (TC 3.A.1.9.1)
PP_2463	PP_2463-chromosome_0492	543506	543970	+	465	CDS					Ribonucleotide reductase transcriptional regulator NrdR
PP_2463	PP_2463-chromosome_0493	543973	545103	+	1131	CDS					Diaminohydroxyphosphoribosylaminopyrimidine deaminase (EC 3.5.4.26) / 5-amino-6-(5-phosphoribosylamino)uracil reductase (EC 1.1.1.193)
PP_2463	PP_2463-chromosome_0494	545145	545810	+	666	CDS					Riboflavin synthase eubacterial/eukaryotic (EC 2.5.1.9)
PP_2463	PP_2463-chromosome_0495	545829	546920	+	1092	CDS					3,4-dihydroxy-2-butanone 4-phosphate synthase (EC 4.1.99.12) / GTP cyclohydrolase II (EC 3.5.4.25)
PP_2463	PP_2463-chromosome_0496	547012	547488	+	477	CDS					6,7-dimethyl-8-ribityllumazine synthase (EC 2.5.1.78)
PP_2463	PP_2463-chromosome_0497	547485	547985	+	501	CDS					Transcription termination protein NusB
PP_2463	PP_2463-chromosome_0498	548004	548972	+	969	CDS					Thiamine-monophosphate kinase (EC 2.7.4.16)
PP_2463	PP_2463-chromosome_0499	548969	549472	+	504	CDS					Phosphatidylglycerophosphatase A (EC 3.1.3.27)
PP_2463	PP_2463-chromosome_0500	549489	550232	+	744	CDS					hypothetical protein
PP_2463	PP_2463-chromosome_0501	550419	550979	+	561	CDS					GTP cyclohydrolase II (EC 3.5.4.25)
PP_2463	PP_2463-chromosome_0502	550976	551395	+	420	CDS					Permeases of the major facilitator superfamily
PP_2463	PP_2463-chromosome_0503	551395	552213	+	819	CDS					Vitamin B12 ABC transporter, B12-binding component BtuF
PP_2463	PP_2463-chromosome_0504	552185	554056	-	1872	CDS					Outer membrane vitamin B12 receptor BtuB
PP_2463	PP_2463-chromosome_0505	554198	556093	-	1896	CDS					1-deoxy-D-xylulose 5-phosphate synthase (EC 2.2.1.7)
PP_2463	PP_2463-chromosome_0506	556201	557088	-	888	CDS					Octaprenyl diphosphate synthase (EC 2.5.1.90) / Dimethylallyltransferase (EC 2.5.1.1) / (2E,6E)-farnesyl diphosphate synthase (EC 2.5.1.10) / Geranylgeranyl pyrophosphate synthetase (EC 2.5.1.29)
PP_2463	PP_2463-chromosome_0507	557085	557327	-	243	CDS					Exodeoxyribonuclease VII small subunit (EC 3.1.11.6)
PP_2463	PP_2463-chromosome_0508	557525	558175	-	651	CDS					3,4-dihydroxy-2-butanone 4-phosphate synthase (EC 4.1.99.12)
PP_2463	PP_2463-chromosome_0509	558493	559395	-	903	CDS					IroE protein
PP_2463	PP_2463-chromosome_0510	559477	560823	-	1347	CDS					Two-component sensor histidine kinase PfeS, enterobactin
PP_2463	PP_2463-chromosome_0511	560823	561515	-	693	CDS					Two-component response regulator PfeR, enterobactin
PP_2463	PP_2463-chromosome_0512	561697	563874	+	2178	CDS					TonB-dependent siderophore receptor
PP_2463	PP_2463-chromosome_0513	564159	564860	-	702	CDS					Transcriptional regulator
PP_2463	PP_2463-chromosome_0514	565037	565564	-	528	CDS					Inorganic pyrophosphatase (EC 3.6.1.1)
PP_2463	PP_2463-chromosome_0515	565658	566473	-	816	CDS					Inner membrane protein
PP_2463	PP_2463-chromosome_0516	566483	567139	-	657	CDS					DedA protein
PP_2463	PP_2463-chromosome_0517	567320	567778	-	459	CDS					Histone acetyltransferase HPA2 and related acetyltransferases
PP_2463	PP_2463-chromosome_0518	567887	568705	-	819	CDS					Ethanolamine ammonia-lyase light chain (EC 4.3.1.7)
PP_2463	PP_2463-chromosome_0519	568714	570108	-	1395	CDS					Ethanolamine ammonia-lyase heavy chain (EC 4.3.1.7)
PP_2463	PP_2463-chromosome_0520	570155	571603	-	1449	CDS					Ethanolamine permease
PP_2463	PP_2463-chromosome_0521	571789	573309	-	1521	CDS					Aldehyde dehydrogenase (EC 1.2.1.3)
PP_2463	PP_2463-chromosome_0522	573565	575565	+	2001	CDS					Sigma-54 dependent transcriptional regulator
PP_2463	PP_2463-chromosome_0523	575632	576981	+	1350	CDS					UDP-N-acetylmuramate:L-alanyl-gamma-D-glutamyl-meso-diaminopimelate ligase (EC 6.3.2.-)
PP_2463	PP_2463-chromosome_0524	576978	577607	+	630	CDS					3-polyprenyl-4-hydroxybenzoate carboxy-lyase UbiX (EC 4.1.1.-)
PP_2463	PP_2463-chromosome_0525	577604	577891	+	288	CDS					hypothetical protein
PP_2463	PP_2463-chromosome_0526	577933	578577	-	645	CDS					Nucleoside-diphosphate-sugar epimerases
PP_2463	PP_2463-chromosome_0527	578605	580338	-	1734	CDS					MORN repeat family protein
PP_2463	PP_2463-chromosome_0528	580369	580590	+	222	CDS					hypothetical protein
PP_2463	PP_2463-chromosome_0529	580608	580880	-	273	CDS					hypothetical protein
PP_2463	PP_2463-chromosome_0530	581319	582407	-	1089	CDS					2,3-butanediol dehydrogenase, R-alcohol forming, (R)- and (S)-acetoin-specific (EC 1.1.1.4)
PP_2463	PP_2463-chromosome_0531	582436	583548	-	1113	CDS					Dihydrolipoamide acetyltransferase component (E2) of acetoin dehydrogenase complex (EC 2.3.1.-)
PP_2463	PP_2463-chromosome_0532	583545	584567	-	1023	CDS					Acetoin dehydrogenase E1 component beta-subunit (EC 1.2.4.-)
PP_2463	PP_2463-chromosome_0533	584601	585578	-	978	CDS					Acetoin dehydrogenase E1 component alpha-subunit (EC 1.2.4.-)
PP_2463	PP_2463-chromosome_0534	585601	586656	-	1056	CDS					Acetoin catabolism protein X
PP_2463	PP_2463-chromosome_0535	586700	586828	+	129	CDS					hypothetical protein
PP_2463	PP_2463-chromosome_0536	586985	588793	+	1809	CDS					Transcriptional activator of acetoin dehydrogenase operon AcoR
PP_2463	PP_2463-chromosome_0537	588995	590350	-	1356	CDS					Biotin carboxylase of acetyl-CoA carboxylase (EC 6.3.4.14)
PP_2463	PP_2463-chromosome_0538	590368	590832	-	465	CDS					Biotin carboxyl carrier protein of acetyl-CoA carboxylase
PP_2463	PP_2463-chromosome_0539	590931	591386	-	456	CDS					3-dehydroquinate dehydratase II (EC 4.2.1.10)
PP_2463	PP_2463-chromosome_0540	591566	593338	-	1773	CDS					Cytochrome c-type biogenesis protein DsbD, protein-disulfide reductase (EC 1.8.1.8)
PP_2463	PP_2463-chromosome_0541	593442	595403	-	1962	CDS					Methyl-accepting chemotaxis protein I (serine chemoreceptor protein)
PP_2463	PP_2463-chromosome_0542	595558	596913	-	1356	CDS					Probable two-component response regulator
PP_2463	PP_2463-chromosome_0543	597162	598229	+	1068	CDS					FIG014328: hypothetical protein
PP_2463	PP_2463-chromosome_0544	598232	598768	+	537	CDS					Putative Nudix hydrolase YfcD (EC 3.6.-.-)
PP_2463	PP_2463-chromosome_0545	599085	599456	+	372	CDS					Translation initiation factor SUI1-related protein
PP_2463	PP_2463-chromosome_0546	599606	601519	+	1914	CDS					Biosynthetic arginine decarboxylase (EC 4.1.1.19)
PP_2463	PP_2463-chromosome_0547	601629	602084	-	456	CDS					Transposase and inactivated derivatives
PP_2463	PP_2463-chromosome_0548	602205	603542	-	1338	CDS					DNA-damage-inducible protein F
PP_2463	PP_2463-chromosome_0549	603744	608645	+	4902	CDS					Alpha-2-macroglobulin
PP_2463	PP_2463-chromosome_0550	608783	609076	-	294	CDS					Permeases of the major facilitator superfamily
PP_2463	PP_2463-chromosome_0551	609205	611508	+	2304	CDS					Penicillin-insensitive transglycosylase (EC 2.4.2.-) & transpeptidase PBP-1C
PP_2463	PP_2463-chromosome_0552	611563	612339	-	777	CDS					Serine phosphatase RsbU, regulator of sigma subunit
PP_2463	PP_2463-chromosome_0553	612460	612930	-	471	CDS					Flp pilus assembly protein CpaA
PP_2463	PP_2463-chromosome_0554	613111	613680	-	570	CDS					Phosphonate ABC transporter phosphate-binding periplasmic component (TC 3.A.1.9.1)
PP_2463	PP_2463-chromosome_0555	613700	614323	-	624	CDS					lipoprotein, putative
PP_2463	PP_2463-chromosome_0556	614345	615094	-	750	CDS					3-demethylubiquinone-9 3-methyltransferase (EC 2.1.1.64)
PP_2463	PP_2463-chromosome_0557	615091	615396	-	306	CDS					FIG00953349: hypothetical protein
PP_2463	PP_2463-chromosome_0558	615488	616339	-	852	CDS					Acyl dehydratase
PP_2463	PP_2463-chromosome_0559	616342	617694	-	1353	CDS					3-oxoacyl-[acyl-carrier protein] reductase (EC 1.1.1.100)
PP_2463	PP_2463-chromosome_0560	617814	619091	+	1278	CDS					3-ketoacyl-CoA thiolase (EC 2.3.1.16) @ Acetyl-CoA acetyltransferase (EC 2.3.1.9)
PP_2463	PP_2463-chromosome_0561	619200	619979	+	780	CDS					Transcriptional regulator, AraC family
PP_2463	PP_2463-chromosome_0562	620053	621996	-	1944	CDS					Methyl-accepting chemotaxis protein
PP_2463	PP_2463-chromosome_0563	622153	622563	-	411	CDS					Cu(I)-responsive transcriptional regulator
PP_2463	PP_2463-chromosome_0564	622560	624959	-	2400	CDS					Lead, cadmium, zinc and mercury transporting ATPase (EC 3.6.3.3) (EC 3.6.3.5); Copper-translocating P-type ATPase (EC 3.6.3.4)
PP_2463	PP_2463-chromosome_0565	625012	625398	-	387	CDS					FIG00953575: hypothetical protein
PP_2463	PP_2463-chromosome_0566	625543	625740	+	198	CDS					Copper chaperone
PP_2463	PP_2463-chromosome_0567	625895	627076	+	1182	CDS					Multidrug resistance transporter, Bcr/CflA family
PP_2463	PP_2463-chromosome_0568	627027	627224	-	198	CDS					FIG00956405: hypothetical protein
PP_2463	PP_2463-chromosome_0569	627699	628412	+	714	CDS					Transcriptional regulator, ArsR family
PP_2463	PP_2463-chromosome_0570	628421	629368	-	948	CDS					Adenosine deaminase (EC 3.5.4.4)
PP_2463	PP_2463-chromosome_0571	629455	630141	-	687	CDS					Short-chain dehydrogenase/reductase SDR
PP_2463	PP_2463-chromosome_0572	630462	631046	-	585	CDS					FIG000605: protein co-occurring with transport systems (COG1739)
PP_2463	PP_2463-chromosome_0573	631056	631718	-	663	CDS					Transcriptional regulator RutR of pyrimidine catabolism (TetR family)
PP_2463	PP_2463-chromosome_0574	631809	632726	-	918	CDS					LysR family transcriptional regulator PA0133
PP_2463	PP_2463-chromosome_0575	632845	634191	+	1347	CDS					Omega-amino acid--pyruvate aminotransferase (EC 2.6.1.18)
PP_2463	PP_2463-chromosome_0576	634264	635757	+	1494	CDS					Methylmalonate-semialdehyde dehydrogenase (EC 1.2.1.27)
PP_2463	PP_2463-chromosome_0577	636315	637842	+	1528	rna					Small Subunit Ribosomal RNA; ssuRNA; SSU rRNA
PP_2463	PP_2463-chromosome_0578	638123	641024	+	2902	rna					Large Subunit Ribosomal RNA; lsuRNA; LSU rRNA
PP_2463	PP_2463-chromosome_0579	641148	641267	+	120	rna					5S RNA
PP_2463	PP_2463-chromosome_0580	641489	642148	+	660	CDS					Paraquat-inducible protein A
PP_2463	PP_2463-chromosome_0581	642135	642758	+	624	CDS					Paraquat-inducible protein A
PP_2463	PP_2463-chromosome_0582	642742	645051	+	2310	CDS					Paraquat-inducible protein B
PP_2463	PP_2463-chromosome_0583	645201	645479	-	279	CDS					SSU ribosomal protein S20p
PP_2463	PP_2463-chromosome_0584	645730	647268	+	1539	CDS					Proposed peptidoglycan lipid II flippase MurJ
PP_2463	PP_2463-chromosome_0585	647387	648337	+	951	CDS					Riboflavin kinase (EC 2.7.1.26) / FMN adenylyltransferase (EC 2.7.7.2)
PP_2463	PP_2463-chromosome_0586	648334	651165	+	2832	CDS					Isoleucyl-tRNA synthetase (EC 6.1.1.5)
PP_2463	PP_2463-chromosome_0587	651158	651673	+	516	CDS					Lipoprotein signal peptidase (EC 3.4.23.36)
PP_2463	PP_2463-chromosome_0588	651666	652103	+	438	CDS					FKBP-type peptidyl-prolyl cis-trans isomerase SlpA (EC 5.2.1.8)
PP_2463	PP_2463-chromosome_0589	652118	653065	+	948	CDS					4-hydroxy-3-methylbut-2-enyl diphosphate reductase (EC 1.17.1.2)
PP_2463	PP_2463-chromosome_0590	653126	653614	-	489	CDS					Type IV fimbrial biogenesis protein FimT
PP_2463	PP_2463-chromosome_0591	653725	653907	+	183	CDS					FIG00954859: hypothetical protein
PP_2463	PP_2463-chromosome_0592	653904	654542	+	639	CDS					Type IV fimbrial biogenesis protein PilW
PP_2463	PP_2463-chromosome_0593	654539	655006	+	468	CDS					Type IV fimbrial biogenesis protein PilX
PP_2463	PP_2463-chromosome_0594	655008	655397	+	390	CDS					Type IV pilus biogenesis protein PilE
PP_2463	PP_2463-chromosome_0595	655452	656549	+	1098	CDS					Glycine oxidase ThiO (EC 1.4.3.19)
PP_2463	PP_2463-chromosome_0596	657039	658448	-	1410	CDS					Aspartyl-tRNA(Asn) amidotransferase subunit A (EC 6.3.5.6) @ Glutamyl-tRNA(Gln) amidotransferase subunit A (EC 6.3.5.7)
PP_2463	PP_2463-chromosome_0597	658450	659727	-	1278	CDS					N-carbamoyl-L-amino acid hydrolase (EC 3.5.1.87)
PP_2463	PP_2463-chromosome_0598	659844	660539	-	696	CDS					Branched-chain amino acid transport ATP-binding protein LivF (TC 3.A.1.4.1)
PP_2463	PP_2463-chromosome_0599	660539	661291	-	753	CDS					Urea ABC transporter, ATPase protein UrtD
PP_2463	PP_2463-chromosome_0600	661291	662310	-	1020	CDS					Branched-chain amino acid transport system permease protein LivM (TC 3.A.1.4.1)
PP_2463	PP_2463-chromosome_0601	662312	663172	-	861	CDS					High-affinity branched-chain amino acid transport system permease protein LivH (TC 3.A.1.4.1)
PP_2463	PP_2463-chromosome_0602	663238	664440	-	1203	CDS					Leucine-, isoleucine-, valine-, threonine-, and alanine-binding protein
PP_2463	PP_2463-chromosome_0603	664531	665310	-	780	CDS					Transcriptional regulator, GntR family
PP_2463	PP_2463-chromosome_0604	665478	665708	-	231	CDS					FIG00953647: hypothetical protein
PP_2463	PP_2463-chromosome_0605	665981	667000	-	1020	CDS					Probable component of the lipoprotein assembly complex (forms a complex with YaeT, YfgL, and NlpB)
PP_2463	PP_2463-chromosome_0606	667052	668110	+	1059	CDS					Ribosomal large subunit pseudouridine synthase D (EC 4.2.1.70)
PP_2463	PP_2463-chromosome_0607	668107	668847	+	741	CDS					COG1496: Uncharacterized conserved protein
PP_2463	PP_2463-chromosome_0608	669020	671584	+	2565	CDS					ClpB protein
PP_2463	PP_2463-chromosome_0609	672047	672122	+	76	rna					tRNA-Asn-GTT
PP_2463	PP_2463-chromosome_0610	672126	672202	+	77	rna					tRNA-Pro-TGG
PP_2463	PP_2463-chromosome_0611	672209	672284	+	76	rna					tRNA-Lys-TTT
PP_2463	PP_2463-chromosome_0612	672332	672408	+	77	rna					tRNA-Pro-TGG
PP_2463	PP_2463-chromosome_0613	672414	672489	+	76	rna					tRNA-Lys-TTT
PP_2463	PP_2463-chromosome_0614	672675	673970	-	1296	CDS					NADH dehydrogenase (EC 1.6.99.3)
PP_2463	PP_2463-chromosome_0615	674055	674228	-	174	CDS					FIG00953980: hypothetical protein
PP_2463	PP_2463-chromosome_0616	674362	674991	-	630	CDS					FIG00953333: hypothetical protein
PP_2463	PP_2463-chromosome_0617	675124	675807	+	684	CDS					FIG028593: membrane protein
PP_2463	PP_2463-chromosome_0618	675859	676059	-	201	CDS					FIG003276: zinc-binding protein
PP_2463	PP_2463-chromosome_0619	676056	676679	-	624	CDS					Dephospho-CoA kinase (EC 2.7.1.24)
PP_2463	PP_2463-chromosome_0620	676679	677545	-	867	CDS					Leader peptidase (Prepilin peptidase) (EC 3.4.23.43) / N-methyltransferase (EC 2.1.1.-)
PP_2463	PP_2463-chromosome_0621	677548	678756	-	1209	CDS					Type IV fimbrial assembly protein PilC
PP_2463	PP_2463-chromosome_0622	678972	679382	+	411	CDS					Type IV pilin PilA
PP_2463	PP_2463-chromosome_0623	679454	679529	+	76	rna					tRNA-Thr-CGT
PP_2463	PP_2463-chromosome_0624	680365	680982	-	618	CDS					resolvase, putative
PP_2463	PP_2463-chromosome_0625	682077	682280	-	204	CDS					Phage tail assembly protein I
PP_2463	PP_2463-chromosome_0626	682694	682897	+	204	CDS					putative integrase
PP_2463	PP_2463-chromosome_0627	684138	685586	+	1449	CDS					Putative phage protein
PP_2463	PP_2463-chromosome_0628	686460	686681	+	222	CDS					FIG00962378: hypothetical protein
PP_2463	PP_2463-chromosome_0629	687065	687292	+	228	CDS					hypothetical protein
PP_2463	PP_2463-chromosome_0630	687596	688051	+	456	CDS					Gfa-like protein
PP_2463	PP_2463-chromosome_0631	688117	688230	-	114	CDS					hypothetical protein
PP_2463	PP_2463-chromosome_0632	688616	689101	+	486	CDS					hypothetical protein
PP_2463	PP_2463-chromosome_0633	689157	690542	-	1386	CDS					Gluconate transporter family protein
PP_2463	PP_2463-chromosome_0634	690781	692256	-	1476	CDS					Sensory box transcriptional regulator, LuxR family
PP_2463	PP_2463-chromosome_0635	692461	693447	+	987	CDS					hypothetical protein
PP_2463	PP_2463-chromosome_0636	693524	693703	+	180	CDS					hypothetical protein
PP_2463	PP_2463-chromosome_0637	693780	694601	-	822	CDS					Amino acid ABC transporter, permease protein
PP_2463	PP_2463-chromosome_0638	694598	695419	-	822	CDS					Lysine-arginine-ornithine-binding periplasmic protein precursor (TC 3.A.1.3.1)
PP_2463	PP_2463-chromosome_0639	695538	696422	+	885	CDS					(Betaine) homocysteine S-methyltransferase
PP_2463	PP_2463-chromosome_0640	696587	698560	+	1974	CDS					High-affinity choline uptake protein BetT
PP_2463	PP_2463-chromosome_0641	698567	699523	-	957	CDS					Arsenical-resistance protein ACR3
PP_2463	PP_2463-chromosome_0642	699844	701097	-	1254	CDS					Serine hydroxymethyltransferase (EC 2.1.2.1)
PP_2463	PP_2463-chromosome_0643	701466	705296	-	3831	CDS					Serine hydroxymethyltransferase (EC 2.1.2.1)
PP_2463	PP_2463-chromosome_0644	705620	705943	+	324	CDS					FIG00956828: hypothetical protein
PP_2463	PP_2463-chromosome_0645	706181	707848	+	1668	CDS					Glutathione-regulated potassium-efflux system ATP-binding protein
PP_2463	PP_2463-chromosome_0646	708080	709420	+	1341	CDS					NADP-specific glutamate dehydrogenase (EC 1.4.1.4)
PP_2463	PP_2463-chromosome_0647	709470	709967	-	498	CDS					Transcription elongation factor GreB-related protein
PP_2463	PP_2463-chromosome_0648	710036	710392	-	357	CDS					Phosphonate ABC transporter phosphate-binding periplasmic component (TC 3.A.1.9.1)
PP_2463	PP_2463-chromosome_0649	710514	712382	-	1869	CDS					putative outermembrane protein
PP_2463	PP_2463-chromosome_0650	712452	713015	-	564	CDS					FIG00953225: hypothetical protein
PP_2463	PP_2463-chromosome_0651	713201	715639	+	2439	CDS					ATP-dependent protease La (EC 3.4.21.53) Type II
PP_2463	PP_2463-chromosome_0652	715802	716140	+	339	CDS					FIG00956889: hypothetical protein
PP_2463	PP_2463-chromosome_0653	716288	716776	+	489	CDS					Putative inner membrane protein (Fragment)
PP_2463	PP_2463-chromosome_0654	716904	717521	+	618	CDS					FKBP-type peptidyl-prolyl cis-trans isomerase FklB (EC 5.2.1.8)
PP_2463	PP_2463-chromosome_0655	717635	717880	-	246	CDS					FIG00953595: hypothetical protein
PP_2463	PP_2463-chromosome_0656	717964	718305	-	342	CDS					Alkylphosphonate utilization operon protein PhnA
PP_2463	PP_2463-chromosome_0657	718473	719441	-	969	CDS					Octaprenyl diphosphate synthase (EC 2.5.1.90) / Dimethylallyltransferase (EC 2.5.1.1) / (2E,6E)-farnesyl diphosphate synthase (EC 2.5.1.10) / Geranylgeranyl diphosphate synthase (EC 2.5.1.29)
PP_2463	PP_2463-chromosome_0658	719686	720000	+	315	CDS					LSU ribosomal protein L21p
PP_2463	PP_2463-chromosome_0659	720039	720296	+	258	CDS					LSU ribosomal protein L27p
PP_2463	PP_2463-chromosome_0660	720485	721711	+	1227	CDS					GTP-binding protein Obg
PP_2463	PP_2463-chromosome_0661	721797	722915	+	1119	CDS					Glutamate 5-kinase (EC 2.7.2.11) / RNA-binding C-terminal domain PUA
PP_2463	PP_2463-chromosome_0662	722938	723381	+	444	CDS					Conserved uncharacterized protein CreA
PP_2463	PP_2463-chromosome_0663	723516	726347	-	2832	CDS					Chromosome segregation ATPases
PP_2463	PP_2463-chromosome_0664	726344	727051	-	708	CDS					FIG00956838: hypothetical protein
PP_2463	PP_2463-chromosome_0665	727041	728330	-	1290	CDS					FIG00954491: hypothetical protein
PP_2463	PP_2463-chromosome_0666	728788	729573	+	786	CDS					Periplasmic protein TonB, links inner and outer membranes
PP_2463	PP_2463-chromosome_0667	729570	730025	+	456	CDS					Ribosomal-protein-S18p-alanine acetyltransferase (EC 2.3.1.-)
PP_2463	PP_2463-chromosome_0668	730053	730970	-	918	CDS					D-serine dehydratase transcriptional activator
PP_2463	PP_2463-chromosome_0669	731158	731772	+	615	CDS					L-lysine permease
PP_2463	PP_2463-chromosome_0670	731879	731955	-	77	rna					tRNA-Met-CAT
PP_2463	PP_2463-chromosome_0671	732050	732973	-	924	CDS					Iron siderophore sensor protein
PP_2463	PP_2463-chromosome_0672	733165	734379	+	1215	CDS					fosmidomycin resistance protein
PP_2463	PP_2463-chromosome_0673	734486	734623	+	138	CDS					hypothetical protein
PP_2463	PP_2463-chromosome_0674	734707	735864	+	1158	CDS					L-Proline/Glycine betaine transporter ProP
PP_2463	PP_2463-chromosome_0675	735938	736888	-	951	CDS					Fe2+-dicitrate sensor, membrane component
PP_2463	PP_2463-chromosome_0676	736881	737396	-	516	CDS					FIG006045: Sigma factor, ECF subfamily
PP_2463	PP_2463-chromosome_0677	737567	738193	+	627	CDS					DNA-3-methyladenine glycosylase II (EC 3.2.2.21)
PP_2463	PP_2463-chromosome_0678	738248	739306	+	1059	CDS					ADA regulatory protein / Methylated-DNA--protein-cysteine methyltransferase (EC 2.1.1.63)
PP_2463	PP_2463-chromosome_0679	739363	741774	+	2412	CDS					potassium efflux system KefA
PP_2463	PP_2463-chromosome_0680	741853	743283	-	1431	CDS					Aldehyde dehydrogenase (EC 1.2.1.3)
PP_2463	PP_2463-chromosome_0681	743296	744795	-	1500	CDS					Cytosine/purine/uracil/thiamine/allantoin permease family protein
PP_2463	PP_2463-chromosome_0682	744888	745277	-	390	CDS					Undecaprenyl pyrophosphate synthase
PP_2463	PP_2463-chromosome_0683	745678	745815	-	138	CDS					Mobile element protein
PP_2463	PP_2463-chromosome_0684	745849	746319	-	471	CDS					OsmC/Ohr family protein
PP_2463	PP_2463-chromosome_0685	747089	747463	+	375	CDS					COG0553: Superfamily II DNA/RNA helicases, SNF2 family
PP_2463	PP_2463-chromosome_0686	747583	748965	+	1383	CDS					ATP binding protein
PP_2463	PP_2463-chromosome_0687	749848	752202	-	2355	CDS					putative helicase
PP_2463	PP_2463-chromosome_0688	753404	754705	-	1302	CDS					Integrase
PP_2463	PP_2463-chromosome_0689	754875	755975	-	1101	CDS					GTP-binding and nucleic acid-binding protein YchF
PP_2463	PP_2463-chromosome_0690	756000	756584	-	585	CDS					Peptidyl-tRNA hydrolase (EC 3.1.1.29)
PP_2463	PP_2463-chromosome_0691	756664	757263	-	600	CDS					LSU ribosomal protein L25p
PP_2463	PP_2463-chromosome_0692	757384	758325	-	942	CDS					Ribose-phosphate pyrophosphokinase (EC 2.7.6.1)
PP_2463	PP_2463-chromosome_0693	758374	758448	-	75	rna					tRNA-Gln-TTG
PP_2463	PP_2463-chromosome_0694	758470	759330	-	861	CDS					4-diphosphocytidyl-2-C-methyl-D-erythritol kinase (EC 2.7.1.148)
PP_2463	PP_2463-chromosome_0695	759335	759952	-	618	CDS					Outer membrane lipoprotein LolB precursor
PP_2463	PP_2463-chromosome_0696	759957	761678	-	1722	CDS					FIG140336: TPR domain protein
PP_2463	PP_2463-chromosome_0697	763822	764799	-	978	CDS					hypothetical protein Pfl_5213
PP_2463	PP_2463-chromosome_0698	764810	764983	-	174	CDS					Putative cytoplasmic protein USSDB7A
PP_2463	PP_2463-chromosome_0699	764999	765298	-	300	CDS					Putative cytoplasmic protein USSDB7A
PP_2463	PP_2463-chromosome_0700	766086	767363	+	1278	CDS					Glutamyl-tRNA reductase (EC 1.2.1.70)
PP_2463	PP_2463-chromosome_0701	767360	768442	+	1083	CDS					Peptide chain release factor 1
PP_2463	PP_2463-chromosome_0702	768442	769272	+	831	CDS					Protein-N(5)-glutamine methyltransferase PrmC, methylates polypeptide chain release factors RF1 and RF2
PP_2463	PP_2463-chromosome_0703	769266	770021	+	756	CDS					Molybdopterin biosynthesis protein MoeB
PP_2463	PP_2463-chromosome_0704	770014	770811	+	798	CDS					Glutamate racemase (EC 5.1.1.3)
PP_2463	PP_2463-chromosome_0705	770916	771434	+	519	CDS					Lipid A 3-O-deacylase
PP_2463	PP_2463-chromosome_0706	771500	772150	-	651	CDS					Oxidoreductase, short chain dehydrogenase/reductase family
PP_2463	PP_2463-chromosome_0707	772220	773641	-	1422	CDS					Deoxyribodipyrimidine photolyase (EC 4.1.99.3)
PP_2463	PP_2463-chromosome_0708	773632	774519	-	888	CDS					Transcriptional regulator, MerR family, associated with photolyase
PP_2463	PP_2463-chromosome_0709	774521	775489	-	969	CDS					COG1683: Uncharacterized conserved protein / FIG143828: Hypothetical protein YbgA
PP_2463	PP_2463-chromosome_0710	775589	776575	-	987	CDS					COG3380: Amine oxidase, flavin-containing
PP_2463	PP_2463-chromosome_0711	776763	777668	+	906	CDS					Cell division inhibitor
PP_2463	PP_2463-chromosome_0712	777682	778695	+	1014	CDS					Ferrochelatase, protoheme ferro-lyase (EC 4.99.1.1)
PP_2463	PP_2463-chromosome_0713	778774	780048	-	1275	CDS					Uracil permease
PP_2463	PP_2463-chromosome_0714	780051	780689	-	639	CDS					Uracil phosphoribosyltransferase (EC 2.4.2.9)
PP_2463	PP_2463-chromosome_0715	780848	781405	+	558	CDS					Hypoxanthine-guanine phosphoribosyltransferase (EC 2.4.2.8)
PP_2463	PP_2463-chromosome_0716	781450	781920	+	471	CDS					FIG00953775: hypothetical protein
PP_2463	PP_2463-chromosome_0717	781989	782279	+	291	CDS					Aminopeptidase N
PP_2463	PP_2463-chromosome_0718	782549	784057	-	1509	CDS					Malate:quinone oxidoreductase (EC 1.1.5.4)
PP_2463	PP_2463-chromosome_0719	784823	785407	+	585	CDS					Phosphonate ABC transporter phosphate-binding periplasmic component (TC 3.A.1.9.1)
PP_2463	PP_2463-chromosome_0720	785502	785708	-	207	CDS					FIG00955938: hypothetical protein
PP_2463	PP_2463-chromosome_0721	785869	786129	+	261	CDS					FIG00955916: hypothetical protein
PP_2463	PP_2463-chromosome_0722	786163	787329	-	1167	CDS					Glycerol-3-phosphate O-acyltransferase
PP_2463	PP_2463-chromosome_0723	787454	787636	+	183	CDS					Restriction endonuclease
PP_2463	PP_2463-chromosome_0724	787633	787896	+	264	CDS					FIG00954698: hypothetical protein
PP_2463	PP_2463-chromosome_0725	788017	788532	+	516	CDS					FIG00956396: hypothetical protein
PP_2463	PP_2463-chromosome_0726	788631	789449	+	819	CDS					Zn-dependent protease with chaperone function
PP_2463	PP_2463-chromosome_0727	789493	790077	-	585	CDS					Probable transmembrane protein
PP_2463	PP_2463-chromosome_0728	790345	791343	-	999	CDS					Ribosomal RNA small subunit methyltransferase C (EC 2.1.1.52)
PP_2463	PP_2463-chromosome_0729	791398	792468	-	1071	CDS					D-3-phosphoglycerate dehydrogenase (EC 1.1.1.95)
PP_2463	PP_2463-chromosome_0730	792574	794256	+	1683	CDS					Medium-chain-fatty-acid--CoA ligase (EC 6.2.1.-)
PP_2463	PP_2463-chromosome_0731	794588	796474	+	1887	CDS					FIG067310: hypothetical protein
PP_2463	PP_2463-chromosome_0732	796500	797864	+	1365	CDS					FIG002188: hypothetical protein
PP_2463	PP_2463-chromosome_0733	798687	801362	+	2676	CDS					Transcriptional regulator, LuxR family
PP_2463	PP_2463-chromosome_0734	801425	803128	+	1704	CDS					Chemotaxis regulator - transmits chemoreceptor signals to flagelllar motor components CheY
PP_2463	PP_2463-chromosome_0735	803125	803817	+	693	CDS					Osmosensitive K+ channel histidine kinase KdpD (EC 2.7.3.-)
PP_2463	PP_2463-chromosome_0736	803821	804534	+	714	CDS					Hypothetical metal-binding enzyme, YcbL homolog
PP_2463	PP_2463-chromosome_0737	804541	805365	+	825	CDS					Outer membrane protein assembly factor YaeT precursor
PP_2463	PP_2463-chromosome_0738	805400	807487	-	2088	CDS					Phosphate acetyltransferase (EC 2.3.1.8)
PP_2463	PP_2463-chromosome_0739	807519	807821	-	303	CDS					FIG00956983: hypothetical protein
PP_2463	PP_2463-chromosome_0740	807820	808305	+	486	CDS					FKBP-type peptidyl-prolyl cis-trans isomerase SlyD (EC 5.2.1.8)
PP_2463	PP_2463-chromosome_0741	808450	808932	+	483	CDS					Glutathione peroxidase family protein
PP_2463	PP_2463-chromosome_0742	808944	810134	-	1191	CDS					Glycosyl transferase, group 1 family protein
PP_2463	PP_2463-chromosome_0743	810218	811627	+	1410	CDS					Methyl-accepting chemotaxis protein
PP_2463	PP_2463-chromosome_0744	811794	812522	-	729	CDS					Sulfate transporter, CysZ-type
PP_2463	PP_2463-chromosome_0745	812845	813807	+	963	CDS					Thioredoxin reductase (EC 1.8.1.9)
PP_2463	PP_2463-chromosome_0746	814184	815032	-	849	CDS					Quinolinate phosphoribosyltransferase [decarboxylating] (EC 2.4.2.19)
PP_2463	PP_2463-chromosome_0747	815254	817383	+	2130	CDS					Thymidine phosphorylase (EC 2.4.2.4)
PP_2463	PP_2463-chromosome_0748	817388	817507	-	120	CDS					hypothetical protein
PP_2463	PP_2463-chromosome_0749	817463	818029	+	567	CDS					N-acetylmuramoyl-L-alanine amidase (EC 3.5.1.28) AmpD
PP_2463	PP_2463-chromosome_0750	818026	818856	+	831	CDS					AmpE protein
PP_2463	PP_2463-chromosome_0751	818878	819654	-	777	CDS					Putative deoxyribonuclease YjjV
PP_2463	PP_2463-chromosome_0752	819657	820652	-	996	CDS					Fructose repressor FruR, LacI family
PP_2463	PP_2463-chromosome_0753	820704	820988	+	285	CDS					FIG00957032: hypothetical protein
PP_2463	PP_2463-chromosome_0754	821041	823893	+	2853	CDS					Phosphoenolpyruvate-protein phosphotransferase of PTS system (EC 2.7.3.9)
PP_2463	PP_2463-chromosome_0755	823894	824841	+	948	CDS					1-phosphofructokinase (EC 2.7.1.56)
PP_2463	PP_2463-chromosome_0756	824838	826577	+	1740	CDS					PTS system, fructose-specific IIB component (EC 2.7.1.69) / PTS system, fructose-specific IIC component (EC 2.7.1.69)
PP_2463	PP_2463-chromosome_0757	826676	826894	-	219	CDS					FIG00958637: hypothetical protein
PP_2463	PP_2463-chromosome_0758	827096	827572	+	477	CDS					FIG00953799: hypothetical protein
PP_2463	PP_2463-chromosome_0759	827569	828999	-	1431	CDS					GGDEF domain protein
PP_2463	PP_2463-chromosome_0760	829296	830630	-	1335	CDS					Outer membrane porin, coexpressed with pyoverdine biosynthesis regulon
PP_2463	PP_2463-chromosome_0761	830836	831060	-	225	CDS					FIG00958554: hypothetical protein
PP_2463	PP_2463-chromosome_0762	831256	831729	-	474	CDS					Heavy metal sensor histidine kinase
PP_2463	PP_2463-chromosome_0763	831755	833188	-	1434	CDS					Heavy metal sensor histidine kinase
PP_2463	PP_2463-chromosome_0764	833163	833837	-	675	CDS					DNA-binding heavy metal response regulator
PP_2463	PP_2463-chromosome_0765	833847	836939	-	3093	CDS					Cobalt-zinc-cadmium resistance protein CzcA; Cation efflux system protein CusA
PP_2463	PP_2463-chromosome_0766	836936	838099	-	1164	CDS					Probable Co/Zn/Cd efflux system membrane fusion protein
PP_2463	PP_2463-chromosome_0767	838265	838999	-	735	CDS					FIG00959158: hypothetical protein
PP_2463	PP_2463-chromosome_0768	838996	839307	-	312	CDS					FIG00954708: hypothetical protein
PP_2463	PP_2463-chromosome_0769	839395	840294	-	900	CDS					Chemotaxis protein CheV (EC 2.7.3.-)
PP_2463	PP_2463-chromosome_0770	840540	841724	-	1185	CDS					Type I secretion system, membrane fusion protein LapC
PP_2463	PP_2463-chromosome_0771	841721	843889	-	2169	CDS					Type I secretion system ATPase, LssB family LapB
PP_2463	PP_2463-chromosome_0772	843886	845322	-	1437	CDS					Type I secretion system, outer membrane component LapE
PP_2463	PP_2463-chromosome_0773	845386	862266	-	16881	CDS					T1SS secreted agglutinin RTX
PP_2463	PP_2463-chromosome_0774	862455	864011	-	1557	CDS					Anaerobic nitric oxide reductase transcription regulator NorR
PP_2463	PP_2463-chromosome_0775	864165	865340	+	1176	CDS					Flavohemoprotein (Hemoglobin-like protein) (Flavohemoglobin) (Nitric oxide dioxygenase) (EC 1.14.12.17)
PP_2463	PP_2463-chromosome_0776	865798	866304	+	507	CDS					Periplasmic thiol:disulfide oxidoreductase DsbB, required for DsbA reoxidation
PP_2463	PP_2463-chromosome_0777	866913	867803	+	891	CDS					Cytochrome O ubiquinol oxidase subunit II (EC 1.10.3.-)
PP_2463	PP_2463-chromosome_0778	867807	869825	+	2019	CDS					Cytochrome O ubiquinol oxidase subunit I (EC 1.10.3.-)
PP_2463	PP_2463-chromosome_0779	869910	870455	+	546	CDS					Cytochrome O ubiquinol oxidase subunit III (EC 1.10.3.-)
PP_2463	PP_2463-chromosome_0780	870512	870787	+	276	CDS					Cytochrome O ubiquinol oxidase subunit IV (EC 1.10.3.-)
PP_2463	PP_2463-chromosome_0781	870799	871686	+	888	CDS					Heme O synthase, protoheme IX farnesyltransferase (EC 2.5.1.-) COX10-CtaB
PP_2463	PP_2463-chromosome_0782	871995	873203	+	1209	CDS					Uncharacterized PLP-dependent aminotransferase YfdZ
PP_2463	PP_2463-chromosome_0783	873401	874528	+	1128	CDS					FIG00956383: hypothetical protein
PP_2463	PP_2463-chromosome_0784	874709	875038	+	330	CDS					Ferredoxin
PP_2463	PP_2463-chromosome_0785	875248	875811	+	564	CDS					Ribosomal-protein-L7p-serine acetyltransferase
PP_2463	PP_2463-chromosome_0786	875823	876362	+	540	CDS					FIG00955428: hypothetical protein
PP_2463	PP_2463-chromosome_0787	876383	876769	+	387	CDS					FIG00961566: hypothetical protein
PP_2463	PP_2463-chromosome_0788	877345	878457	-	1113	CDS					Selenophosphate-dependent tRNA 2-selenouridine synthase
PP_2463	PP_2463-chromosome_0789	878457	879491	-	1035	CDS					Selenide,water dikinase (EC 2.7.9.3)
PP_2463	PP_2463-chromosome_0790	879815	880669	+	855	CDS					Phosphonate ABC transporter phosphate-binding periplasmic component (TC 3.A.1.9.1)
PP_2463	PP_2463-chromosome_0791	880666	881475	+	810	CDS					Phosphonate ABC transporter ATP-binding protein (TC 3.A.1.9.1)
PP_2463	PP_2463-chromosome_0792	881469	882296	+	828	CDS					Phosphonate ABC transporter permease protein phnE2 (TC 3.A.1.9.1)
PP_2463	PP_2463-chromosome_0793	882293	883060	+	768	CDS					Phosphonate ABC transporter permease protein phnE1 (TC 3.A.1.9.1)
PP_2463	PP_2463-chromosome_0794	883097	883990	-	894	CDS					probable membrane protein STY1534
PP_2463	PP_2463-chromosome_0795	884293	884943	-	651	CDS					FIG00957117: hypothetical protein
PP_2463	PP_2463-chromosome_0796	885201	885285	-	85	rna					tRNA-Leu-CAA
PP_2463	PP_2463-chromosome_0797	885393	886442	+	1050	CDS					S-adenosylmethionine:tRNA ribosyltransferase-isomerase (EC 5.-.-.-)
PP_2463	PP_2463-chromosome_0798	886457	887572	+	1116	CDS					tRNA-guanine transglycosylase (EC 2.4.2.29)
PP_2463	PP_2463-chromosome_0799	887615	887950	+	336	CDS					Preprotein translocase subunit YajC (TC 3.A.5.1.1)
PP_2463	PP_2463-chromosome_0800	888014	889876	+	1863	CDS					Protein-export membrane protein SecD (TC 3.A.5.1.1)
PP_2463	PP_2463-chromosome_0801	889887	890795	+	909	CDS					Protein-export membrane protein SecF (TC 3.A.5.1.1)
PP_2463	PP_2463-chromosome_0802	890917	891459	+	543	CDS					probable exported protein YPO1624
PP_2463	PP_2463-chromosome_0803	891676	892494	-	819	CDS					Inositol-1-monophosphatase (EC 3.1.3.25)
PP_2463	PP_2463-chromosome_0804	892532	892654	-	123	CDS					hypothetical protein
PP_2463	PP_2463-chromosome_0805	892646	893401	+	756	CDS					tRNA:Cm32/Um32 methyltransferase
PP_2463	PP_2463-chromosome_0806	893405	894190	+	786	CDS					Serine acetyltransferase (EC 2.3.1.30)
PP_2463	PP_2463-chromosome_0807	894399	894860	+	462	CDS					Iron-sulfur cluster regulator IscR
PP_2463	PP_2463-chromosome_0808	894906	896120	+	1215	CDS					Cysteine desulfurase (EC 2.8.1.7), IscS subfamily
PP_2463	PP_2463-chromosome_0809	896167	896553	+	387	CDS					Iron-sulfur cluster assembly scaffold protein IscU
PP_2463	PP_2463-chromosome_0810	896582	896905	+	324	CDS					Iron binding protein IscA for iron-sulfur cluster assembly
PP_2463	PP_2463-chromosome_0811	896938	897435	+	498	CDS					Chaperone protein HscB
PP_2463	PP_2463-chromosome_0812	897478	899340	+	1863	CDS					Chaperone protein HscA
PP_2463	PP_2463-chromosome_0813	899344	899685	+	342	CDS					Ferredoxin, 2Fe-2S
PP_2463	PP_2463-chromosome_0814	899696	899896	+	201	CDS					Believed to be involved in assembly of Fe-S clusters
PP_2463	PP_2463-chromosome_0815	899985	900410	+	426	CDS					Nucleoside diphosphate kinase (EC 2.7.4.6)
PP_2463	PP_2463-chromosome_0816	900439	901584	+	1146	CDS					Ribosomal RNA large subunit methyltransferase N (EC 2.1.1.-)
PP_2463	PP_2463-chromosome_0817	901599	902360	+	762	CDS					Type IV pilus biogenesis protein PilF
PP_2463	PP_2463-chromosome_0818	902357	903361	+	1005	CDS					FIG021952: putative membrane protein
PP_2463	PP_2463-chromosome_0819	903365	904474	+	1110	CDS					1-hydroxy-2-methyl-2-(E)-butenyl 4-diphosphate synthase (EC 1.17.7.1)
PP_2463	PP_2463-chromosome_0820	904500	905789	+	1290	CDS					Histidyl-tRNA synthetase (EC 6.1.1.21)
PP_2463	PP_2463-chromosome_0821	905828	906469	+	642	CDS					Mlr7403 protein
PP_2463	PP_2463-chromosome_0822	906470	907612	+	1143	CDS					Outer membrane protein YfgL, lipoprotein component of the protein assembly complex (forms a complex with YaeT, YfiO, and NlpB)
PP_2463	PP_2463-chromosome_0823	907729	909192	+	1464	CDS					GTP-binding protein EngA
PP_2463	PP_2463-chromosome_0824	909381	910439	+	1059	CDS					hypothetical protein
PP_2463	PP_2463-chromosome_0825	910581	911729	+	1149	CDS					Aspartate aminotransferase (EC 2.6.1.1)
PP_2463	PP_2463-chromosome_0826	911717	912508	+	792	CDS					Aliphatic amidase AmiE (EC 3.5.1.4)
PP_2463	PP_2463-chromosome_0827	912937	915534	-	2598	CDS					Uncharacterized iron-regulated membrane protein; Iron-uptake factor PiuB
PP_2463	PP_2463-chromosome_0828	915642	917945	-	2304	CDS					Ferrichrome-iron receptor
PP_2463	PP_2463-chromosome_0829	917896	918132	-	237	CDS					hypothetical protein
PP_2463	PP_2463-chromosome_0830	918166	918846	+	681	CDS					Iron-uptake factor PiuC
PP_2463	PP_2463-chromosome_0831	918849	919598	+	750	CDS					FOG: TPR repeat, SEL1 subfamily
PP_2463	PP_2463-chromosome_0832	919704	920867	-	1164	CDS					Ornithine decarboxylase (EC 4.1.1.17) / Arginine decarboxylase (EC 4.1.1.19)
PP_2463	PP_2463-chromosome_0833	921373	922530	-	1158	CDS					Glycine betaine/carnitine/choline ABC transporter, ATP-binding protein
PP_2463	PP_2463-chromosome_0834	922527	923180	-	654	CDS					L-proline glycine betaine ABC transport system permease protein ProW (TC 3.A.1.12.1)
PP_2463	PP_2463-chromosome_0835	923177	924091	-	915	CDS					L-proline glycine betaine binding ABC transporter protein ProX (TC 3.A.1.12.1) / Osmotic adaptation
PP_2463	PP_2463-chromosome_0836	924105	924818	-	714	CDS					L-proline glycine betaine ABC transport system permease protein ProW (TC 3.A.1.12.1)
PP_2463	PP_2463-chromosome_0837	925274	926857	+	1584	CDS					Peptide chain release factor 3
PP_2463	PP_2463-chromosome_0838	926990	928069	-	1080	CDS					Putrescine ABC transporter, periplasmic putrescine-binding protein
PP_2463	PP_2463-chromosome_0839	928122	928463	-	342	CDS					Nucleoside-diphosphate-sugar epimerases
PP_2463	PP_2463-chromosome_0840	928495	929901	-	1407	CDS					O-acetylhomoserine sulfhydrylase (EC 2.5.1.49)
PP_2463	PP_2463-chromosome_0841	929966	930766	-	801	CDS					Transcriptional regulator, AraC family
PP_2463	PP_2463-chromosome_0842	930978	931877	+	900	CDS					Mll5186 protein
PP_2463	PP_2463-chromosome_0843	932195	933163	-	969	CDS					Dipeptide transport ATP-binding protein DppF (TC 3.A.1.5.2)
PP_2463	PP_2463-chromosome_0844	933163	934131	-	969	CDS					Dipeptide transport ATP-binding protein DppD (TC 3.A.1.5.2)
PP_2463	PP_2463-chromosome_0845	934142	935068	-	927	CDS					Dipeptide transport system permease protein DppC (TC 3.A.1.5.2)
PP_2463	PP_2463-chromosome_0846	935079	936089	-	1011	CDS					Dipeptide transport system permease protein DppB (TC 3.A.1.5.2)
PP_2463	PP_2463-chromosome_0847	936180	937790	-	1611	CDS					Dipeptide-binding ABC transporter, periplasmic substrate-binding component (TC 3.A.1.5.2)
PP_2463	PP_2463-chromosome_0848	937869	939248	-	1380	CDS					Outer membrane porin, OprD family
PP_2463	PP_2463-chromosome_0849	939395	940987	-	1593	CDS					Dipeptide-binding ABC transporter, periplasmic substrate-binding component (TC 3.A.1.5.2)
PP_2463	PP_2463-chromosome_0850	940979	941149	+	171	CDS					hypothetical protein
PP_2463	PP_2463-chromosome_0851	941133	942758	-	1626	CDS					Dipeptide-binding ABC transporter, periplasmic substrate-binding component (TC 3.A.1.5.2)
PP_2463	PP_2463-chromosome_0852	942747	943007	+	261	CDS					hypothetical protein
PP_2463	PP_2463-chromosome_0853	943172	943888	-	717	CDS					probable periplasmic protein NMA1059
PP_2463	PP_2463-chromosome_0854	944090	945346	+	1257	CDS					Sensor histidine kinase PrrB (RegB) (EC 2.7.3.-)
PP_2463	PP_2463-chromosome_0855	945343	945906	+	564	CDS					Dna binding response regulator PrrA (RegA)
PP_2463	PP_2463-chromosome_0856	946059	947000	+	942	CDS					membrane protein, putative
PP_2463	PP_2463-chromosome_0857	947057	948418	+	1362	CDS					Aromatic amino acid transport protein AroP
PP_2463	PP_2463-chromosome_0858	948435	949511	-	1077	CDS					K+-dependent Na+/Ca+ exchanger related-protein
PP_2463	PP_2463-chromosome_0859	949539	949913	-	375	CDS					Rare lipoprotein A
PP_2463	PP_2463-chromosome_0860	950024	951469	-	1446	CDS					Aspartyl-tRNA(Asn) amidotransferase subunit B (EC 6.3.5.6) @ Glutamyl-tRNA(Gln) amidotransferase subunit B (EC 6.3.5.7)
PP_2463	PP_2463-chromosome_0861	951481	952932	-	1452	CDS					Aspartyl-tRNA(Asn) amidotransferase subunit A (EC 6.3.5.6) @ Glutamyl-tRNA(Gln) amidotransferase subunit A (EC 6.3.5.7)
PP_2463	PP_2463-chromosome_0862	952948	953235	-	288	CDS					Aspartyl-tRNA(Asn) amidotransferase subunit C (EC 6.3.5.6) @ Glutamyl-tRNA(Gln) amidotransferase subunit C (EC 6.3.5.7)
PP_2463	PP_2463-chromosome_0863	953441	954478	+	1038	CDS					Rod shape-determining protein MreB
PP_2463	PP_2463-chromosome_0864	954719	955699	+	981	CDS					Rod shape-determining protein MreC
PP_2463	PP_2463-chromosome_0865	955696	956187	+	492	CDS					Rod shape-determining protein MreD
PP_2463	PP_2463-chromosome_0866	956220	956858	+	639	CDS					Septum formation protein Maf
PP_2463	PP_2463-chromosome_0867	956913	958370	+	1458	CDS					Cytoplasmic axial filament protein CafA and Ribonuclease G (EC 3.1.4.-)
PP_2463	PP_2463-chromosome_0868	958459	962280	+	3822	CDS					FIG005080: Possible exported protein
PP_2463	PP_2463-chromosome_0869	962295	963146	+	852	CDS					FIG003879: Predicted amidohydrolase; Nit
PP_2463	PP_2463-chromosome_0870	963149	964588	+	1440	CDS					TldD protein, part of TldE/TldD proteolytic complex
PP_2463	PP_2463-chromosome_0871	964703	965224	-	522	CDS					FIG138315: Putative alpha helix protein
PP_2463	PP_2463-chromosome_0872	965237	965380	-	144	CDS					hypothetical protein
PP_2463	PP_2463-chromosome_0873	965333	966679	+	1347	CDS					TldE protein, part of TldE/TldD proteolytic complex
PP_2463	PP_2463-chromosome_0874	966918	967310	+	393	CDS					FagA protein
PP_2463	PP_2463-chromosome_0875	967303	968679	+	1377	CDS					Fumarate hydratase class II (EC 4.2.1.2)
PP_2463	PP_2463-chromosome_0876	968707	969168	+	462	CDS					FOG: TPR repeat
PP_2463	PP_2463-chromosome_0877	969170	969781	+	612	CDS					Manganese superoxide dismutase (EC 1.15.1.1)
PP_2463	PP_2463-chromosome_0878	969793	970686	+	894	CDS					Metal transporter, ZIP family
PP_2463	PP_2463-chromosome_0879	970742	971014	-	273	CDS					Phosphocarrier protein, nitrogen regulation associated
PP_2463	PP_2463-chromosome_0880	971034	971888	-	855	CDS					Hypothetical ATP-binding protein UPF0042, contains P-loop
PP_2463	PP_2463-chromosome_0881	971891	972313	-	423	CDS					PTS system nitrogen-specific IIA component, PtsN
PP_2463	PP_2463-chromosome_0882	972368	972676	-	309	CDS					Ribosome hibernation protein YhbH
PP_2463	PP_2463-chromosome_0883	972756	974225	-	1470	CDS					RNA polymerase sigma-54 factor RpoN
PP_2463	PP_2463-chromosome_0884	974423	975148	-	726	CDS					Lipopolysaccharide ABC transporter, ATP-binding protein LptB
PP_2463	PP_2463-chromosome_0885	975149	975673	-	525	CDS					LptA, protein essential for LPS transport across the periplasm
PP_2463	PP_2463-chromosome_0886	975660	976232	-	573	CDS					Uncharacterized protein YrbK clustered with lipopolysaccharide transporters
PP_2463	PP_2463-chromosome_0887	976241	976765	-	525	CDS					3-deoxy-D-manno-octulosonate 8-phosphate phosphatase (EC 3.1.3.45)
PP_2463	PP_2463-chromosome_0888	976765	977862	-	1098	CDS					Arabinose 5-phosphate isomerase (EC 5.3.1.13)
PP_2463	PP_2463-chromosome_0889	977987	978796	+	810	CDS					Uncharacterized ABC transporter, ATP-binding protein YrbF
PP_2463	PP_2463-chromosome_0890	978796	979593	+	798	CDS					Uncharacterized ABC transporter, permease component YrbE
PP_2463	PP_2463-chromosome_0891	979593	980078	+	486	CDS					Uncharacterized ABC transporter, periplasmic component YrbD
PP_2463	PP_2463-chromosome_0892	980088	980735	+	648	CDS					Uncharacterized ABC transporter, auxiliary component YrbC
PP_2463	PP_2463-chromosome_0893	980732	981034	+	303	CDS					Uncharacterized protein YrbB
PP_2463	PP_2463-chromosome_0894	981152	981391	+	240	CDS					YrbA protein
PP_2463	PP_2463-chromosome_0895	981415	982680	+	1266	CDS					UDP-N-acetylglucosamine 1-carboxyvinyltransferase (EC 2.5.1.7)
PP_2463	PP_2463-chromosome_0896	982772	983407	+	636	CDS					ATP phosphoribosyltransferase (EC 2.4.2.17)
PP_2463	PP_2463-chromosome_0897	983542	984867	+	1326	CDS					Histidinol dehydrogenase (EC 1.1.1.23)
PP_2463	PP_2463-chromosome_0898	984870	985916	+	1047	CDS					Histidinol-phosphate aminotransferase (EC 2.6.1.9)
PP_2463	PP_2463-chromosome_0899	986060	986707	+	648	CDS					Transcriptional regulator, GntR family
PP_2463	PP_2463-chromosome_0900	986721	988001	+	1281	CDS					Cyanate transport protein CynX
PP_2463	PP_2463-chromosome_0901	988422	988898	+	477	CDS					Ketosteroid isomerase-related protein
PP_2463	PP_2463-chromosome_0902	988891	989181	+	291	CDS					FIG00955494: hypothetical protein
PP_2463	PP_2463-chromosome_0903	989278	990285	-	1008	CDS					Nucleoid-associated protein
PP_2463	PP_2463-chromosome_0904	990271	990417	+	147	CDS					hypothetical protein
PP_2463	PP_2463-chromosome_0905	990656	990937	+	282	CDS					DNA-binding protein HU-beta
PP_2463	PP_2463-chromosome_0906	990988	991938	-	951	CDS					Ribosomal RNA large subunit methyltransferase F (EC 2.1.1.51)
PP_2463	PP_2463-chromosome_0907	992101	994947	-	2847	CDS					Valyl-tRNA synthetase (EC 6.1.1.9)
PP_2463	PP_2463-chromosome_0908	995131	995472	-	342	CDS					FIG00957284: hypothetical protein
PP_2463	PP_2463-chromosome_0909	995478	995906	-	429	CDS					DNA polymerase III chi subunit (EC 2.7.7.7)
PP_2463	PP_2463-chromosome_0910	995957	997450	-	1494	CDS					Cytosol aminopeptidase PepA (EC 3.4.11.1)
PP_2463	PP_2463-chromosome_0911	997752	998867	+	1116	CDS					FIG000988: Predicted permease
PP_2463	PP_2463-chromosome_0912	998860	999921	+	1062	CDS					FIG000906: Predicted Permease
PP_2463	PP_2463-chromosome_0913	1000136	1000624	-	489	CDS					FIG023103: Predicted transmembrane protein
PP_2463	PP_2463-chromosome_0914	1000713	1000925	-	213	CDS					Cold shock protein CspE
PP_2463	PP_2463-chromosome_0915	1001284	1002405	-	1122	CDS					Aminomethyltransferase (glycine cleavage system T protein) (EC 2.1.2.10)
PP_2463	PP_2463-chromosome_0916	1002433	1003809	-	1377	CDS					L-serine dehydratase (EC 4.3.1.17)
PP_2463	PP_2463-chromosome_0917	1003966	1006821	-	2856	CDS					Glycine dehydrogenase [decarboxylating] (glycine cleavage system P protein) (EC 1.4.4.2)
PP_2463	PP_2463-chromosome_0918	1006832	1007215	-	384	CDS					Glycine cleavage system H protein
PP_2463	PP_2463-chromosome_0919	1007543	1008664	-	1122	CDS					Sodium/glutamate symport protein
PP_2463	PP_2463-chromosome_0920	1008915	1010423	-	1509	CDS					Sigma-54 dependent transcriptional regulator/sensory box protein
PP_2463	PP_2463-chromosome_0921	1010509	1010877	-	369	CDS					Acetyl-CoA carboxylase alpha subunit
PP_2463	PP_2463-chromosome_0922	1010934	1011863	-	930	CDS					Carbamate kinase (EC 2.7.2.2)
PP_2463	PP_2463-chromosome_0923	1012007	1013017	-	1011	CDS					Ornithine carbamoyltransferase (EC 2.1.3.3)
PP_2463	PP_2463-chromosome_0924	1013086	1014339	-	1254	CDS					Arginine deiminase (EC 3.5.3.6)
PP_2463	PP_2463-chromosome_0925	1014372	1015799	-	1428	CDS					Arginine/ornithine antiporter ArcD
PP_2463	PP_2463-chromosome_0926	1016234	1017661	+	1428	CDS					Arginine/ornithine antiporter ArcD
PP_2463	PP_2463-chromosome_0927	1017641	1017997	-	357	CDS					FIG039061: hypothetical protein related to heme utilization
PP_2463	PP_2463-chromosome_0928	1018109	1018702	-	594	CDS					Heme oxygenase HemO, associated with heme uptake
PP_2463	PP_2463-chromosome_0929	1018864	1021452	-	2589	CDS					TonB-dependent hemin , ferrichrome receptor
PP_2463	PP_2463-chromosome_0930	1021633	1022595	-	963	CDS					Iron siderophore sensor protein
PP_2463	PP_2463-chromosome_0931	1022686	1023198	-	513	CDS					FIG006045: Sigma factor, ECF subfamily
PP_2463	PP_2463-chromosome_0932	1023390	1024391	-	1002	CDS					NAD-dependent glyceraldehyde-3-phosphate dehydrogenase (EC 1.2.1.12)
PP_2463	PP_2463-chromosome_0933	1024656	1026482	+	1827	CDS					Phosphogluconate dehydratase (EC 4.2.1.12)
PP_2463	PP_2463-chromosome_0934	1026479	1027438	+	960	CDS					Glucokinase (EC 2.7.1.2)
PP_2463	PP_2463-chromosome_0935	1027546	1028271	+	726	CDS					DNA-binding response regulator GltR, controls specific porins for the entry of glucose
PP_2463	PP_2463-chromosome_0936	1028252	1029706	+	1455	CDS					Integral membrane sensor signal transduction histidine kinase (EC 2.7.13.3), glucose catabolism cluster
PP_2463	PP_2463-chromosome_0937	1029864	1031111	+	1248	CDS					N-acylglucosamine 2-epimerase (EC 5.1.3.8)
PP_2463	PP_2463-chromosome_0938	1031218	1032504	+	1287	CDS					Glucose ABC transport system, periplasmic sugar-binding protein
PP_2463	PP_2463-chromosome_0939	1032683	1033591	+	909	CDS					Glucose ABC transport system, inner membrane component 1
PP_2463	PP_2463-chromosome_0940	1033584	1034441	+	858	CDS					Glucose ABC transport system, inner membrane component 2
PP_2463	PP_2463-chromosome_0941	1034445	1035599	+	1155	CDS					Glucose ABC transporter, ATP-binding subunit (EC 3.6.3.-)
PP_2463	PP_2463-chromosome_0942	1035640	1036983	+	1344	CDS					Glucose-selective porin OprB
PP_2463	PP_2463-chromosome_0943	1037101	1037955	+	855	CDS					Aldose 1-epimerase
PP_2463	PP_2463-chromosome_0944	1037948	1038820	-	873	CDS					Phosphogluconate repressor HexR, RpiR family
PP_2463	PP_2463-chromosome_0945	1039023	1040492	+	1470	CDS					Glucose-6-phosphate 1-dehydrogenase (EC 1.1.1.49)
PP_2463	PP_2463-chromosome_0946	1040464	1041192	+	729	CDS					6-phosphogluconolactonase (EC 3.1.1.31), eukaryotic type
PP_2463	PP_2463-chromosome_0947	1041210	1041890	+	681	CDS					4-Hydroxy-2-oxoglutarate aldolase (EC 4.1.3.16) @ 2-dehydro-3-deoxyphosphogluconate aldolase (EC 4.1.2.14)
PP_2463	PP_2463-chromosome_0948	1044003	1045676	-	1674	CDS					2-isopropylmalate synthase (EC 2.3.3.13)
PP_2463	PP_2463-chromosome_0949	1046099	1046926	-	828	CDS					Membrane proteins related to metalloendopeptidases
PP_2463	PP_2463-chromosome_0950	1046930	1048321	-	1392	CDS					Exodeoxyribonuclease VII large subunit (EC 3.1.11.6)
PP_2463	PP_2463-chromosome_0951	1048342	1049226	-	885	CDS					LysR family transcriptional regulator YnfL
PP_2463	PP_2463-chromosome_0952	1049324	1050079	+	756	CDS					putative membrane protein
PP_2463	PP_2463-chromosome_0953	1050127	1050681	+	555	CDS					ABC-type sugar transport systems, ATPase components
PP_2463	PP_2463-chromosome_0954	1050829	1052298	+	1470	CDS					Inosine-5'-monophosphate dehydrogenase (EC 1.1.1.205) / CBS domain
PP_2463	PP_2463-chromosome_0955	1052425	1054002	+	1578	CDS					GMP synthase [glutamine-hydrolyzing] (EC 6.3.5.2)
PP_2463	PP_2463-chromosome_0956	1054069	1055013	-	945	CDS					Transcriptional regulator, AraC family
PP_2463	PP_2463-chromosome_0957	1055175	1055621	+	447	CDS					hypothetical protein
PP_2463	PP_2463-chromosome_0958	1055641	1056300	+	660	CDS					FIG00953513: hypothetical protein
PP_2463	PP_2463-chromosome_0959	1056313	1057758	+	1446	CDS					Zn-dependent protease with chaperone function
PP_2463	PP_2463-chromosome_0960	1057709	1057882	-	174	CDS					hypothetical protein
PP_2463	PP_2463-chromosome_0961	1057862	1059244	+	1383	CDS					Multicopper oxidase
PP_2463	PP_2463-chromosome_0962	1059244	1059723	+	480	CDS					tRNA-specific adenosine-34 deaminase (EC 3.5.4.-)
PP_2463	PP_2463-chromosome_0963	1059833	1061290	-	1458	CDS					Transglycosylase, Slt family
PP_2463	PP_2463-chromosome_0964	1061279	1061566	+	288	CDS					hypothetical protein
PP_2463	PP_2463-chromosome_0965	1061580	1065479	+	3900	CDS					Phosphoribosylformylglycinamidine synthase, synthetase subunit (EC 6.3.5.3) / Phosphoribosylformylglycinamidine synthase, glutamine amidotransferase subunit (EC 6.3.5.3)
PP_2463	PP_2463-chromosome_0966	1065483	1065794	+	312	CDS					Bsu YqfO NIF3/CutA domain
PP_2463	PP_2463-chromosome_0967	1065915	1067975	-	2061	CDS					Putative phosphatase
PP_2463	PP_2463-chromosome_0968	1067937	1068068	+	132	CDS					hypothetical protein
PP_2463	PP_2463-chromosome_0969	1068119	1068673	-	555	CDS					Phosphonate ABC transporter phosphate-binding periplasmic component (TC 3.A.1.9.1)
PP_2463	PP_2463-chromosome_0970	1068696	1069247	-	552	CDS					MutT/nudix family protein
PP_2463	PP_2463-chromosome_0971	1069396	1069971	+	576	CDS					Hypothetical nudix hydrolase YeaB
PP_2463	PP_2463-chromosome_0972	1070016	1070540	+	525	CDS					carbonic anhydrase, family 3
PP_2463	PP_2463-chromosome_0973	1070545	1070727	+	183	CDS					FIG00954164: hypothetical protein
PP_2463	PP_2463-chromosome_0974	1070930	1071397	+	468	CDS					Putative preQ0 transporter
PP_2463	PP_2463-chromosome_0975	1071474	1072655	+	1182	CDS					Phosphoribosylglycinamide formyltransferase 2 (EC 2.1.2.-)
PP_2463	PP_2463-chromosome_0976	1072790	1074088	-	1299	CDS					Permeases of the major facilitator superfamily
PP_2463	PP_2463-chromosome_0977	1074362	1075567	-	1206	CDS					Magnesium and cobalt efflux protein CorC
PP_2463	PP_2463-chromosome_0978	1075577	1076386	-	810	CDS					Glutamate synthase [NADPH] small chain (EC 1.4.1.13)
PP_2463	PP_2463-chromosome_0979	1076809	1078185	+	1377	CDS					Signal recognition particle, subunit Ffh SRP54 (TC 3.A.5.1.1)
PP_2463	PP_2463-chromosome_0980	1078433	1078684	+	252	CDS					SSU ribosomal protein S16p
PP_2463	PP_2463-chromosome_0981	1078690	1079226	+	537	CDS					16S rRNA processing protein RimM
PP_2463	PP_2463-chromosome_0982	1079230	1079982	+	753	CDS					tRNA (Guanine37-N1) -methyltransferase (EC 2.1.1.31)
PP_2463	PP_2463-chromosome_0983	1080025	1080375	+	351	CDS					LSU ribosomal protein L19p
PP_2463	PP_2463-chromosome_0984	1080471	1080878	+	408	CDS					cytosolic long-chain acyl-CoA thioester hydrolase family protein
PP_2463	PP_2463-chromosome_0985	1081050	1081946	+	897	CDS					Tyrosine recombinase XerD
PP_2463	PP_2463-chromosome_0986	1082099	1082842	+	744	CDS					Thiol:disulfide interchange protein DsbC
PP_2463	PP_2463-chromosome_0987	1082925	1084229	+	1305	CDS					Homoserine dehydrogenase (EC 1.1.1.3)
PP_2463	PP_2463-chromosome_0988	1084398	1085807	+	1410	CDS					Threonine synthase (EC 4.2.3.1)
PP_2463	PP_2463-chromosome_0989	1085985	1086374	+	390	CDS					FIG00961857: hypothetical protein
PP_2463	PP_2463-chromosome_0990	1086443	1086724	+	282	CDS					FIG00953680: hypothetical protein
PP_2463	PP_2463-chromosome_0991	1087076	1087951	-	876	CDS					NAD(FAD)-utilizing enzyme possibly involved in translation
PP_2463	PP_2463-chromosome_0992	1087972	1089171	-	1200	CDS					L-carnitine dehydratase/bile acid-inducible protein F (EC 2.8.3.16)
PP_2463	PP_2463-chromosome_0993	1089303	1089845	+	543	CDS					YaeQ protein
PP_2463	PP_2463-chromosome_0994	1089854	1091563	+	1710	CDS					Single-stranded-DNA-specific exonuclease RecJ (EC 3.1.-.-)
PP_2463	PP_2463-chromosome_0995	1091740	1092846	+	1107	CDS					NADH:flavin oxidoreductases, Old Yellow Enzyme family
PP_2463	PP_2463-chromosome_0996	1093040	1094464	-	1425	CDS					4-aminobutyraldehyde dehydrogenase (EC 1.2.1.19)
PP_2463	PP_2463-chromosome_0997	1094482	1095288	-	807	CDS					Spermidine Putrescine ABC transporter permease component potC (TC_3.A.1.11.1)
PP_2463	PP_2463-chromosome_0998	1095278	1096189	-	912	CDS					Spermidine Putrescine ABC transporter permease component PotB (TC 3.A.1.11.1)
PP_2463	PP_2463-chromosome_0999	1096186	1097223	-	1038	CDS					Putrescine transport ATP-binding protein PotA (TC 3.A.1.11.1)
PP_2463	PP_2463-chromosome_1000	1097326	1098477	-	1152	CDS					ABC transporter, periplasmic spermidine putrescine-binding protein PotD (TC 3.A.1.11.1)
PP_2463	PP_2463-chromosome_1001	1098635	1099318	+	684	CDS					putative membrane protein
PP_2463	PP_2463-chromosome_1002	1099593	1101215	+	1623	CDS					Methyl-accepting chemotaxis protein I (serine chemoreceptor protein)
PP_2463	PP_2463-chromosome_1003	1101221	1101727	+	507	CDS					Chemotaxis signal transduction protein
PP_2463	PP_2463-chromosome_1004	1101724	1103004	+	1281	CDS					Chemotaxis protein methyltransferase CheR (EC 2.1.1.80)
PP_2463	PP_2463-chromosome_1005	1103001	1103666	+	666	CDS					Chemotaxis signal transduction protein
PP_2463	PP_2463-chromosome_1006	1103663	1105987	+	2325	CDS					Sensor histidine kinase/response regulator
PP_2463	PP_2463-chromosome_1007	1105984	1106997	+	1014	CDS					Chemotaxis response regulator protein-glutamate methylesterase CheB (EC 3.1.1.61)
PP_2463	PP_2463-chromosome_1008	1107049	1108053	+	1005	CDS					diguanylate cyclase (GGDEF domain) with PAS/PAC sensor
PP_2463	PP_2463-chromosome_1009	1108363	1109277	+	915	CDS					Peptide chain release factor 2; programmed frameshift-containing
PP_2463	PP_2463-chromosome_1010	1109370	1110872	+	1503	CDS					Lysyl-tRNA synthetase (class II) (EC 6.1.1.6)
PP_2463	PP_2463-chromosome_1011	1111023	1111739	+	717	CDS					Transcriptional regulator, TetR family
PP_2463	PP_2463-chromosome_1012	1111768	1112316	+	549	CDS					Putative lipoprotein, specific for Pseudomonas, in cluster with COG2110
PP_2463	PP_2463-chromosome_1013	1112452	1113729	+	1278	CDS					FIG00953322: hypothetical protein
PP_2463	PP_2463-chromosome_1014	1113701	1114624	+	924	CDS					Hydrolase of the alpha/beta superfamily in cluster with COG2110
PP_2463	PP_2463-chromosome_1015	1114621	1114947	+	327	CDS					Putative lipoprotein in cluster with COG2110
PP_2463	PP_2463-chromosome_1016	1115012	1115803	-	792	CDS					Outer membrane lipoprotein omp16 precursor
PP_2463	PP_2463-chromosome_1017	1115854	1116267	-	414	CDS					FIG00953405: hypothetical protein
PP_2463	PP_2463-chromosome_1018	1116572	1116919	-	348	CDS					FIG00958830: hypothetical protein
PP_2463	PP_2463-chromosome_1019	1117184	1119811	+	2628	CDS					Phosphoenolpyruvate carboxylase (EC 4.1.1.31)
PP_2463	PP_2463-chromosome_1020	1120069	1120719	+	651	CDS					Adenylate kinase (EC 2.7.4.3)
PP_2463	PP_2463-chromosome_1021	1120952	1121626	+	675	CDS					TsaB protein, required for threonylcarbamoyladenosine (t(6)A) formation in tRNA
PP_2463	PP_2463-chromosome_1022	1121758	1122045	+	288	CDS					FIG00953063: hypothetical protein
PP_2463	PP_2463-chromosome_1023	1122049	1122918	+	870	CDS					FIG003003: hypothetical protein
PP_2463	PP_2463-chromosome_1024	1122947	1123777	+	831	CDS					Probable carboxyvinyl-carboxyphosphonate phosphorylmutase (EC 2.7.8.23)
PP_2463	PP_2463-chromosome_1025	1123789	1124463	+	675	CDS					extensin-like protein
PP_2463	PP_2463-chromosome_1026	1124466	1125086	-	621	CDS					Periplasmic protein TonB, links inner and outer membranes
PP_2463	PP_2463-chromosome_1027	1125190	1125966	+	777	CDS					SAM-dependent methyltransferase (EC 2.1.1.-)
PP_2463	PP_2463-chromosome_1028	1127221	1127850	-	630	CDS					Transcriptional regulator, TetR family
PP_2463	PP_2463-chromosome_1029	1128027	1129127	+	1101	CDS					Probable Co/Zn/Cd efflux system membrane fusion protein
PP_2463	PP_2463-chromosome_1030	1129134	1132190	+	3057	CDS					RND efflux transporter
PP_2463	PP_2463-chromosome_1031	1132248	1132649	-	402	CDS					hypothetical protein
PP_2463	PP_2463-chromosome_1032	1132793	1133479	-	687	CDS					FIG00954412: hypothetical protein
PP_2463	PP_2463-chromosome_1033	1133513	1133911	-	399	CDS					Lipoprotein-related protein
PP_2463	PP_2463-chromosome_1034	1133978	1134337	-	360	CDS					Lipoprotein-related protein
PP_2463	PP_2463-chromosome_1035	1134410	1136896	-	2487	CDS					Glycerol-3-phosphate acyltransferase (EC 2.3.1.15)
PP_2463	PP_2463-chromosome_1036	1136966	1137106	-	141	CDS					hypothetical protein
PP_2463	PP_2463-chromosome_1037	1137130	1137339	+	210	CDS					Cold shock protein CspA
PP_2463	PP_2463-chromosome_1038	1137430	1137807	-	378	CDS					FIG00954614: hypothetical protein
PP_2463	PP_2463-chromosome_1039	1137825	1138637	-	813	CDS					Ribosomal RNA large subunit methyltransferase A (EC 2.1.1.51)
PP_2463	PP_2463-chromosome_1040	1138637	1139788	-	1152	CDS					N-succinyl-L,L-diaminopimelate desuccinylase (EC 3.5.1.18)
PP_2463	PP_2463-chromosome_1041	1139883	1142474	-	2592	CDS					probable glucosyl transferase
PP_2463	PP_2463-chromosome_1042	1142588	1143403	+	816	CDS					HesA/MoeB/ThiF family protein related to EC-YgdL
PP_2463	PP_2463-chromosome_1043	1143475	1143885	-	411	CDS					Cysteine desulfurase CsdA-CsdE, sulfur acceptor protein CsdE
PP_2463	PP_2463-chromosome_1044	1143882	1145087	-	1206	CDS					Cysteine desulfurase CsdA-CsdE (EC 2.8.1.7), main protein CsdA
PP_2463	PP_2463-chromosome_1045	1145169	1146203	-	1035	CDS					2,3,4,5-tetrahydropyridine-2,6-dicarboxylate N-succinyltransferase (EC 2.3.1.117)
PP_2463	PP_2463-chromosome_1046	1146235	1146582	-	348	CDS					FIG138056: a glutathione-dependent thiol reductase
PP_2463	PP_2463-chromosome_1047	1146708	1147007	-	300	CDS					HigA protein (antitoxin to HigB)
PP_2463	PP_2463-chromosome_1048	1147016	1147192	-	177	CDS					HigB toxin protein
PP_2463	PP_2463-chromosome_1049	1147543	1149189	+	1647	CDS					Na+/H+ antiporter
PP_2463	PP_2463-chromosome_1050	1149734	1150930	-	1197	CDS					N-succinyl-L,L-diaminopimelate aminotransferase alternative (EC 2.6.1.17)
PP_2463	PP_2463-chromosome_1051	1150961	1153663	-	2703	CDS					[Protein-PII] uridylyltransferase (EC 2.7.7.59)
PP_2463	PP_2463-chromosome_1052	1153696	1154478	-	783	CDS					Methionine aminopeptidase (EC 3.4.11.18)
PP_2463	PP_2463-chromosome_1053	1154569	1154799	+	231	CDS					Beta-galactosidase (EC 3.2.1.23)
PP_2463	PP_2463-chromosome_1054	1154943	1155680	+	738	CDS					SSU ribosomal protein S2p (SAe)
PP_2463	PP_2463-chromosome_1055	1155866	1156729	+	864	CDS					Translation elongation factor Ts
PP_2463	PP_2463-chromosome_1056	1156908	1157651	+	744	CDS					Uridine monophosphate kinase (EC 2.7.4.22)
PP_2463	PP_2463-chromosome_1057	1157648	1158205	+	558	CDS					Ribosome recycling factor
PP_2463	PP_2463-chromosome_1058	1158221	1158976	+	756	CDS					Undecaprenyl diphosphate synthase (EC 2.5.1.31)
PP_2463	PP_2463-chromosome_1059	1158976	1159791	+	816	CDS					Phosphatidate cytidylyltransferase (EC 2.7.7.41)
PP_2463	PP_2463-chromosome_1060	1159776	1160978	+	1203	CDS					1-deoxy-D-xylulose 5-phosphate reductoisomerase (EC 1.1.1.267)
PP_2463	PP_2463-chromosome_1061	1161064	1162401	+	1338	CDS					Membrane-associated zinc metalloprotease
PP_2463	PP_2463-chromosome_1062	1162475	1164835	+	2361	CDS					Outer membrane protein assembly factor YaeT precursor
PP_2463	PP_2463-chromosome_1063	1164880	1165383	+	504	CDS					Outer membrane protein H precursor
PP_2463	PP_2463-chromosome_1064	1165397	1166440	+	1044	CDS					UDP-3-O-[3-hydroxymyristoyl] glucosamine N-acyltransferase (EC 2.3.1.191)
PP_2463	PP_2463-chromosome_1065	1166555	1166995	+	441	CDS					3-hydroxyacyl-[acyl-carrier-protein] dehydratase, FabZ form (EC 4.2.1.59)
PP_2463	PP_2463-chromosome_1066	1166992	1167768	+	777	CDS					Acyl-[acyl-carrier-protein]--UDP-N-acetylglucosamine O-acyltransferase (EC 2.3.1.129)
PP_2463	PP_2463-chromosome_1067	1167770	1168897	+	1128	CDS					Lipid-A-disaccharide synthase (EC 2.4.1.182)
PP_2463	PP_2463-chromosome_1068	1168899	1169522	+	624	CDS					Ribonuclease HII (EC 3.1.26.4)
PP_2463	PP_2463-chromosome_1069	1169703	1173227	+	3525	CDS					DNA polymerase III alpha subunit (EC 2.7.7.7)
PP_2463	PP_2463-chromosome_1070	1173334	1174281	+	948	CDS					Acetyl-coenzyme A carboxyl transferase alpha chain (EC 6.4.1.2)
PP_2463	PP_2463-chromosome_1071	1174415	1175698	+	1284	CDS					tRNA(Ile)-lysidine synthetase (EC 6.3.4.19)
PP_2463	PP_2463-chromosome_1072	1175967	1177595	+	1629	CDS					CTP synthase (EC 6.3.4.2)
PP_2463	PP_2463-chromosome_1073	1177796	1179085	+	1290	CDS					Enolase (EC 4.2.1.11)
PP_2463	PP_2463-chromosome_1074	1179216	1179530	+	315	CDS					Cell division protein DivIC (FtsB), stabilizes FtsL against RasP cleavage
PP_2463	PP_2463-chromosome_1075	1179587	1180234	+	648	CDS					2-C-methyl-D-erythritol 4-phosphate cytidylyltransferase (EC 2.7.7.60)
PP_2463	PP_2463-chromosome_1076	1180667	1181563	-	897	CDS					Transcriptional regulator, LysR family, in formaldehyde detoxification operon
PP_2463	PP_2463-chromosome_1077	1181670	1182782	+	1113	CDS					S-(hydroxymethyl)glutathione dehydrogenase (EC 1.1.1.284)
PP_2463	PP_2463-chromosome_1078	1182791	1183645	+	855	CDS					S-formylglutathione hydrolase (EC 3.1.2.12)
PP_2463	PP_2463-chromosome_1079	1183796	1184269	+	474	CDS					2-C-methyl-D-erythritol 2,4-cyclodiphosphate synthase (EC 4.6.1.12)
PP_2463	PP_2463-chromosome_1080	1184266	1185324	+	1059	CDS					tRNA pseudouridine 13 synthase (EC 4.2.1.-)
PP_2463	PP_2463-chromosome_1081	1185312	1186061	+	750	CDS					5-nucleotidase SurE (EC 3.1.3.5)
PP_2463	PP_2463-chromosome_1082	1186061	1186735	+	675	CDS					Protein-L-isoaspartate O-methyltransferase (EC 2.1.1.77)
PP_2463	PP_2463-chromosome_1083	1186955	1187800	+	846	CDS					Lipoprotein NlpD
PP_2463	PP_2463-chromosome_1084	1187909	1188916	+	1008	CDS					RNA polymerase sigma factor RpoS
PP_2463	PP_2463-chromosome_1085	1189293	1190813	+	1521	CDS					Retron-type RNA-directed DNA polymerase (EC 2.7.7.49)
PP_2463	PP_2463-chromosome_1086	1191356	1191679	-	324	CDS					4Fe-4S ferredoxin, iron-sulfur binding
PP_2463	PP_2463-chromosome_1087	1191820	1194393	-	2574	CDS					DNA mismatch repair protein MutS
PP_2463	PP_2463-chromosome_1088	1194580	1195092	+	513	CDS					C-terminal domain of CinA type S; Protein Implicated in DNA repair function with RecA and MutS
PP_2463	PP_2463-chromosome_1089	1195165	1196232	+	1068	CDS					RecA protein
PP_2463	PP_2463-chromosome_1090	1196299	1196724	+	426	CDS					Regulatory protein RecX
PP_2463	PP_2463-chromosome_1091	1196821	1197939	-	1119	CDS					Decarboxylase family protein
PP_2463	PP_2463-chromosome_1092	1198101	1198310	+	210	CDS					FIG00957354: hypothetical protein
PP_2463	PP_2463-chromosome_1093	1198325	1198744	-	420	CDS					Putative NADPH-quinone reductase (modulator of drug activity B)
PP_2463	PP_2463-chromosome_1094	1198931	1199641	+	711	CDS					FIG074102: hypothetical protein
PP_2463	PP_2463-chromosome_1095	1199819	1200469	+	651	CDS					Transcriptional regulator, LuxR family
PP_2463	PP_2463-chromosome_1096	1200541	1200906	+	366	CDS					Diacylglycerol kinase (EC 2.7.1.107)
PP_2463	PP_2463-chromosome_1097	1200903	1201829	-	927	CDS					LysR family transcriptional regulator PA3398
PP_2463	PP_2463-chromosome_1098	1201950	1202729	+	780	CDS					Ferredoxin--NADP(+) reductase (EC 1.18.1.2)
PP_2463	PP_2463-chromosome_1099	1202952	1203446	-	495	CDS					Protein sprT
PP_2463	PP_2463-chromosome_1100	1203579	1204178	-	600	CDS					probable membrane protein YPO2362
PP_2463	PP_2463-chromosome_1101	1204438	1205262	+	825	CDS					tRNA(Cytosine32)-2-thiocytidine synthetase
PP_2463	PP_2463-chromosome_1102	1205267	1205938	+	672	CDS					DNA-3-methyladenine glycosylase (EC 3.2.2.20)
PP_2463	PP_2463-chromosome_1103	1206399	1206794	-	396	CDS					FIG00956341: hypothetical protein
PP_2463	PP_2463-chromosome_1104	1206805	1207410	-	606	CDS					Flavoprotein WrbA
PP_2463	PP_2463-chromosome_1105	1207407	1207760	-	354	CDS					Arsenate reductase (EC 1.20.4.1)
PP_2463	PP_2463-chromosome_1106	1207846	1208310	+	465	CDS					Thioredoxin
PP_2463	PP_2463-chromosome_1107	1208429	1208833	-	405	CDS					Heat shock protein
PP_2463	PP_2463-chromosome_1108	1208830	1209267	-	438	CDS					FIG00953240: hypothetical protein
PP_2463	PP_2463-chromosome_1109	1209299	1210288	-	990	CDS					D-lactate dehydrogenase (EC 1.1.1.28)
PP_2463	PP_2463-chromosome_1110	1210339	1213092	-	2754	CDS					BarA sensory histidine kinase (= VarS = GacS)
PP_2463	PP_2463-chromosome_1111	1213286	1214005	+	720	CDS					Two-component response regulator PfeR, enterobactin
PP_2463	PP_2463-chromosome_1112	1214007	1215368	+	1362	CDS					Two-component sensor histidine kinase PfeS, enterobactin
PP_2463	PP_2463-chromosome_1113	1215444	1216355	+	912	CDS					Cysteine synthase B (EC 2.5.1.47)
PP_2463	PP_2463-chromosome_1114	1216356	1217714	+	1359	CDS					23S rRNA (Uracil-5-) -methyltransferase RumA (EC 2.1.1.-) ## LSU rRNA m(5)U1939
PP_2463	PP_2463-chromosome_1115	1217827	1220052	+	2226	CDS					GTP pyrophosphokinase (EC 2.7.6.5), (p)ppGpp synthetase I
PP_2463	PP_2463-chromosome_1116	1220177	1221010	+	834	CDS					Nucleoside triphosphate pyrophosphohydrolase MazG (EC 3.6.1.8)
PP_2463	PP_2463-chromosome_1117	1221037	1221576	+	540	CDS					nucleoprotein/polynucleotide-associated enzyme
PP_2463	PP_2463-chromosome_1118	1221622	1221804	-	183	CDS					FIG00953102: hypothetical protein
PP_2463	PP_2463-chromosome_1119	1222010	1222720	-	711	CDS					FIG00955360: hypothetical protein
PP_2463	PP_2463-chromosome_1120	1222729	1223382	-	654	CDS					Phosphoribosylglycinamide formyltransferase (EC 2.1.2.2)
PP_2463	PP_2463-chromosome_1121	1223382	1224440	-	1059	CDS					Phosphoribosylformylglycinamidine cyclo-ligase (EC 6.3.3.1)
PP_2463	PP_2463-chromosome_1122	1224762	1225823	+	1062	CDS					FIG00954480: hypothetical protein
PP_2463	PP_2463-chromosome_1123	1225836	1226909	+	1074	CDS					Putative permease often clustered with de novo purine synthesis
PP_2463	PP_2463-chromosome_1124	1227097	1227804	+	708	CDS					Chromosomal replication initiator protein DnaA
PP_2463	PP_2463-chromosome_1125	1227971	1228570	+	600	CDS					NLP/P60 family protein
PP_2463	PP_2463-chromosome_1126	1228706	1229248	+	543	CDS					NLP/P60 family protein
PP_2463	PP_2463-chromosome_1127	1229265	1230584	-	1320	CDS					L-sorbosone dehydrogenase
PP_2463	PP_2463-chromosome_1128	1230684	1230803	-	120	CDS					hypothetical protein
PP_2463	PP_2463-chromosome_1129	1232360	1232554	+	195	CDS					Oxidoreductase, short chain dehydrogenase/reductase family (EC 1.1.1.100)
PP_2463	PP_2463-chromosome_1130	1232754	1233332	-	579	CDS					FIG00961250: hypothetical protein
PP_2463	PP_2463-chromosome_1131	1233827	1234438	+	612	CDS					Cob(I)alamin adenosyltransferase (EC 2.5.1.17)
PP_2463	PP_2463-chromosome_1132	1234435	1235730	+	1296	CDS					Cobyrinic acid A,C-diamide synthase
PP_2463	PP_2463-chromosome_1133	1235727	1236377	+	651	CDS					Cobalamin biosynthesis protein BluB @ 5,6-dimethylbenzimidazole synthase, flavin destructase family
PP_2463	PP_2463-chromosome_1134	1236386	1237282	+	897	CDS					Adenosylcobinamide-phosphate synthase (EC 6.3.1.10)
PP_2463	PP_2463-chromosome_1135	1237275	1238267	+	993	CDS					L-threonine 3-O-phosphate decarboxylase (EC 4.1.1.81)
PP_2463	PP_2463-chromosome_1136	1238264	1239718	+	1455	CDS					Cobyric acid synthase (EC 6.3.5.10)
PP_2463	PP_2463-chromosome_1137	1239720	1240241	+	522	CDS					Adenosylcobinamide-phosphate guanylyltransferase (EC 2.7.7.62)
PP_2463	PP_2463-chromosome_1138	1240303	1241358	+	1056	CDS					Nicotinate-nucleotide--dimethylbenzimidazole phosphoribosyltransferase (EC 2.4.2.21)
PP_2463	PP_2463-chromosome_1139	1241355	1241921	+	567	CDS					Alpha-ribazole-5'-phosphate phosphatase (EC 3.1.3.73)
PP_2463	PP_2463-chromosome_1140	1241923	1242651	+	729	CDS					Cobalamin synthase
PP_2463	PP_2463-chromosome_1141	1242734	1243138	+	405	CDS					Transcriptional regulator, MarR family
PP_2463	PP_2463-chromosome_1142	1243201	1244403	+	1203	CDS					Permeases of the major facilitator superfamily
PP_2463	PP_2463-chromosome_1143	1244400	1244522	+	123	CDS					hypothetical protein
PP_2463	PP_2463-chromosome_1144	1244568	1245116	+	549	CDS					Glutathione peroxidase family protein
PP_2463	PP_2463-chromosome_1145	1245403	1245558	+	156	CDS					Oxidoreductase, short chain dehydrogenase/reductase family (EC 1.1.1.100)
PP_2463	PP_2463-chromosome_1146	1245565	1245825	-	261	CDS					FIG00954596: hypothetical protein
PP_2463	PP_2463-chromosome_1147	1245940	1246869	+	930	CDS					Transcriptional regulator, LysR family
PP_2463	PP_2463-chromosome_1148	1247090	1248355	-	1266	CDS					Long-chain fatty acid transport protein
PP_2463	PP_2463-chromosome_1149	1248503	1248985	-	483	CDS					FIG00956435: hypothetical protein
PP_2463	PP_2463-chromosome_1150	1249236	1249460	-	225	CDS					Glutamate synthase [NADPH] large chain (EC 1.4.1.13)
PP_2463	PP_2463-chromosome_1151	1250407	1250826	+	420	CDS					FIG00957314: hypothetical protein
PP_2463	PP_2463-chromosome_1152	1250872	1252359	+	1488	CDS					DNA recombination protein RmuC
PP_2463	PP_2463-chromosome_1153	1252331	1255807	-	3477	CDS					Sensory box histidine kinase/response regulator
PP_2463	PP_2463-chromosome_1154	1256068	1256799	+	732	CDS					Putative alkanesulfonate metabolism utilization regulator
PP_2463	PP_2463-chromosome_1155	1256899	1258173	+	1275	CDS					Transporter, MFS superfamily
PP_2463	PP_2463-chromosome_1156	1258197	1259030	+	834	CDS					putative 2-pyrone-4,6-dicarboxylic acid hydrolase
PP_2463	PP_2463-chromosome_1157	1259170	1261047	+	1878	CDS					1-acyl-sn-glycerol-3-phosphate acyltransferase (EC 2.3.1.51)
PP_2463	PP_2463-chromosome_1158	1261057	1261374	-	318	CDS					Quaternary ammonium compound-resistance protein SugE
PP_2463	PP_2463-chromosome_1159	1261666	1262586	-	921	CDS					DNA recombination-dependent growth factor C
PP_2463	PP_2463-chromosome_1160	1262804	1262879	+	76	rna					tRNA-Val-TAC
PP_2463	PP_2463-chromosome_1161	1262893	1262969	+	77	rna					tRNA-Asp-GTC
PP_2463	PP_2463-chromosome_1162	1263140	1263215	+	76	rna					tRNA-Val-TAC
PP_2463	PP_2463-chromosome_1163	1263229	1263305	+	77	rna					tRNA-Asp-GTC
PP_2463	PP_2463-chromosome_1164	1263414	1264211	-	798	CDS					Methionine aminopeptidase (EC 3.4.11.18)
PP_2463	PP_2463-chromosome_1165	1264251	1264490	+	240	CDS					hypothetical protein
PP_2463	PP_2463-chromosome_1166	1264480	1268505	+	4026	CDS					Assimilatory nitrate reductase large subunit (EC:1.7.99.4)
PP_2463	PP_2463-chromosome_1167	1268801	1271353	+	2553	CDS					Nitrite reductase [NAD(P)H] large subunit (EC 1.7.1.4)
PP_2463	PP_2463-chromosome_1168	1271353	1271715	+	363	CDS					Nitrite reductase [NAD(P)H] small subunit (EC 1.7.1.4)
PP_2463	PP_2463-chromosome_1169	1271843	1272793	-	951	CDS					Hydroxypyruvate reductase (EC 1.1.1.81)
PP_2463	PP_2463-chromosome_1170	1272834	1273592	-	759	CDS					putative oxidoreductase
PP_2463	PP_2463-chromosome_1171	1273611	1274321	-	711	CDS					Fumarylacetoacetate hydrolase family protein
PP_2463	PP_2463-chromosome_1172	1274343	1274501	+	159	CDS					hypothetical protein
PP_2463	PP_2463-chromosome_1173	1274525	1275865	-	1341	CDS					Hexuronate transporter
PP_2463	PP_2463-chromosome_1174	1275938	1276204	+	267	CDS					hypothetical protein
PP_2463	PP_2463-chromosome_1175	1276313	1277209	+	897	CDS					Transcriptional regulator, AraC family
PP_2463	PP_2463-chromosome_1176	1277220	1278152	+	933	CDS					Transcriptional regulator, LysR family
PP_2463	PP_2463-chromosome_1177	1278346	1279110	+	765	CDS					FKBP-type peptidyl-prolyl cis-trans isomerase FklB (EC 5.2.1.8)
PP_2463	PP_2463-chromosome_1178	1279400	1279840	+	441	CDS					DUF1232 domain-containing protein
PP_2463	PP_2463-chromosome_1179	1279918	1280088	+	171	CDS					hypothetical protein
PP_2463	PP_2463-chromosome_1180	1280541	1280660	-	120	CDS					hypothetical protein
PP_2463	PP_2463-chromosome_1181	1280986	1281324	+	339	CDS					Transcriptional regulator, Cro/CI family
PP_2463	PP_2463-chromosome_1182	1281321	1281689	+	369	CDS					FIG00954549: hypothetical protein
PP_2463	PP_2463-chromosome_1183	1281786	1283900	-	2115	CDS					Periplasmic protease
PP_2463	PP_2463-chromosome_1184	1283864	1284040	-	177	CDS					hypothetical protein
PP_2463	PP_2463-chromosome_1185	1284011	1284973	+	963	CDS					Oxidoreductase, zinc-binding
PP_2463	PP_2463-chromosome_1186	1285080	1285733	-	654	CDS					Phosphoserine phosphatase (EC 3.1.3.3)
PP_2463	PP_2463-chromosome_1187	1285748	1286737	-	990	CDS					Putrescine transport ATP-binding protein PotA (TC 3.A.1.11.1)
PP_2463	PP_2463-chromosome_1188	1286739	1287533	-	795	CDS					Thiamin ABC transporter, transmembrane component
PP_2463	PP_2463-chromosome_1189	1287523	1288353	-	831	CDS					ABC transporter permease protein
PP_2463	PP_2463-chromosome_1190	1288350	1289156	-	807	CDS					FIG00956482: hypothetical protein
PP_2463	PP_2463-chromosome_1191	1289295	1290359	-	1065	CDS					ABC-type Fe3+ transport system, periplasmic component
PP_2463	PP_2463-chromosome_1192	1290678	1291391	+	714	CDS					2-aminoethylphosphonate uptake and metabolism regulator
PP_2463	PP_2463-chromosome_1193	1291430	1293583	-	2154	CDS					Potassium efflux system KefA protein / Small-conductance mechanosensitive channel
PP_2463	PP_2463-chromosome_1194	1293628	1293795	-	168	CDS					FIG00953060: hypothetical protein
PP_2463	PP_2463-chromosome_1195	1293979	1295268	-	1290	CDS					Aspartyl aminopeptidase
PP_2463	PP_2463-chromosome_1196	1295428	1296063	-	636	CDS					Ribosomal large subunit pseudouridine synthase A (EC 4.2.1.70)
PP_2463	PP_2463-chromosome_1197	1296217	1296471	-	255	CDS					Cell division topological specificity factor MinE
PP_2463	PP_2463-chromosome_1198	1296475	1297248	-	774	CDS					Septum site-determining protein MinD
PP_2463	PP_2463-chromosome_1199	1297408	1298169	-	762	CDS					Septum site-determining protein MinC
PP_2463	PP_2463-chromosome_1200	1298281	1299216	+	936	CDS					Lipid A biosynthesis lauroyl acyltransferase (EC 2.3.1.-)
PP_2463	PP_2463-chromosome_1201	1299242	1300393	+	1152	CDS					Patatin
PP_2463	PP_2463-chromosome_1202	1300448	1301275	-	828	CDS					Nucleoside ABC transporter, periplasmic nucleoside-binding protein
PP_2463	PP_2463-chromosome_1203	1301268	1302566	-	1299	CDS					Nucleoside ABC transporter, periplasmic nucleoside-binding protein
PP_2463	PP_2463-chromosome_1204	1302757	1303125	+	369	CDS					hypothetical protein
PP_2463	PP_2463-chromosome_1205	1303166	1304731	-	1566	CDS					probable glucosyl transferase
PP_2463	PP_2463-chromosome_1206	1304929	1305789	+	861	CDS					Glycine betaine/L-proline ABC transporter, glycine betaine/L-proline- binding/permease protein
PP_2463	PP_2463-chromosome_1207	1305993	1306304	+	312	CDS					Putative membrane protein, clustering with ActP
PP_2463	PP_2463-chromosome_1208	1306301	1307965	+	1665	CDS					Acetate permease ActP (cation/acetate symporter)
PP_2463	PP_2463-chromosome_1209	1308028	1308180	-	153	CDS					hypothetical protein
PP_2463	PP_2463-chromosome_1210	1308376	1309185	+	810	CDS					Oxidoreductase, short chain dehydrogenase/reductase family
PP_2463	PP_2463-chromosome_1211	1309306	1309488	+	183	CDS					carbon storage regulator, putative
PP_2463	PP_2463-chromosome_1212	1309485	1309712	-	228	CDS					FIG00953242: hypothetical protein
PP_2463	PP_2463-chromosome_1213	1310546	1311730	-	1185	CDS					Deblocking aminopeptidase (EC 3.4.11.-) @ Cyanophycinase 2 (EC 3.4.15.6)
PP_2463	PP_2463-chromosome_1214	1311798	1313543	-	1746	CDS					Cyanophycin synthase (EC 6.3.2.29)(EC 6.3.2.30)
PP_2463	PP_2463-chromosome_1215	1313547	1315334	-	1788	CDS					Asparagine synthetase [glutamine-hydrolyzing] (EC 6.3.5.4)
PP_2463	PP_2463-chromosome_1216	1315543	1317513	-	1971	CDS					tRNA (5-methylaminomethyl-2-thiouridylate)-methyltransferase (EC 2.1.1.61) / FAD-dependent cmnm(5)s(2)U34 oxidoreductase
PP_2463	PP_2463-chromosome_1217	1317487	1317765	+	279	CDS					hypothetical protein
PP_2463	PP_2463-chromosome_1218	1317737	1319230	+	1494	CDS					UDP-galactose-lipid carrier transferase (EC 2.-.-.-)
PP_2463	PP_2463-chromosome_1219	1319365	1320327	+	963	CDS					membrane protein, putative
PP_2463	PP_2463-chromosome_1220	1320784	1322178	-	1395	CDS					Fumarate hydratase class II (EC 4.2.1.2)
PP_2463	PP_2463-chromosome_1221	1322333	1322857	+	525	CDS					FIG00954136: hypothetical protein
PP_2463	PP_2463-chromosome_1222	1322868	1323164	+	297	CDS					Cell division protein BolA
PP_2463	PP_2463-chromosome_1223	1323393	1324325	+	933	CDS					Rhodanese-like domain protein
PP_2463	PP_2463-chromosome_1224	1324329	1324961	+	633	CDS					Thioredoxin
PP_2463	PP_2463-chromosome_1225	1324954	1326786	+	1833	CDS					Lipid A export ATP-binding/permease protein MsbA
PP_2463	PP_2463-chromosome_1226	1326921	1329377	+	2457	CDS					Sensory box/GGDEF family protein
PP_2463	PP_2463-chromosome_1227	1329408	1330193	+	786	CDS					Pyrroloquinoline quinone (Coenzyme PQQ) biosynthesis protein C
PP_2463	PP_2463-chromosome_1228	1330256	1330996	-	741	CDS					Oxidoreductase, short chain dehydrogenase/reductase family
PP_2463	PP_2463-chromosome_1229	1331162	1331833	-	672	CDS					Similar to phosphoglycolate phosphatase, clustered with ubiquinone biosynthesis SAM-dependent O-methyltransferase
PP_2463	PP_2463-chromosome_1230	1331836	1332534	-	699	CDS					3-demethylubiquinone-9 3-methyltransferase (EC 2.1.1.64)
PP_2463	PP_2463-chromosome_1231	1332739	1333815	+	1077	CDS					Methylthioribose-1-phosphate isomerase (EC 5.3.1.23)
PP_2463	PP_2463-chromosome_1232	1334110	1336875	+	2766	CDS					DNA gyrase subunit A (EC 5.99.1.3)
PP_2463	PP_2463-chromosome_1233	1337218	1338225	+	1008	CDS					Phosphoserine aminotransferase (EC 2.6.1.52)
PP_2463	PP_2463-chromosome_1234	1338225	1339319	+	1095	CDS					Chorismate mutase I (EC 5.4.99.5) / Prephenate dehydratase (EC 4.2.1.51)
PP_2463	PP_2463-chromosome_1235	1339522	1341774	+	2253	CDS					Cyclohexadienyl dehydrogenase (EC 1.3.1.12)(EC 1.3.1.43) / 5-Enolpyruvylshikimate-3-phosphate synthase (EC 2.5.1.19)
PP_2463	PP_2463-chromosome_1236	1341771	1342457	+	687	CDS					Cytidylate kinase (EC 2.7.4.25)
PP_2463	PP_2463-chromosome_1237	1342582	1344258	+	1677	CDS					SSU ribosomal protein S1p
PP_2463	PP_2463-chromosome_1238	1344637	1346157	+	1521	CDS					Retron-type RNA-directed DNA polymerase (EC 2.7.7.49)
PP_2463	PP_2463-chromosome_1239	1347008	1348312	-	1305	CDS					hypothetical protein
PP_2463	PP_2463-chromosome_1240	1348419	1348715	+	297	CDS					Integration host factor beta subunit
PP_2463	PP_2463-chromosome_1241	1348735	1348998	+	264	CDS					FIG00955403: hypothetical protein
PP_2463	PP_2463-chromosome_1242	1349206	1350534	+	1329	CDS					Metallo-beta-lactamase family protein, RNA-specific
PP_2463	PP_2463-chromosome_1243	1350859	1352301	+	1443	CDS					Mannose-1-phosphate guanylyltransferase (GDP) (EC 2.7.7.22)
PP_2463	PP_2463-chromosome_1244	1352431	1353792	+	1362	CDS					Phosphomannomutase (EC 5.4.2.8)
PP_2463	PP_2463-chromosome_1245	1353801	1354994	+	1194	CDS					Glycosyltransferase
PP_2463	PP_2463-chromosome_1246	1355109	1355909	+	801	CDS					O-antigen export system permease protein RfbD
PP_2463	PP_2463-chromosome_1247	1355911	1357119	+	1209	CDS					ATP binding component of ABC-transporter
PP_2463	PP_2463-chromosome_1248	1357298	1358686	+	1389	CDS					hypothetical protein
PP_2463	PP_2463-chromosome_1249	1358705	1361587	+	2883	CDS					glycosyl transferase, group 1
PP_2463	PP_2463-chromosome_1250	1361584	1363197	+	1614	CDS					glycosyl transferase, group 1
PP_2463	PP_2463-chromosome_1251	1363270	1364214	-	945	CDS					UDP-glucose 4-epimerase (EC 5.1.3.2)
PP_2463	PP_2463-chromosome_1252	1364278	1365390	-	1113	CDS					O-acyltransferase, putative
PP_2463	PP_2463-chromosome_1253	1365484	1366032	-	549	CDS					dTDP-4-dehydrorhamnose 3,5-epimerase (EC 5.1.3.13)
PP_2463	PP_2463-chromosome_1254	1366032	1366913	-	882	CDS					Glucose-1-phosphate thymidylyltransferase (EC 2.7.7.24)
PP_2463	PP_2463-chromosome_1255	1366925	1367827	-	903	CDS					dTDP-4-dehydrorhamnose reductase (EC 1.1.1.133)
PP_2463	PP_2463-chromosome_1256	1367824	1368924	-	1101	CDS					dTDP-glucose 4,6-dehydratase (EC 4.2.1.46)
PP_2463	PP_2463-chromosome_1257	1369295	1370599	+	1305	CDS					hypothetical protein
PP_2463	PP_2463-chromosome_1258	1370698	1371972	-	1275	CDS					hypothetical protein
PP_2463	PP_2463-chromosome_1259	1372471	1374789	-	2319	CDS					Alpha-L-Rha alpha-1,2-L-rhamnosyltransferase/alpha-L-Rha alpha-1,3-L- rhamnosyltransferase (EC 2.4.1.-)
PP_2463	PP_2463-chromosome_1260	1375943	1377109	-	1167	CDS					UDP-glucose dehydrogenase (EC 1.1.1.22)
PP_2463	PP_2463-chromosome_1261	1377130	1378527	-	1398	CDS					Glycosyl transferase, group 2 family protein
PP_2463	PP_2463-chromosome_1262	1378553	1379068	-	516	CDS					hypothetical protein
PP_2463	PP_2463-chromosome_1263	1379533	1382004	-	2472	CDS					Glycosyl transferase, group 2 family protein
PP_2463	PP_2463-chromosome_1264	1382149	1383588	-	1440	CDS					Large exoproteins involved in heme utilization or adhesion
PP_2463	PP_2463-chromosome_1265	1383606	1384493	-	888	CDS					FIG00956752: hypothetical protein
PP_2463	PP_2463-chromosome_1266	1385020	1386837	+	1818	CDS					ABC-type protease/lipase transport system, ATPase and permease components
PP_2463	PP_2463-chromosome_1267	1386850	1388175	+	1326	CDS					HlyD family secretion protein
PP_2463	PP_2463-chromosome_1268	1388172	1389587	+	1416	CDS					Type I secretion outer membrane protein, TolC precursor
PP_2463	PP_2463-chromosome_1269	1389648	1389764	-	117	CDS					hypothetical protein
PP_2463	PP_2463-chromosome_1270	1389913	1390944	+	1032	CDS					GDP-mannose 4,6-dehydratase (EC 4.2.1.47)
PP_2463	PP_2463-chromosome_1271	1390944	1391840	+	897	CDS					UDP-glucose 4-epimerase (EC 5.1.3.2)
PP_2463	PP_2463-chromosome_1272	1392167	1392979	+	813	CDS					glycosyl transferase, group 1 family protein
PP_2463	PP_2463-chromosome_1273	1392976	1394085	+	1110	CDS					Glycosyltransferase (EC 2.4.1.-)
PP_2463	PP_2463-chromosome_1274	1394228	1395199	+	972	CDS					UDP-glucose 4-epimerase (EC 5.1.3.2)
PP_2463	PP_2463-chromosome_1275	1395196	1396200	+	1005	CDS					Undecaprenyl-phosphate N-acetylglucosaminyl 1-phosphate transferase (EC 2.7.8.-)
PP_2463	PP_2463-chromosome_1276	1396306	1398312	+	2007	CDS					nucleotide sugar epimerase/dehydratase WbpM
PP_2463	PP_2463-chromosome_1277	1398424	1398540	+	117	CDS					hypothetical protein
PP_2463	PP_2463-chromosome_1278	1398588	1399430	-	843	CDS					2-Keto-3-deoxy-D-manno-octulosonate-8-phosphate synthase (EC 2.5.1.55)
PP_2463	PP_2463-chromosome_1279	1399734	1400027	-	294	CDS					FIG00963865: hypothetical protein
PP_2463	PP_2463-chromosome_1280	1400747	1401082	+	336	CDS					Competence protein ComEA helix-hairpin-helix region precursor
PP_2463	PP_2463-chromosome_1281	1401335	1401502	-	168	CDS					FIG00956575: hypothetical protein
PP_2463	PP_2463-chromosome_1282	1401685	1402386	+	702	CDS					Orotidine 5'-phosphate decarboxylase (EC 4.1.1.23)
PP_2463	PP_2463-chromosome_1283	1402503	1403699	+	1197	CDS					Oligosaccharide repeat unit polymerase Wzy; O-antigen ligase
PP_2463	PP_2463-chromosome_1284	1403696	1404541	-	846	CDS					alpha-1,6-rhamnosyltransferase
PP_2463	PP_2463-chromosome_1285	1404901	1405902	-	1002	CDS					Putative NADP-dependent oxidoreductase PA1648
PP_2463	PP_2463-chromosome_1286	1406080	1406841	+	762	CDS					Short-chain dehydrogenase/reductase SDR
PP_2463	PP_2463-chromosome_1287	1406982	1408922	+	1941	CDS					Methyl-accepting chemotaxis protein I (serine chemoreceptor protein)
PP_2463	PP_2463-chromosome_1288	1409317	1410507	-	1191	CDS					Benzoate transport protein
PP_2463	PP_2463-chromosome_1289	1410652	1411254	+	603	CDS					Glutathione S-transferase, unnamed subgroup (EC 2.5.1.18)
PP_2463	PP_2463-chromosome_1290	1411709	1412080	-	372	CDS					Glutaredoxin
PP_2463	PP_2463-chromosome_1291	1412140	1412685	-	546	CDS					GTP cyclohydrolase I (EC 3.5.4.16) type 1
PP_2463	PP_2463-chromosome_1292	1412755	1413315	-	561	CDS					Smr domain protein
PP_2463	PP_2463-chromosome_1293	1413382	1413702	-	321	CDS					FIG00956876: hypothetical protein
PP_2463	PP_2463-chromosome_1294	1413788	1414378	-	591	CDS					Isochorismatase (EC 3.3.2.1)
PP_2463	PP_2463-chromosome_1295	1414558	1415466	+	909	CDS					Protein-N(5)-glutamine methyltransferase PrmB, methylates LSU ribosomal protein L3p
PP_2463	PP_2463-chromosome_1296	1415574	1416356	-	783	CDS					FIG00957914: hypothetical protein
PP_2463	PP_2463-chromosome_1297	1416421	1417383	-	963	CDS					Hydrolase, alpha/beta fold family functionally coupled to Phosphoribulokinase
PP_2463	PP_2463-chromosome_1298	1417594	1418685	+	1092	CDS					Chorismate synthase (EC 4.2.3.5)
PP_2463	PP_2463-chromosome_1299	1418731	1419141	-	411	CDS					hypothetical protein
PP_2463	PP_2463-chromosome_1300	1419151	1420305	+	1155	CDS					Probable 3-phenylpropionic acid transporter
PP_2463	PP_2463-chromosome_1301	1420305	1420841	+	537	CDS					1,2-dihydroxy-3-keto-5-methylthiopentene dioxygenase (EC 1.13.11.54)
PP_2463	PP_2463-chromosome_1302	1420998	1421270	-	273	CDS					FIG00958237: hypothetical protein
PP_2463	PP_2463-chromosome_1303	1421537	1422061	+	525	CDS					FOG: Ankyrin repeat
PP_2463	PP_2463-chromosome_1304	1422120	1422650	+	531	CDS					FIG00955145: hypothetical protein
PP_2463	PP_2463-chromosome_1305	1422676	1423614	-	939	CDS					Metal transporter, ZIP family
PP_2463	PP_2463-chromosome_1306	1423741	1423932	+	192	CDS					FIG00960829: hypothetical protein
PP_2463	PP_2463-chromosome_1307	1424211	1426250	+	2040	CDS					Phosphoglycerol transferase and related proteins, alkaline phosphatase superfamily
PP_2463	PP_2463-chromosome_1308	1426451	1426687	+	237	CDS					FIG00957412: hypothetical protein
PP_2463	PP_2463-chromosome_1309	1426865	1427194	+	330	CDS					Superfamily II DNA/RNA helicases, SNF2 family
PP_2463	PP_2463-chromosome_1310	1427263	1428063	-	801	CDS					Cytochrome c family protein
PP_2463	PP_2463-chromosome_1311	1428591	1429322	+	732	CDS					Para-aminobenzoate synthase, amidotransferase component (EC 2.6.1.85)
PP_2463	PP_2463-chromosome_1312	1429377	1430813	-	1437	CDS					Exported zinc metalloprotease YfgC precursor
PP_2463	PP_2463-chromosome_1313	1430937	1431176	+	240	CDS					Rhodanese-like domain protein
PP_2463	PP_2463-chromosome_1314	1431197	1432267	+	1071	CDS					Putative permease PerM (= YfgO)
PP_2463	PP_2463-chromosome_1315	1432428	1432901	-	474	CDS					Thiol peroxidase, Bcp-type (EC 1.11.1.15)
PP_2463	PP_2463-chromosome_1316	1432912	1433472	-	561	CDS					Glycine cleavage system transcriptional antiactivator GcvR
PP_2463	PP_2463-chromosome_1317	1433732	1434619	+	888	CDS					4-hydroxy-tetrahydrodipicolinate synthase (EC 4.3.3.7)
PP_2463	PP_2463-chromosome_1318	1434635	1435756	+	1122	CDS					Outer membrane protein NlpB, lipoprotein component of the protein assembly complex (forms a complex with YaeT, YfiO, and YfgL); Lipoprotein-34 precursor
PP_2463	PP_2463-chromosome_1319	1435757	1436515	+	759	CDS					Metal-dependent hydrolases of the beta-lactamase superfamily I
PP_2463	PP_2463-chromosome_1320	1436546	1437256	+	711	CDS					Phosphoribosylaminoimidazole-succinocarboxamide synthase (EC 6.3.2.6)
PP_2463	PP_2463-chromosome_1321	1437348	1437437	+	90	rna					tRNA-Ser-CGA
PP_2463	PP_2463-chromosome_1322	1437548	1438441	+	894	CDS					Shufflon-specific DNA recombinase
PP_2463	PP_2463-chromosome_1323	1439666	1444624	+	4959	CDS					putative helicase
PP_2463	PP_2463-chromosome_1324	1444617	1446173	+	1557	CDS					hypothetical protein
PP_2463	PP_2463-chromosome_1325	1447186	1449099	-	1914	CDS					Site-specific recombinase, phage integrase family
PP_2463	PP_2463-chromosome_1326	1449096	1450787	-	1692	CDS					hypothetical protein
PP_2463	PP_2463-chromosome_1327	1450784	1451914	-	1131	CDS					Site-specific tyrosine recombinase
PP_2463	PP_2463-chromosome_1328	1452000	1452137	+	138	CDS					Shufflon-specific DNA recombinase
PP_2463	PP_2463-chromosome_1329	1452276	1453550	+	1275	CDS					hypothetical protein
PP_2463	PP_2463-chromosome_1330	1454185	1454433	-	249	CDS					Phage protein
PP_2463	PP_2463-chromosome_1331	1454430	1454837	-	408	CDS					hypothetical protein
PP_2463	PP_2463-chromosome_1332	1454834	1454977	-	144	CDS					hypothetical protein
PP_2463	PP_2463-chromosome_1333	1454974	1455354	-	381	CDS					carbon storage regulator, CsrA
PP_2463	PP_2463-chromosome_1334	1455400	1455531	-	132	CDS					hypothetical protein
PP_2463	PP_2463-chromosome_1335	1455600	1456037	-	438	CDS					tellurium resistance protein
PP_2463	PP_2463-chromosome_1336	1456143	1456295	-	153	CDS					transcriptional regulator, LuxR family
PP_2463	PP_2463-chromosome_1337	1456864	1457007	+	144	CDS					hypothetical protein
PP_2463	PP_2463-chromosome_1338	1457043	1457426	-	384	CDS					phage-related repressor protein
PP_2463	PP_2463-chromosome_1339	1457965	1458261	+	297	CDS					hypothetical protein
PP_2463	PP_2463-chromosome_1340	1458760	1458993	+	234	CDS					hypothetical protein
PP_2463	PP_2463-chromosome_1341	1459098	1459235	-	138	CDS					hypothetical protein
PP_2463	PP_2463-chromosome_1342	1459283	1459879	+	597	CDS					hypothetical protein
PP_2463	PP_2463-chromosome_1343	1459876	1460106	+	231	CDS					Phage protein
PP_2463	PP_2463-chromosome_1344	1460126	1460908	+	783	CDS					Primosomal protein I
PP_2463	PP_2463-chromosome_1345	1460889	1461689	+	801	CDS					Bacteriophage-encoded homolog of DNA replication protein DnaC
PP_2463	PP_2463-chromosome_1346	1461686	1463068	+	1383	CDS					Replicative DNA helicase (EC 3.6.1.-)
PP_2463	PP_2463-chromosome_1347	1463083	1463409	+	327	CDS					hypothetical protein
PP_2463	PP_2463-chromosome_1348	1463406	1464740	+	1335	CDS					phage integrase, putative
PP_2463	PP_2463-chromosome_1349	1464733	1465020	+	288	CDS					FIG00956875: hypothetical protein
PP_2463	PP_2463-chromosome_1350	1465017	1465406	+	390	CDS					antitermination protein Q
PP_2463	PP_2463-chromosome_1351	1465911	1466141	+	231	CDS					Lipid A 3-O-deacylase
PP_2463	PP_2463-chromosome_1352	1466458	1466646	-	189	CDS					hypothetical protein
PP_2463	PP_2463-chromosome_1353	1467418	1467789	+	372	CDS					Methyl-accepting chemotaxis protein
PP_2463	PP_2463-chromosome_1354	1467789	1468106	+	318	CDS					lipoprotein, putative
PP_2463	PP_2463-chromosome_1355	1468794	1469087	+	294	CDS					hypothetical protein
PP_2463	PP_2463-chromosome_1356	1469084	1469272	+	189	CDS					hypothetical protein
PP_2463	PP_2463-chromosome_1357	1469401	1469610	+	210	CDS					Phage holin
PP_2463	PP_2463-chromosome_1358	1469765	1470238	+	474	CDS					Phage terminase, small subunit
PP_2463	PP_2463-chromosome_1359	1470235	1471932	+	1698	CDS					Phage terminase, large subunit
PP_2463	PP_2463-chromosome_1360	1471932	1473329	+	1398	CDS					Phage portal protein
PP_2463	PP_2463-chromosome_1361	1473343	1474218	+	876	CDS					Prophage Clp protease-like protein
PP_2463	PP_2463-chromosome_1362	1474233	1475447	+	1215	CDS					Phage major capsid protein
PP_2463	PP_2463-chromosome_1363	1475491	1475880	+	390	CDS					hypothetical protein
PP_2463	PP_2463-chromosome_1364	1475884	1476360	+	477	CDS					FIG00960774: hypothetical protein
PP_2463	PP_2463-chromosome_1365	1476360	1476701	+	342	CDS					Phage related protein
PP_2463	PP_2463-chromosome_1366	1476694	1477158	+	465	CDS					FIG00959132: hypothetical protein
PP_2463	PP_2463-chromosome_1367	1477166	1477534	+	369	CDS					Phage protein
PP_2463	PP_2463-chromosome_1368	1477587	1478102	+	516	CDS					Phage tail fibers
PP_2463	PP_2463-chromosome_1369	1478112	1478495	+	384	CDS					FIG00954095: hypothetical protein
PP_2463	PP_2463-chromosome_1370	1478543	1478734	+	192	CDS					hypothetical protein
PP_2463	PP_2463-chromosome_1371	1480756	1482630	+	1875	CDS					Phage tail length tape-measure protein 1
PP_2463	PP_2463-chromosome_1372	1482640	1483224	+	585	CDS					hypothetical protein
PP_2463	PP_2463-chromosome_1373	1483225	1483821	+	597	CDS					FIG00960393: hypothetical protein
PP_2463	PP_2463-chromosome_1374	1484061	1484225	+	165	CDS					FIG00953965: hypothetical protein
PP_2463	PP_2463-chromosome_1375	1484225	1491106	+	6882	CDS					Phage tail fiber protein
PP_2463	PP_2463-chromosome_1376	1491328	1491483	+	156	CDS					hypothetical protein
PP_2463	PP_2463-chromosome_1377	1491467	1491637	+	171	CDS					hypothetical protein
PP_2463	PP_2463-chromosome_1378	1491699	1491923	+	225	CDS					hypothetical protein
PP_2463	PP_2463-chromosome_1379	1492022	1492471	+	450	CDS					Phage lysin, 1,4-beta-N-acetylmuramidase (EC 3.2.1.17) or lysozyme #Protein S in phage lambda
PP_2463	PP_2463-chromosome_1380	1492513	1492752	-	240	CDS					hypothetical protein
PP_2463	PP_2463-chromosome_1381	1492976	1493200	+	225	CDS					hypothetical protein
PP_2463	PP_2463-chromosome_1382	1494776	1495636	+	861	CDS					17 kDa surface antigen precursor
PP_2463	PP_2463-chromosome_1383	1495644	1497488	+	1845	CDS					conserved hypothetical protein
PP_2463	PP_2463-chromosome_1384	1497499	1498707	+	1209	CDS					FIG00963011: hypothetical protein
PP_2463	PP_2463-chromosome_1385	1498821	1499012	+	192	CDS					putative outer membrane lipoprotein
PP_2463	PP_2463-chromosome_1386	1499418	1500938	+	1521	CDS					Retron-type RNA-directed DNA polymerase (EC 2.7.7.49)
PP_2463	PP_2463-chromosome_1387	1501185	1501619	+	435	CDS					FIG002571: 4-hydroxybenzoyl-CoA thioesterase domain protein
PP_2463	PP_2463-chromosome_1388	1501692	1502639	+	948	CDS					tRNA-dihydrouridine synthase C (EC 1.-.-.-)
PP_2463	PP_2463-chromosome_1389	1502776	1503225	+	450	CDS					16 kDa heat shock protein A
PP_2463	PP_2463-chromosome_1390	1503461	1506757	-	3297	CDS					Sensory box/GGDEF family protein
PP_2463	PP_2463-chromosome_1391	1506820	1507698	-	879	CDS					Cys regulon transcriptional activator CysB
PP_2463	PP_2463-chromosome_1392	1507758	1507871	-	114	CDS					hypothetical protein
PP_2463	PP_2463-chromosome_1393	1507830	1509263	+	1434	CDS					3-isopropylmalate dehydratase large subunit (EC 4.2.1.33)
PP_2463	PP_2463-chromosome_1394	1509260	1509904	+	645	CDS					3-isopropylmalate dehydratase small subunit (EC 4.2.1.33)
PP_2463	PP_2463-chromosome_1395	1510051	1510815	+	765	CDS					SAM-dependent methyltransferase YafE (UbiE paralog)
PP_2463	PP_2463-chromosome_1396	1510870	1511952	+	1083	CDS					3-isopropylmalate dehydrogenase (EC 1.1.1.85)
PP_2463	PP_2463-chromosome_1397	1512016	1513128	+	1113	CDS					Aspartate-semialdehyde dehydrogenase (EC 1.2.1.11)
PP_2463	PP_2463-chromosome_1398	1513508	1515028	+	1521	CDS					Retron-type RNA-directed DNA polymerase (EC 2.7.7.49)
PP_2463	PP_2463-chromosome_1399	1515427	1516947	+	1521	CDS					Retron-type RNA-directed DNA polymerase (EC 2.7.7.49)
PP_2463	PP_2463-chromosome_1400	1517346	1518866	+	1521	CDS					Retron-type RNA-directed DNA polymerase (EC 2.7.7.49)
PP_2463	PP_2463-chromosome_1401	1518850	1519101	-	252	CDS					hypothetical protein
PP_2463	PP_2463-chromosome_1402	1519093	1520097	+	1005	CDS					Aspartate-semialdehyde dehydrogenase (EC 1.2.1.11)
PP_2463	PP_2463-chromosome_1403	1520169	1522943	+	2775	CDS					Probable type IV pilus assembly FimV-related transmembrane protein
PP_2463	PP_2463-chromosome_1404	1523053	1523907	+	855	CDS					tRNA pseudouridine synthase A (EC 4.2.1.70)
PP_2463	PP_2463-chromosome_1405	1523969	1524589	+	621	CDS					Phosphoribosylanthranilate isomerase (EC 5.3.1.24)
PP_2463	PP_2463-chromosome_1406	1524809	1525702	+	894	CDS					Acetyl-coenzyme A carboxyl transferase beta chain (EC 6.4.1.2)
PP_2463	PP_2463-chromosome_1407	1525699	1526988	+	1290	CDS					Dihydrofolate synthase (EC 6.3.2.12) @ Folylpolyglutamate synthase (EC 6.3.2.17)
PP_2463	PP_2463-chromosome_1408	1526993	1527643	+	651	CDS					DedD protein
PP_2463	PP_2463-chromosome_1409	1528140	1528697	+	558	CDS					Colicin V production protein
PP_2463	PP_2463-chromosome_1410	1528740	1530245	+	1506	CDS					Amidophosphoribosyltransferase (EC 2.4.2.14)
PP_2463	PP_2463-chromosome_1411	1530262	1531473	+	1212	CDS					O-acetylhomoserine sulfhydrylase (EC 2.5.1.49) / O-succinylhomoserine sulfhydrylase (EC 2.5.1.48)
PP_2463	PP_2463-chromosome_1412	1531473	1532243	+	771	CDS					Oxidoreductase, short chain dehydrogenase/reductase family
PP_2463	PP_2463-chromosome_1413	1532315	1532431	-	117	CDS					hypothetical protein
PP_2463	PP_2463-chromosome_1414	1532529	1532604	+	76	rna					tRNA-Val-TAC
PP_2463	PP_2463-chromosome_1415	1532671	1532747	+	77	rna					tRNA-Asp-GTC
PP_2463	PP_2463-chromosome_1416	1532847	1532923	+	77	rna					tRNA-Asp-GTC
PP_2463	PP_2463-chromosome_1417	1533064	1533140	+	77	rna					tRNA-Asp-GTC
PP_2463	PP_2463-chromosome_1418	1533341	1534204	+	864	CDS					Phosphonate ABC transporter phosphate-binding periplasmic component (TC 3.A.1.9.1)
PP_2463	PP_2463-chromosome_1419	1534238	1535491	-	1254	CDS					Arsenic efflux pump protein
PP_2463	PP_2463-chromosome_1420	1535499	1536674	-	1176	CDS					MFS transporter
PP_2463	PP_2463-chromosome_1421	1537090	1537770	+	681	CDS					Hypothetical ABC transport system, periplasmic component
PP_2463	PP_2463-chromosome_1422	1537849	1538769	+	921	CDS					TcuR: regulates tcuABC genes used in utilization of tricarballylate
PP_2463	PP_2463-chromosome_1423	1538912	1540366	+	1455	CDS					TcuA: flavoprotein used to oxidize tricarballylate to cis-aconitate
PP_2463	PP_2463-chromosome_1424	1540347	1541528	+	1182	CDS					TcuB: works with TcuA to oxidize tricarballylate to cis-aconitate
PP_2463	PP_2463-chromosome_1425	1541588	1542481	-	894	CDS					LysR family transcriptional regulator clustered with dicarboxylate transport
PP_2463	PP_2463-chromosome_1426	1542596	1543708	+	1113	CDS					FIG00958979: hypothetical protein
PP_2463	PP_2463-chromosome_1427	1543664	1543849	-	186	CDS					hypothetical protein
PP_2463	PP_2463-chromosome_1428	1543781	1545094	+	1314	CDS					C4-dicarboxylate transport protein
PP_2463	PP_2463-chromosome_1429	1545217	1546521	+	1305	CDS					Uncharacterized transporter, similarity to citrate transporter
PP_2463	PP_2463-chromosome_1430	1546581	1547834	+	1254	CDS					Probable porin
PP_2463	PP_2463-chromosome_1431	1547925	1549025	-	1101	CDS					UDP-glucose 4-epimerase (EC 5.1.3.2)
PP_2463	PP_2463-chromosome_1432	1549100	1549492	+	393	CDS					Cu(I)-responsive transcriptional regulator
PP_2463	PP_2463-chromosome_1433	1549704	1550774	-	1071	CDS					Transcriptional regulator, AraC family
PP_2463	PP_2463-chromosome_1434	1550794	1551912	-	1119	CDS					Hydrolase, carbon-nitrogen family
PP_2463	PP_2463-chromosome_1435	1552107	1554143	+	2037	CDS					2,4-dienoyl-CoA reductase [NADPH] (EC 1.3.1.34)
PP_2463	PP_2463-chromosome_1436	1554202	1555095	+	894	CDS					1-aminocyclopropane-1-carboxylate deaminase (EC 3.5.99.7)
PP_2463	PP_2463-chromosome_1437	1555086	1555631	-	546	CDS					Cytochrome B561
PP_2463	PP_2463-chromosome_1438	1555778	1556755	-	978	CDS					FIG00953564: hypothetical protein
PP_2463	PP_2463-chromosome_1439	1556799	1557689	+	891	CDS					NAD kinase (EC 2.7.1.23)
PP_2463	PP_2463-chromosome_1440	1557689	1558660	+	972	CDS					Diadenosine tetraphosphatase and related serine/threonine protein phosphatases
PP_2463	PP_2463-chromosome_1441	1558657	1559535	+	879	CDS					GlpG protein (membrane protein of glp regulon)
PP_2463	PP_2463-chromosome_1442	1559549	1559809	+	261	CDS					FIG00954117: hypothetical protein
PP_2463	PP_2463-chromosome_1443	1559839	1560636	+	798	CDS					FIG00953934: hypothetical protein
PP_2463	PP_2463-chromosome_1444	1560650	1563319	+	2670	CDS					Membrane alanine aminopeptidase N (EC 3.4.11.2)
PP_2463	PP_2463-chromosome_1445	1563587	1564609	+	1023	CDS					FIG002465: BNR repeat protein
PP_2463	PP_2463-chromosome_1446	1564606	1567005	+	2400	CDS					FIG005548: transport protein
PP_2463	PP_2463-chromosome_1447	1567439	1567654	+	216	CDS					FIG00955242: hypothetical protein
PP_2463	PP_2463-chromosome_1448	1567682	1568824	+	1143	CDS					3-carboxymuconate cyclase
PP_2463	PP_2463-chromosome_1449	1568972	1569571	-	600	CDS					Glutathione S-transferase family protein
PP_2463	PP_2463-chromosome_1450	1569562	1573206	-	3645	CDS					Exonuclease SbcC
PP_2463	PP_2463-chromosome_1451	1573203	1574441	-	1239	CDS					Exonuclease SbcD
PP_2463	PP_2463-chromosome_1452	1574797	1576428	-	1632	CDS					BatD
PP_2463	PP_2463-chromosome_1453	1576425	1578143	-	1719	CDS					TPR domain protein in aerotolerance operon
PP_2463	PP_2463-chromosome_1454	1578140	1579216	-	1077	CDS					BatA (Bacteroides aerotolerance operon)
PP_2463	PP_2463-chromosome_1455	1579209	1579703	-	495	CDS					FIG00954674: hypothetical protein
PP_2463	PP_2463-chromosome_1456	1579700	1580644	-	945	CDS					hypothetical protein PA3071
PP_2463	PP_2463-chromosome_1457	1580649	1581608	-	960	CDS					MoxR-like ATPase in aerotolerance operon
PP_2463	PP_2463-chromosome_1458	1581838	1583136	+	1299	CDS					VgrG protein
PP_2463	PP_2463-chromosome_1459	1583175	1584383	-	1209	CDS					Fosmidomycin resistance protein
PP_2463	PP_2463-chromosome_1460	1584563	1585450	-	888	CDS					4-hydroxy-tetrahydrodipicolinate synthase (EC 4.3.3.7)
PP_2463	PP_2463-chromosome_1461	1585496	1586278	-	783	CDS					Ribulose-5-phosphate 4-epimerase and related epimerases and aldolases
PP_2463	PP_2463-chromosome_1462	1586532	1588676	-	2145	CDS					Phosphosugar isomerase / Mannitol-1-phosphate 5-dehydrogenase (EC 1.1.1.17)
PP_2463	PP_2463-chromosome_1463	1589074	1589370	+	297	CDS					FIG00953115: hypothetical protein
PP_2463	PP_2463-chromosome_1464	1589620	1589868	-	249	CDS					UPF0337 protein PP_2059
PP_2463	PP_2463-chromosome_1465	1590011	1590436	-	426	CDS					Redox-sensitive transcriptional activator SoxR
PP_2463	PP_2463-chromosome_1466	1590525	1591256	-	732	CDS					Transcriptional regulator, GntR family
PP_2463	PP_2463-chromosome_1467	1591379	1592893	-	1515	CDS					Inner membrane component of tripartite multidrug resistance system
PP_2463	PP_2463-chromosome_1468	1592883	1594028	-	1146	CDS					Membrane fusion component of tripartite multidrug resistance system
PP_2463	PP_2463-chromosome_1469	1593981	1594100	+	120	CDS					hypothetical protein
PP_2463	PP_2463-chromosome_1470	1594523	1595941	-	1419	CDS					Outer membrane component of tripartite multidrug resistance system
PP_2463	PP_2463-chromosome_1471	1596045	1596755	-	711	CDS					Transcriptional regulator, AraC family
PP_2463	PP_2463-chromosome_1472	1596927	1597307	-	381	CDS					Mannose-6-phosphate isomerase (EC 5.3.1.8)
PP_2463	PP_2463-chromosome_1473	1597379	1598200	-	822	CDS					Transcriptional regulator, AraC family
PP_2463	PP_2463-chromosome_1474	1598400	1599308	+	909	CDS					Transcriptional regulator, LysR family
PP_2463	PP_2463-chromosome_1475	1599324	1600556	-	1233	CDS					Diaminopimelate decarboxylase (EC 4.1.1.20)
PP_2463	PP_2463-chromosome_1476	1600689	1601594	+	906	CDS					Transcriptional activator protein LysR
PP_2463	PP_2463-chromosome_1477	1601623	1601976	-	354	CDS					FIG00954852: hypothetical protein
PP_2463	PP_2463-chromosome_1478	1602250	1607115	+	4866	CDS					NAD-specific glutamate dehydrogenase (EC 1.4.1.2), large form
PP_2463	PP_2463-chromosome_1479	1607300	1608118	-	819	CDS					FIG137360: hypothetical protein
PP_2463	PP_2463-chromosome_1480	1608250	1608363	-	114	CDS					FIG00959101: hypothetical protein
PP_2463	PP_2463-chromosome_1481	1608364	1610685	+	2322	CDS					Phosphoenolpyruvate synthase (EC 2.7.9.2)
PP_2463	PP_2463-chromosome_1482	1610814	1611779	+	966	CDS					Esterase/lipase/thioesterase family protein
PP_2463	PP_2463-chromosome_1483	1611999	1612490	+	492	CDS					Ribonuclease E inhibitor RraA
PP_2463	PP_2463-chromosome_1484	1612518	1613513	+	996	CDS					Magnesium and cobalt transport protein CorA
PP_2463	PP_2463-chromosome_1485	1613626	1613898	+	273	CDS					CrfX protein
PP_2463	PP_2463-chromosome_1486	1613901	1614725	+	825	CDS					CmpX
PP_2463	PP_2463-chromosome_1487	1614839	1615405	+	567	CDS					DNA-directed RNA polymerase specialized sigma subunit, sigma24-like
PP_2463	PP_2463-chromosome_1488	1615361	1615498	-	138	CDS					hypothetical protein
PP_2463	PP_2463-chromosome_1489	1615517	1616554	+	1038	CDS					Major porin and structural outer membrane porin OprF
PP_2463	PP_2463-chromosome_1490	1616636	1617376	-	741	CDS					Uroporphyrinogen-III methyltransferase (EC 2.1.1.107)
PP_2463	PP_2463-chromosome_1491	1617404	1619074	-	1671	CDS					Serine/threonine protein kinase (EC 2.7.11.1)
PP_2463	PP_2463-chromosome_1492	1619084	1620295	-	1212	CDS					Nitrate/nitrite transporter
PP_2463	PP_2463-chromosome_1493	1620485	1621060	-	576	CDS					Response regulator NasT
PP_2463	PP_2463-chromosome_1494	1621073	1622287	-	1215	CDS					Nitrate ABC transporter, nitrate-binding protein
PP_2463	PP_2463-chromosome_1495	1622446	1623468	+	1023	CDS					Dihydroorotate dehydrogenase (EC 1.3.3.1)
PP_2463	PP_2463-chromosome_1496	1623575	1623790	-	216	CDS					Ribosome modulation factor
PP_2463	PP_2463-chromosome_1497	1624349	1626541	+	2193	CDS					23S rRNA (guanine-N-2-) -methyltransferase rlmL EC 2.1.1.-)
PP_2463	PP_2463-chromosome_1498	1626636	1629026	+	2391	CDS					CHASE domain/PAS domain protein
PP_2463	PP_2463-chromosome_1499	1629102	1630559	-	1458	CDS					D-alanyl-D-alanine carboxypeptidase (EC 3.4.16.4)
PP_2463	PP_2463-chromosome_1500	1630746	1631090	-	345	CDS					FIG002060: uncharacterized protein YggL
PP_2463	PP_2463-chromosome_1501	1631132	1634770	-	3639	CDS					Hybrid sensory histidine kinase in two-component regulatory system with EvgA
PP_2463	PP_2463-chromosome_1502	1634773	1635390	-	618	CDS					DNA-binding response regulator, LuxR family
PP_2463	PP_2463-chromosome_1503	1635675	1637006	-	1332	CDS					Deoxyguanosinetriphosphate triphosphohydrolase (EC 3.1.5.1)
PP_2463	PP_2463-chromosome_1504	1637032	1637157	-	126	CDS					hypothetical protein
PP_2463	PP_2463-chromosome_1505	1637163	1637492	-	330	CDS					FIG00956101: hypothetical protein
PP_2463	PP_2463-chromosome_1506	1637489	1637863	-	375	CDS					Probable transmembrane protein
PP_2463	PP_2463-chromosome_1507	1637873	1638187	-	315	CDS					Probable transmembrane protein
PP_2463	PP_2463-chromosome_1508	1638521	1639720	+	1200	CDS					Ammonium transporter
PP_2463	PP_2463-chromosome_1509	1639786	1640025	+	240	CDS					Thiol-disulfide isomerase and thioredoxins
PP_2463	PP_2463-chromosome_1510	1640134	1640565	+	432	CDS					membrane protein, putative
PP_2463	PP_2463-chromosome_1511	1640631	1640939	+	309	CDS					Transcriptional regulators
PP_2463	PP_2463-chromosome_1512	1640991	1641875	+	885	CDS					Similar to ribosomal large subunit pseudouridine synthase A
PP_2463	PP_2463-chromosome_1513	1641943	1643508	-	1566	CDS					Aerotaxis receptor Aer
PP_2463	PP_2463-chromosome_1514	1644297	1644473	+	177	CDS					hypothetical protein
PP_2463	PP_2463-chromosome_1515	1644575	1644700	-	126	CDS					hypothetical protein
PP_2463	PP_2463-chromosome_1516	1646957	1648234	-	1278	CDS					hypothetical protein
PP_2463	PP_2463-chromosome_1517	1648783	1650903	+	2121	CDS					Phage-related protein
PP_2463	PP_2463-chromosome_1518	1653253	1654770	+	1518	CDS					Phage terminase, large subunit
PP_2463	PP_2463-chromosome_1519	1654801	1656126	+	1326	CDS					62kDa structural protein
PP_2463	PP_2463-chromosome_1520	1657023	1657280	-	258	CDS					hypothetical protein
PP_2463	PP_2463-chromosome_1521	1657257	1658156	+	900	CDS					hypothetical protein
PP_2463	PP_2463-chromosome_1522	1660200	1660559	+	360	CDS					transcriptional regulator MvaT, P16 subunit, putative
PP_2463	PP_2463-chromosome_1523	1665727	1666338	+	612	CDS					hypothetical protein
PP_2463	PP_2463-chromosome_1524	1666458	1667621	+	1164	CDS					hypothetical protein
PP_2463	PP_2463-chromosome_1525	1669460	1669663	+	204	CDS					hypothetical protein
PP_2463	PP_2463-chromosome_1526	1670901	1671101	+	201	CDS					hypothetical protein
PP_2463	PP_2463-chromosome_1527	1674004	1674117	+	114	CDS					hypothetical protein
PP_2463	PP_2463-chromosome_1528	1674158	1674289	-	132	CDS					hypothetical protein
PP_2463	PP_2463-chromosome_1529	1674471	1674704	-	234	CDS					hypothetical protein
PP_2463	PP_2463-chromosome_1530	1675612	1678407	+	2796	CDS					Phage tail length tape-measure protein
PP_2463	PP_2463-chromosome_1531	1680259	1681944	+	1686	CDS					Phage protein
PP_2463	PP_2463-chromosome_1532	1682769	1685087	+	2319	CDS					Phage protein
PP_2463	PP_2463-chromosome_1533	1687731	1688915	+	1185	CDS					hypothetical protein
PP_2463	PP_2463-chromosome_1534	1688954	1690144	-	1191	CDS					mobilization protein
PP_2463	PP_2463-chromosome_1535	1690821	1692125	-	1305	CDS					phage-related integrase
PP_2463	PP_2463-chromosome_1536	1692260	1695010	-	2751	CDS					Aconitate hydratase (EC 4.2.1.3)
PP_2463	PP_2463-chromosome_1537	1695235	1696299	+	1065	CDS					LSU rRNA 2'-O-methyl-C2498 methyltransferase RlmM
PP_2463	PP_2463-chromosome_1538	1697353	1697529	+	177	CDS					hypothetical protein
PP_2463	PP_2463-chromosome_1539	1698732	1698854	+	123	CDS					hypothetical protein
PP_2463	PP_2463-chromosome_1540	1698962	1699204	+	243	CDS					tRNA 5-methylaminomethyl-2-thiouridine synthase TusA
PP_2463	PP_2463-chromosome_1541	1699265	1700407	+	1143	CDS					Erythronate-4-phosphate dehydrogenase (EC 1.1.1.290)
PP_2463	PP_2463-chromosome_1542	1700540	1700713	-	174	CDS					FIG00954767: hypothetical protein
PP_2463	PP_2463-chromosome_1543	1700909	1702684	+	1776	CDS					Lipid A export ATP-binding/permease protein MsbA
PP_2463	PP_2463-chromosome_1544	1702793	1702869	-	77	rna					tRNA-Pro-CGG
PP_2463	PP_2463-chromosome_1545	1702950	1703171	-	222	CDS					Phosphonate ABC transporter phosphate-binding periplasmic component (TC 3.A.1.9.1)
PP_2463	PP_2463-chromosome_1546	1703358	1703897	+	540	CDS					Molybdenum cofactor biosynthesis protein MoaB
PP_2463	PP_2463-chromosome_1547	1703890	1705107	+	1218	CDS					Molybdopterin biosynthesis protein MoeA
PP_2463	PP_2463-chromosome_1548	1705096	1706340	-	1245	CDS					Glycosyltransferase
PP_2463	PP_2463-chromosome_1549	1706705	1707592	+	888	CDS					Transcription regulator [contains diacylglycerol kinase catalytic domain]
PP_2463	PP_2463-chromosome_1550	1707576	1708223	-	648	CDS					DNA-binding response regulator, LuxR family
PP_2463	PP_2463-chromosome_1551	1708225	1709097	-	873	CDS					Sensor histidine kinase
PP_2463	PP_2463-chromosome_1552	1709487	1709996	-	510	CDS					FIG00953472: hypothetical protein
PP_2463	PP_2463-chromosome_1553	1710323	1711258	+	936	CDS					Chemotaxis protein CheV (EC 2.7.3.-)
PP_2463	PP_2463-chromosome_1554	1711314	1712117	+	804	CDS					Flavodoxin reductases (ferredoxin-NADPH reductases) family 1
PP_2463	PP_2463-chromosome_1555	1712182	1714107	-	1926	CDS					Soluble lytic murein transglycosylase precursor (EC 3.2.1.-)
PP_2463	PP_2463-chromosome_1556	1714318	1716258	+	1941	CDS					COG0488: ATPase components of ABC transporters with duplicated ATPase domains
PP_2463	PP_2463-chromosome_1557	1716384	1716824	-	441	CDS					Universal stress protein family
PP_2463	PP_2463-chromosome_1558	1716935	1717372	+	438	CDS					FIG00953628: hypothetical protein
PP_2463	PP_2463-chromosome_1559	1718065	1720212	+	2148	CDS					Enoyl-CoA hydratase (EC 4.2.1.17) / Delta(3)-cis-delta(2)-trans-enoyl-CoA isomerase (EC 5.3.3.8) / 3-hydroxyacyl-CoA dehydrogenase (EC 1.1.1.35) / 3-hydroxybutyryl-CoA epimerase (EC 5.1.2.3)
PP_2463	PP_2463-chromosome_1560	1720244	1721419	+	1176	CDS					3-ketoacyl-CoA thiolase (EC 2.3.1.16) @ Acetyl-CoA acetyltransferase (EC 2.3.1.9)
PP_2463	PP_2463-chromosome_1561	1721496	1721747	+	252	CDS					FIG00953423: hypothetical protein
PP_2463	PP_2463-chromosome_1562	1721849	1724458	+	2610	CDS					DNA topoisomerase I (EC 5.99.1.2)
PP_2463	PP_2463-chromosome_1563	1724548	1725063	+	516	CDS					FIG00953287: hypothetical protein
PP_2463	PP_2463-chromosome_1564	1725114	1725347	+	234	CDS					FIG00954079: hypothetical protein
PP_2463	PP_2463-chromosome_1565	1725404	1725880	-	477	CDS					Cell division inhibitor-related protein
PP_2463	PP_2463-chromosome_1566	1725894	1726502	-	609	CDS					SOS-response repressor and protease LexA (EC 3.4.21.88)
PP_2463	PP_2463-chromosome_1567	1726720	1727427	+	708	CDS					Predicted transcriptional regulator for fatty acid degradation FadQ, TetR family
PP_2463	PP_2463-chromosome_1568	1727499	1728509	+	1011	CDS					Beta N-acetyl-glucosaminidase (EC 3.2.1.52)
PP_2463	PP_2463-chromosome_1569	1728610	1731927	-	3318	CDS					COG0553: Superfamily II DNA/RNA helicases, SNF2 family
PP_2463	PP_2463-chromosome_1570	1731932	1732504	-	573	CDS					FIG00954981: hypothetical protein
PP_2463	PP_2463-chromosome_1571	1732514	1735939	-	3426	CDS					Transcription-repair coupling factor
PP_2463	PP_2463-chromosome_1572	1736146	1737594	+	1449	CDS					NADPH-dependent glyceraldehyde-3-phosphate dehydrogenase (EC 1.2.1.13)
PP_2463	PP_2463-chromosome_1573	1738088	1739482	+	1395	CDS					Soluble pyridine nucleotide transhydrogenase (EC 1.6.1.1)
PP_2463	PP_2463-chromosome_1574	1739525	1740247	-	723	CDS					Glycerophosphoryl diester phosphodiesterase (EC 3.1.4.46)
PP_2463	PP_2463-chromosome_1575	1740278	1740862	-	585	CDS					FIG00953243: hypothetical protein
PP_2463	PP_2463-chromosome_1576	1740956	1742206	+	1251	CDS					Lipoprotein releasing system transmembrane protein LolC
PP_2463	PP_2463-chromosome_1577	1742199	1742897	+	699	CDS					Lipoprotein releasing system ATP-binding protein LolD
[truncated: 3,504 more rows]

## Sheet: NUITM-VA2
Seq_id	#Locus_tag	Start	Stop	Strand	Length	Type	Classification	Group	Group	Gene	Function
[truncated: 4,783 more rows]
