# Supplementary material for: Genomic analysis of chromosomal cointegrated bla NDM-1-carrying ICE and bla RSA-1-carrying IME from clinical multidrug resistant Aeromonas caviae
Source: Front Cell Infect Microbiol. 2023 Mar 23;13:1131059. doi: 10.3389/fcimb.2023.1131059 (PMC10076717; doi:10.3389/fcimb.2023.1131059)
Supplement: Supplementary Table 2 — Pairwise. [file Table_2.xlsx]

## Sheet: 1402
Seq_id	#Locus_tag	Start	Stop	Strand	Length	Type	Classification	Group	Group	Group	Gene	function
1402-chromosome	1402-chromosome_0001	4	171	+	168	CDS						FIG002903: a protein of unknown function perhaps involved in purine metabolism
1402-chromosome	1402-chromosome_0002	202	1572	+	1371	CDS						Adenylosuccinate lyase (EC 4.3.2.2)
1402-chromosome	1402-chromosome_0003	1725	2855	+	1131	CDS						FIG002776: hypothetical protein
1402-chromosome	1402-chromosome_0004	3247	4671	+	1425	CDS						Pyruvate kinase (EC 2.7.1.40)
1402-chromosome	1402-chromosome_0005	4821	8138	+	3318	CDS						Potassium efflux system KefA protein / Small-conductance mechanosensitive channel
1402-chromosome	1402-chromosome_0006	8261	8869	+	609	CDS						Transporter, LysE family
1402-chromosome	1402-chromosome_0007	8927	9925	+	999	CDS						6-phosphogluconolactonase (EC 3.1.1.31)
1402-chromosome	1402-chromosome_0008	9989	10729	-	741	CDS						Dienelactone hydrolase family
1402-chromosome	1402-chromosome_0009	10874	12112	-	1239	CDS						Uracil permease
1402-chromosome	1402-chromosome_0010	12430	13683	+	1254	CDS						LPXTG-motif cell wall anchor domain protein
1402-chromosome	1402-chromosome_0011	13801	15510	-	1710	CDS						NAD-dependent malic enzyme (EC 1.1.1.38)
1402-chromosome	1402-chromosome_0012	15732	16346	+	615	CDS						Molybdopterin-guanine dinucleotide biosynthesis protein MobA
1402-chromosome	1402-chromosome_0013	16343	17092	+	750	CDS						Molybdopterin-guanine dinucleotide biosynthesis protein MobB
1402-chromosome	1402-chromosome_0014	17174	18253	+	1080	CDS						Putative inner membrane protein
1402-chromosome	1402-chromosome_0015	18323	19696	-	1374	CDS						Response regulator
1402-chromosome	1402-chromosome_0016	19781	20338	-	558	CDS						FIG01057338: hypothetical protein
1402-chromosome	1402-chromosome_0017	20483	21778	-	1296	CDS						Methyl-accepting chemotaxis protein
1402-chromosome	1402-chromosome_0018	21979	22443	-	465	CDS						Histone acetyltransferase HPA2 and related acetyltransferases
1402-chromosome	1402-chromosome_0019	22504	22959	-	456	CDS						INTEGRAL MEMBRANE PROTEIN (Rhomboid family)
1402-chromosome	1402-chromosome_0020	22956	23708	-	753	CDS						Conserved domain protein
1402-chromosome	1402-chromosome_0021	23701	24543	-	843	CDS						Uncharacterized protein conserved in bacteria, NMA0228-like
1402-chromosome	1402-chromosome_0022	24603	24866	-	264	CDS						Putative signal peptide protein
1402-chromosome	1402-chromosome_0023	25164	27188	+	2025	CDS						High-affinity choline uptake protein BetT
1402-chromosome	1402-chromosome_0024	27350	27730	-	381	CDS						hypothetical protein
1402-chromosome	1402-chromosome_0025	29654	29920	-	267	CDS						hypothetical protein
1402-chromosome	1402-chromosome_0026	30417	30839	-	423	CDS						FIG00732185: hypothetical protein
1402-chromosome	1402-chromosome_0027	30964	32238	-	1275	CDS						Threonine synthase (EC 4.2.3.1)
1402-chromosome	1402-chromosome_0028	32235	33227	-	993	CDS						Homoserine kinase (EC 2.7.1.39)
1402-chromosome	1402-chromosome_0029	33229	35688	-	2460	CDS						Aspartokinase (EC 2.7.2.4) / Homoserine dehydrogenase (EC 1.1.1.3)
1402-chromosome	1402-chromosome_0030	35949	36656	-	708	CDS						tRNA:Cm32/Um32 methyltransferase
1402-chromosome	1402-chromosome_0031	36852	38579	+	1728	CDS						Isocitrate dehydrogenase phosphatase (EC 2.7.11.5)/kinase (EC 3.1.3.-)
1402-chromosome	1402-chromosome_0032	38682	39071	-	390	CDS						Glycoprotein/polysaccharide metabolism
1402-chromosome	1402-chromosome_0033	39238	39714	+	477	CDS						hypothetical protein
1402-chromosome	1402-chromosome_0034	39718	40197	-	480	CDS						Ribonuclease E inhibitor RraA
1402-chromosome	1402-chromosome_0035	40304	40528	-	225	CDS						hypothetical protein
1402-chromosome	1402-chromosome_0036	41088	41807	+	720	CDS						Aerobic respiration control protein arcA
1402-chromosome	1402-chromosome_0037	41945	42019	-	75	rna						tRNA-Gly-TCC
1402-chromosome	1402-chromosome_0038	42114	42187	-	74	rna						tRNA-Gly-CCC
1402-chromosome	1402-chromosome_0039	42257	42412	-	156	CDS						hypothetical protein
1402-chromosome	1402-chromosome_0040	42389	44164	+	1776	CDS						Transport ATP-binding protein CydD
1402-chromosome	1402-chromosome_0041	44157	45902	+	1746	CDS						Transport ATP-binding protein CydC
1402-chromosome	1402-chromosome_0042	46010	46381	+	372	CDS						lipoprotein, putative
1402-chromosome	1402-chromosome_0043	46390	46776	+	387	CDS						Uncharacterized conserved protein
1402-chromosome	1402-chromosome_0044	46848	47843	-	996	CDS						Isoflavone reductase
1402-chromosome	1402-chromosome_0045	48160	48864	+	705	CDS						COG1720: Uncharacterized conserved protein
1402-chromosome	1402-chromosome_0046	49018	50220	+	1203	CDS						Mobile element protein
1402-chromosome	1402-chromosome_0047	50248	51369	-	1122	CDS						3-oxoacyl-[acyl-carrier-protein] synthase, KASIII (EC 2.3.1.41)
1402-chromosome	1402-chromosome_0048	51425	52588	-	1164	CDS						FIG00362067: hypothetical protein
1402-chromosome	1402-chromosome_0049	52589	53431	-	843	CDS						ATPase associated with various cellular activities, AAA_5
1402-chromosome	1402-chromosome_0050	53595	54563	+	969	CDS						Cysteine synthase (EC 2.5.1.47)
1402-chromosome	1402-chromosome_0051	55007	55264	+	258	CDS						Phosphocarrier protein of PTS system
1402-chromosome	1402-chromosome_0052	55309	57036	+	1728	CDS						Phosphoenolpyruvate-protein phosphotransferase of PTS system (EC 2.7.3.9)
1402-chromosome	1402-chromosome_0053	57080	57589	+	510	CDS						PTS system, glucose-specific IIA component
1402-chromosome	1402-chromosome_0054	57845	58390	+	546	CDS						Cytochrome b561
1402-chromosome	1402-chromosome_0055	58472	62227	-	3756	CDS						Exonuclease SbcC
1402-chromosome	1402-chromosome_0056	62224	63450	-	1227	CDS						Exonuclease SbcD
1402-chromosome	1402-chromosome_0057	63561	63989	-	429	CDS						Probable acetyltransferase
1402-chromosome	1402-chromosome_0058	64169	65080	+	912	CDS						DNA recombination-dependent growth factor C
1402-chromosome	1402-chromosome_0059	65116	65250	-	135	CDS						hypothetical protein
1402-chromosome	1402-chromosome_0060	65260	65877	-	618	CDS						Arylesterase precursor (EC 3.1.1.2)
1402-chromosome	1402-chromosome_0061	65990	67771	+	1782	CDS						Gamma-glutamyltranspeptidase (EC 2.3.2.2)
1402-chromosome	1402-chromosome_0062	68146	69777	+	1632	CDS						POTASSIUM/PROTON ANTIPORTER ROSB
1402-chromosome	1402-chromosome_0063	69875	71176	-	1302	CDS						Nitrogen regulation protein NR(I)
1402-chromosome	1402-chromosome_0064	71523	72101	+	579	CDS						Fap amyloid fibril minor component
1402-chromosome	1402-chromosome_0065	72289	73248	+	960	CDS						Fap amyloid fibril major component
1402-chromosome	1402-chromosome_0066	73301	73978	+	678	CDS						Fap protein with C39 domain
1402-chromosome	1402-chromosome_0067	73986	74645	+	660	CDS						hypothetical protein
1402-chromosome	1402-chromosome_0068	74708	75907	+	1200	CDS						Fap amyloid fiber secretin
1402-chromosome	1402-chromosome_0069	76008	77285	-	1278	CDS						Similar to gamma-glutamyl-putrescine oxidase
1402-chromosome	1402-chromosome_0070	77335	77943	-	609	CDS						Putrescine utilization regulator
1402-chromosome	1402-chromosome_0071	78253	79716	+	1464	CDS						Succinate-semialdehyde dehydrogenase [NAD(P)+] (EC 1.2.1.16)
1402-chromosome	1402-chromosome_0072	79949	81238	+	1290	CDS						Gamma-aminobutyrate:alpha-ketoglutarate aminotransferase (EC 2.6.1.19)
1402-chromosome	1402-chromosome_0073	81472	81609	+	138	CDS						hypothetical protein
1402-chromosome	1402-chromosome_0074	81609	82952	+	1344	CDS						Putrescine importer
1402-chromosome	1402-chromosome_0075	83060	83284	-	225	CDS						hypothetical protein
1402-chromosome	1402-chromosome_0076	83423	84766	+	1344	CDS						Putrescine importer
1402-chromosome	1402-chromosome_0077	84855	85268	-	414	CDS						hypothetical protein
1402-chromosome	1402-chromosome_0078	85608	86756	+	1149	CDS						Sodium-dependent phosphate transporter
1402-chromosome	1402-chromosome_0079	86894	87364	+	471	CDS						FKBP-type peptidyl-prolyl cis-trans isomerase FkpA precursor (EC 5.2.1.8)
1402-chromosome	1402-chromosome_0080	87662	88429	+	768	CDS						FIG074102: hypothetical protein
1402-chromosome	1402-chromosome_0081	88573	91794	+	3222	CDS						Hybrid sensory histidine kinase in two-component regulatory system with EvgA
1402-chromosome	1402-chromosome_0082	92038	92238	-	201	CDS						probable exported protein STY0748
1402-chromosome	1402-chromosome_0083	92453	92740	+	288	CDS						hypothetical protein
1402-chromosome	1402-chromosome_0084	92804	92877	-	74	rna						tRNA-Cys-GCA
1402-chromosome	1402-chromosome_0085	92933	93008	-	76	rna						tRNA-Gly-GCC
1402-chromosome	1402-chromosome_0086	93300	96695	+	3396	CDS						Chitin catabolic cascade sensor histidine kinase ChiS
1402-chromosome	1402-chromosome_0087	97070	97159	-	90	rna						tRNA-Ser-CGA
1402-chromosome	1402-chromosome_0088	97500	98417	+	918	CDS						FIG00362183: hypothetical protein
1402-chromosome	1402-chromosome_0089	98431	99423	+	993	CDS						Peptide chain release factor RF-3
1402-chromosome	1402-chromosome_0090	99487	100212	-	726	CDS						Acyl dehydratase
1402-chromosome	1402-chromosome_0091	100449	101396	-	948	CDS						Ribosomal RNA large subunit methyltransferase F (EC 2.1.1.51)
1402-chromosome	1402-chromosome_0092	101548	102036	-	489	CDS						Lipoprotein NlpC
1402-chromosome	1402-chromosome_0093	102313	103035	+	723	CDS						4'-phosphopantetheinyl transferase (EC 2.7.8.-)
1402-chromosome	1402-chromosome_0094	103032	103880	+	849	CDS						FIG000875: Thioredoxin domain-containing protein EC-YbbN
1402-chromosome	1402-chromosome_0095	104022	104264	-	243	CDS						outer membrane lipoprotein
1402-chromosome	1402-chromosome_0096	104490	105143	-	654	CDS						3,4-dihydroxy-2-butanone 4-phosphate synthase (EC 4.1.99.12)
1402-chromosome	1402-chromosome_0097	105615	106451	+	837	CDS						Formyltetrahydrofolate deformylase (EC 3.5.1.10)
1402-chromosome	1402-chromosome_0098	106509	107777	-	1269	CDS						hypothetical protein
1402-chromosome	1402-chromosome_0099	107887	109368	-	1482	CDS						Cardiolipin synthetase (EC 2.7.8.-)
1402-chromosome	1402-chromosome_0100	109480	110007	+	528	CDS						Putative lipoprotein yceB precursor
1402-chromosome	1402-chromosome_0101	110012	110452	-	441	CDS						FIG00362068: hypothetical protein
1402-chromosome	1402-chromosome_0102	110783	111535	+	753	CDS						Soluble lytic murein transglycosylase
1402-chromosome	1402-chromosome_0103	111877	112563	-	687	CDS						Aquaporin Z
1402-chromosome	1402-chromosome_0104	112708	112836	-	129	CDS						hypothetical protein
1402-chromosome	1402-chromosome_0105	112857	113471	-	615	CDS						Crossover junction endodeoxyribonuclease RuvC (EC 3.1.22.4)
1402-chromosome	1402-chromosome_0106	113613	114521	-	909	CDS						Oxidoreductase, Gfo/Idh/MocA family
1402-chromosome	1402-chromosome_0107	114799	115026	-	228	CDS						hypothetical protein
1402-chromosome	1402-chromosome_0108	115661	117199	+	1539	CDS						Outer membrane protein
1402-chromosome	1402-chromosome_0109	117217	118800	+	1584	CDS						hypothetical protein
1402-chromosome	1402-chromosome_0110	118803	119636	+	834	CDS						hypothetical protein
1402-chromosome	1402-chromosome_0111	120309	121259	-	951	CDS						Mobile element protein
1402-chromosome	1402-chromosome_0112	122734	124344	+	1611	CDS						hypothetical protein
1402-chromosome	1402-chromosome_0113	124421	126781	-	2361	CDS						Probable Fe-S oxidoreductase family 2
1402-chromosome	1402-chromosome_0114	126978	130130	-	3153	CDS						RND multidrug efflux transporter; Acriflavin resistance protein
1402-chromosome	1402-chromosome_0115	130130	131170	-	1041	CDS						Probable RND efflux membrane fusion protein
1402-chromosome	1402-chromosome_0116	131393	132949	+	1557	CDS						diguanylate cyclase/phosphodiesterase (GGDEF & EAL domains) with PAS/PAC sensor(s)
1402-chromosome	1402-chromosome_0117	132984	133853	+	870	CDS						UPF0028 protein YchK
1402-chromosome	1402-chromosome_0118	133919	135280	-	1362	CDS						Probable sodium-dependent transporter
1402-chromosome	1402-chromosome_0119	135476	135742	-	267	CDS						C protein
1402-chromosome	1402-chromosome_0120	136001	136588	+	588	CDS						hypothetical protein
1402-chromosome	1402-chromosome_0121	136606	136875	-	270	CDS						hypothetical protein
1402-chromosome	1402-chromosome_0122	136894	137913	+	1020	CDS						Outer membrane protein A precursor
1402-chromosome	1402-chromosome_0123	138146	138259	-	114	CDS						hypothetical protein
1402-chromosome	1402-chromosome_0124	138326	139327	+	1002	CDS						Outer membrane protein A precursor
1402-chromosome	1402-chromosome_0125	139547	140605	+	1059	CDS						Outer membrane protein A precursor
1402-chromosome	1402-chromosome_0126	140680	142374	-	1695	CDS						NAD-dependent malic enzyme (EC 1.1.1.38)
1402-chromosome	1402-chromosome_0127	142430	143287	-	858	CDS						AraC-type DNA-binding domain-containing protein
1402-chromosome	1402-chromosome_0128	143408	144787	+	1380	CDS						Adhesin
1402-chromosome	1402-chromosome_0129	144939	145187	+	249	CDS						hypothetical protein
1402-chromosome	1402-chromosome_0130	145218	146357	-	1140	CDS						diguanylate cyclase (GGDEF domain) with PAS/PAC sensor
1402-chromosome	1402-chromosome_0131	146523	146642	-	120	CDS						hypothetical protein
1402-chromosome	1402-chromosome_0132	146697	147998	+	1302	CDS						Xanthine-uracil permease
1402-chromosome	1402-chromosome_0133	148099	148812	+	714	CDS						Lipoate-protein ligase A
1402-chromosome	1402-chromosome_0134	149014	150390	-	1377	CDS						Sodium/glycine symporter GlyP
1402-chromosome	1402-chromosome_0135	151140	151265	-	126	CDS						hypothetical protein
1402-chromosome	1402-chromosome_0136	151272	152420	+	1149	CDS						Ornithine decarboxylase (EC 4.1.1.17) / Arginine decarboxylase (EC 4.1.1.19)
1402-chromosome	1402-chromosome_0137	152486	153454	-	969	CDS						Inner membrane protein YrbG, predicted calcium/sodium:proton antiporter
1402-chromosome	1402-chromosome_0138	153579	154049	-	471	CDS						Antioxidant, putative
1402-chromosome	1402-chromosome_0139	154162	154674	-	513	CDS						Putative Nudix hydrolase YfcD (EC 3.6.-.-)
1402-chromosome	1402-chromosome_0140	154870	155085	+	216	CDS						hypothetical protein
1402-chromosome	1402-chromosome_0141	155181	155924	-	744	CDS						ABC-type polar amino acid transport system, ATPase component
1402-chromosome	1402-chromosome_0142	155938	157032	-	1095	CDS						Glutamate Aspartate transport system permease protein GltK (TC 3.A.1.3.4)
1402-chromosome	1402-chromosome_0143	157042	158229	-	1188	CDS						Glutamate Aspartate transport system permease protein GltJ (TC 3.A.1.3.4)
1402-chromosome	1402-chromosome_0144	158292	159311	-	1020	CDS						Glutamate Aspartate periplasmic binding protein precursor GltI (TC 3.A.1.3.4)
1402-chromosome	1402-chromosome_0145	159772	160071	-	300	CDS						hypothetical protein
1402-chromosome	1402-chromosome_0146	160068	161081	-	1014	CDS						ABC transporter, permease protein
1402-chromosome	1402-chromosome_0147	161161	162042	-	882	CDS						ABC transporter, ATP-binding protein
1402-chromosome	1402-chromosome_0148	162180	162791	-	612	CDS						FKBP-type peptidyl-prolyl cis-trans isomerase FklB (EC 5.2.1.8)
1402-chromosome	1402-chromosome_0149	162983	163102	-	120	CDS						hypothetical protein
1402-chromosome	1402-chromosome_0150	163240	163359	-	120	CDS						hypothetical protein
1402-chromosome	1402-chromosome_0151	163368	163496	-	129	CDS						hypothetical protein
1402-chromosome	1402-chromosome_0152	163496	164221	-	726	CDS						Cytoplasmic copper homeostasis protein cutC
1402-chromosome	1402-chromosome_0153	164263	165165	-	903	CDS						N-acetyl-D-glucosamine kinase (EC 2.7.1.59)
1402-chromosome	1402-chromosome_0154	165275	165781	-	507	CDS						GCN5-related N-acetyltransferase
1402-chromosome	1402-chromosome_0155	165769	166584	-	816	CDS						Zn-dependent protease with chaperone function PA4632
1402-chromosome	1402-chromosome_0156	166735	167709	-	975	CDS						Phosphate ABC transporter, periplasmic phosphate-binding protein PstS (TC 3.A.1.7.1)
1402-chromosome	1402-chromosome_0157	167983	169278	-	1296	CDS						Phosphate regulon sensor protein PhoR (SphS) (EC 2.7.13.3)
1402-chromosome	1402-chromosome_0158	169351	170040	-	690	CDS						Phosphate regulon transcriptional regulatory protein PhoB (SphR)
1402-chromosome	1402-chromosome_0159	170143	170553	-	411	CDS						Glyoxalase family protein
1402-chromosome	1402-chromosome_0160	170622	171908	-	1287	CDS						GGDEF family protein
1402-chromosome	1402-chromosome_0161	172192	173868	-	1677	CDS						Sigma-54 dependent transcriptional regulator
1402-chromosome	1402-chromosome_0162	173851	174162	+	312	CDS						hypothetical protein
1402-chromosome	1402-chromosome_0163	174159	175676	+	1518	CDS						Aldehyde dehydrogenase (EC 1.2.1.3)
1402-chromosome	1402-chromosome_0164	175728	176522	-	795	CDS						Transcriptional regulator, AraC family
1402-chromosome	1402-chromosome_0165	176619	177506	+	888	CDS						Permease of the drug/metabolite transporter (DMT) superfamily
1402-chromosome	1402-chromosome_0166	177602	178006	-	405	CDS						4-carboxymuconolactone decarboxylase (EC 4.1.1.44)
1402-chromosome	1402-chromosome_0167	178003	178986	-	984	CDS						Aldo-keto reductase
1402-chromosome	1402-chromosome_0168	179086	179994	+	909	CDS						Transcriptional regulator, LysR family
1402-chromosome	1402-chromosome_0169	180109	180801	-	693	CDS						Fumarate respiration transcriptional regulator DcuR
1402-chromosome	1402-chromosome_0170	180805	182370	-	1566	CDS						Sensor kinase CitA, DpiB (EC 2.7.3.-)
1402-chromosome	1402-chromosome_0171	182629	183102	+	474	CDS						Transcriptional regulator SlyA
1402-chromosome	1402-chromosome_0172	183086	184159	+	1074	CDS						HlyD family secretion protein
1402-chromosome	1402-chromosome_0173	184170	185198	+	1029	CDS						Permease of the major facilitator superfamily
1402-chromosome	1402-chromosome_0174	185382	185741	+	360	CDS						FIG00545237: hypothetical protein
1402-chromosome	1402-chromosome_0175	185800	186180	-	381	CDS						putative lipoprotein
1402-chromosome	1402-chromosome_0176	186326	186496	-	171	CDS						protein of unknown function UPF0057
1402-chromosome	1402-chromosome_0177	186554	187063	-	510	CDS						Ribonucleotide reductase of class III (anaerobic), activating protein (EC 1.97.1.4)
1402-chromosome	1402-chromosome_0178	187174	189291	-	2118	CDS						Ribonucleotide reductase of class III (anaerobic), large subunit (EC 1.17.4.2)
1402-chromosome	1402-chromosome_0179	189560	189730	-	171	CDS						hypothetical protein
1402-chromosome	1402-chromosome_0180	189731	190699	+	969	CDS						ABC-type sugar transport system, ATPase component
1402-chromosome	1402-chromosome_0181	190757	192763	-	2007	CDS						DNA ligase (EC 6.5.1.2)
1402-chromosome	1402-chromosome_0182	192863	193993	-	1131	CDS						Cell division protein ZipA
1402-chromosome	1402-chromosome_0183	194009	197383	-	3375	CDS						Chromosome partition protein smc
1402-chromosome	1402-chromosome_0184	197494	198258	+	765	CDS						Sulfate transporter, CysZ-type
1402-chromosome	1402-chromosome_0185	198394	199008	+	615	CDS						Putative inner membrane protein
1402-chromosome	1402-chromosome_0186	199103	199354	-	252	CDS						Phosphonate ABC transporter phosphate-binding periplasmic component (TC 3.A.1.9.1)
1402-chromosome	1402-chromosome_0187	199458	200003	-	546	CDS						FIG001587: exported protein
1402-chromosome	1402-chromosome_0188	200152	201633	-	1482	CDS						FIG00361271: hypothetical protein
1402-chromosome	1402-chromosome_0189	201517	201702	+	186	CDS						hypothetical protein
1402-chromosome	1402-chromosome_0190	201725	202492	-	768	CDS						Putative amino acid ABC transporter, periplasmic amino acid-binding protein
1402-chromosome	1402-chromosome_0191	202802	203347	+	546	CDS						FIG00361866: hypothetical protein
1402-chromosome	1402-chromosome_0192	203405	204463	+	1059	CDS						Glycosyl transferase, family 2
1402-chromosome	1402-chromosome_0193	204460	204831	+	372	CDS						DNA for glycosyltransferase, lytic transglycosylase, dTDP-4-rhamnose reductase, complete cds
1402-chromosome	1402-chromosome_0194	204831	205997	+	1167	CDS						Integral membrane protein
1402-chromosome	1402-chromosome_0195	206205	208328	+	2124	CDS						Periplasmic alpha-amylase (EC 3.2.1.1)
1402-chromosome	1402-chromosome_0196	208392	209018	-	627	CDS						Glutathione S-transferase family protein
1402-chromosome	1402-chromosome_0197	209177	209821	+	645	CDS						Transcriptional regulator, LuxR family
1402-chromosome	1402-chromosome_0198	209827	210459	+	633	CDS						hypothetical protein
1402-chromosome	1402-chromosome_0199	210419	210889	+	471	CDS						Transcriptional regulator, TetR family
1402-chromosome	1402-chromosome_0200	210962	211819	+	858	CDS						Predicted hydrolase or acyltransferase
1402-chromosome	1402-chromosome_0201	211937	213097	+	1161	CDS						Patatin
1402-chromosome	1402-chromosome_0202	213125	214720	-	1596	CDS						Glutathione-regulated potassium-efflux system protein KefB
1402-chromosome	1402-chromosome_0203	214741	215058	-	318	CDS						Glutathione-regulated potassium-efflux system protein KefB
1402-chromosome	1402-chromosome_0204	215348	216172	+	825	CDS						diguanylate cyclase (GGDEF domain) with PAS/PAC sensor
1402-chromosome	1402-chromosome_0205	216215	217549	-	1335	CDS						tRNA(Ile)-lysidine synthetase (EC 6.3.4.19)
1402-chromosome	1402-chromosome_0206	217679	219709	+	2031	CDS						Peptidase, M13 family
1402-chromosome	1402-chromosome_0207	219822	220259	+	438	CDS						FIG00362025: hypothetical protein
1402-chromosome	1402-chromosome_0208	220609	222336	+	1728	CDS						Probable ABC transporter ATP binding protein
1402-chromosome	1402-chromosome_0209	222409	222945	+	537	CDS						Ribosomal-protein-alanine acetyltransferase (EC 2.3.1.128)
1402-chromosome	1402-chromosome_0210	222989	224260	-	1272	CDS						Putative transport protein
1402-chromosome	1402-chromosome_0211	224395	225687	-	1293	CDS						Serine transporter
1402-chromosome	1402-chromosome_0212	226184	227089	+	906	CDS						Transcriptional regulator
1402-chromosome	1402-chromosome_0213	227196	228587	+	1392	CDS						Multi antimicrobial extrusion protein (Na(+)/drug antiporter), MATE family of MDR efflux pumps
1402-chromosome	1402-chromosome_0214	228670	229620	-	951	CDS						Acetyl-coenzyme A carboxyl transferase alpha chain (EC 6.4.1.2)
1402-chromosome	1402-chromosome_0215	229637	233122	-	3486	CDS						DNA polymerase III alpha subunit (EC 2.7.7.7)
1402-chromosome	1402-chromosome_0216	233170	233760	-	591	CDS						Ribonuclease HII (EC 3.1.26.4)
1402-chromosome	1402-chromosome_0217	233839	234978	-	1140	CDS						Lipid-A-disaccharide synthase (EC 2.4.1.182)
1402-chromosome	1402-chromosome_0218	234971	235762	-	792	CDS						Acyl-[acyl-carrier-protein]--UDP-N-acetylglucosamine O-acyltransferase (EC 2.3.1.129)
1402-chromosome	1402-chromosome_0219	235765	236187	-	423	CDS						3-hydroxyacyl-[acyl-carrier-protein] dehydratase, FabZ form (EC 4.2.1.59)
1402-chromosome	1402-chromosome_0220	236251	237270	-	1020	CDS						UDP-3-O-[3-hydroxymyristoyl] glucosamine N-acyltransferase (EC 2.3.1.191)
1402-chromosome	1402-chromosome_0221	237274	237786	-	513	CDS						Outer membrane protein H precursor
1402-chromosome	1402-chromosome_0222	237934	240357	-	2424	CDS						Outer membrane protein assembly factor YaeT precursor
1402-chromosome	1402-chromosome_0223	240392	241744	-	1353	CDS						Membrane-associated zinc metalloprotease
1402-chromosome	1402-chromosome_0224	241821	243017	-	1197	CDS						1-deoxy-D-xylulose 5-phosphate reductoisomerase (EC 1.1.1.267)
1402-chromosome	1402-chromosome_0225	243085	243897	-	813	CDS						Phosphatidate cytidylyltransferase (EC 2.7.7.41)
1402-chromosome	1402-chromosome_0226	243970	244746	-	777	CDS						Undecaprenyl diphosphate synthase (EC 2.5.1.31)
1402-chromosome	1402-chromosome_0227	244819	245376	-	558	CDS						Ribosome recycling factor
1402-chromosome	1402-chromosome_0228	245472	246206	-	735	CDS						Uridine monophosphate kinase (EC 2.7.4.22)
1402-chromosome	1402-chromosome_0229	246278	247159	-	882	CDS						Translation elongation factor Ts
1402-chromosome	1402-chromosome_0230	247264	247977	-	714	CDS						SSU ribosomal protein S2p (SAe)
1402-chromosome	1402-chromosome_0231	248351	249139	+	789	CDS						Methionine aminopeptidase (EC 3.4.11.18)
1402-chromosome	1402-chromosome_0232	249204	251846	+	2643	CDS						[Protein-PII] uridylyltransferase (EC 2.7.7.59)
1402-chromosome	1402-chromosome_0233	252025	252852	+	828	CDS						2,3,4,5-tetrahydropyridine-2,6-dicarboxylate N-succinyltransferase (EC 2.3.1.117)
1402-chromosome	1402-chromosome_0234	253128	253511	+	384	CDS						UPF0325 protein YaeH
1402-chromosome	1402-chromosome_0235	253675	255108	-	1434	CDS						PTS system, glucose-specific IIB component (EC 2.7.1.69) / PTS system, glucose-specific IIC component (EC 2.7.1.69)
1402-chromosome	1402-chromosome_0236	255489	256691	-	1203	CDS						Mobile element protein
1402-chromosome	1402-chromosome_0237	256851	257825	-	975	CDS						Maltose operon periplasmic protein MalM
1402-chromosome	1402-chromosome_0238	257916	259238	-	1323	CDS						Maltoporin (maltose/maltodextrin high-affinity receptor, phage lambda receptor protein)
1402-chromosome	1402-chromosome_0239	259766	260206	-	441	CDS						Hypothetical flavoprotein YqcA (clustered with tRNA pseudouridine synthase C)
1402-chromosome	1402-chromosome_0240	260391	261170	-	780	CDS						tRNA pseudouridine synthase C (EC 4.2.1.70)
1402-chromosome	1402-chromosome_0241	261167	261502	-	336	CDS						Hypothetical protein YqcC (clustered with tRNA pseudouridine synthase C)
1402-chromosome	1402-chromosome_0242	261595	262728	+	1134	CDS						FIG01199667: hypothetical protein
1402-chromosome	1402-chromosome_0243	262797	263093	+	297	CDS						FIG00361630: hypothetical protein
1402-chromosome	1402-chromosome_0244	263153	263389	+	237	CDS						hypothetical protein
1402-chromosome	1402-chromosome_0245	263571	263876	+	306	CDS						hypothetical protein
1402-chromosome	1402-chromosome_0246	263886	264671	+	786	CDS						Zn-ribbon-containing, possibly nucleic-acid-binding protein
1402-chromosome	1402-chromosome_0247	264758	265306	-	549	CDS						Syd protein
1402-chromosome	1402-chromosome_0248	265412	266260	+	849	CDS						NADPH dependent preQ0 reductase (EC 1.7.1.13)
1402-chromosome	1402-chromosome_0249	266377	268647	+	2271	CDS						FIG00920775: hypothetical protein
1402-chromosome	1402-chromosome_0250	268742	270334	+	1593	CDS						GGDEF domain family protein
1402-chromosome	1402-chromosome_0251	270316	270504	-	189	CDS						hypothetical protein
1402-chromosome	1402-chromosome_0252	270493	271848	+	1356	CDS						Decarboxylase family protein
1402-chromosome	1402-chromosome_0253	271969	272766	+	798	CDS						DNA polymerase I (EC 2.7.7.7)
1402-chromosome	1402-chromosome_0254	272909	273916	+	1008	CDS						Isocitrate dehydrogenase [NAD] (EC 1.1.1.41)
1402-chromosome	1402-chromosome_0255	274037	274480	+	444	CDS						hypothetical protein
1402-chromosome	1402-chromosome_0256	274547	275641	-	1095	CDS						LSU rRNA 2'-O-methyl-C2498 methyltransferase RlmM
1402-chromosome	1402-chromosome_0257	275634	276020	-	387	CDS						COG2363
1402-chromosome	1402-chromosome_0258	276064	276699	-	636	CDS						Predicted hydrolase of the alpha/beta-hydrolase fold
1402-chromosome	1402-chromosome_0259	276712	277632	-	921	CDS						Glycine cleavage system transcriptional activator GcvA
1402-chromosome	1402-chromosome_0260	277919	280054	-	2136	CDS						Methyl-accepting chemotaxis protein
1402-chromosome	1402-chromosome_0261	280122	281174	-	1053	CDS						DNA polymerase IV (EC 2.7.7.7)
1402-chromosome	1402-chromosome_0262	281208	281324	+	117	CDS						hypothetical protein
1402-chromosome	1402-chromosome_0263	281367	281579	+	213	CDS						hypothetical protein
1402-chromosome	1402-chromosome_0264	281660	281884	-	225	CDS						Probable exported or periplasmic protein in ApbE locus
1402-chromosome	1402-chromosome_0265	281896	282822	-	927	CDS						Thiamin biosynthesis lipoprotein ApbE
1402-chromosome	1402-chromosome_0266	282937	284160	-	1224	CDS						Na(+)-translocating NADH-quinone reductase subunit F (EC 1.6.5.-)
1402-chromosome	1402-chromosome_0267	284178	284774	-	597	CDS						Na(+)-translocating NADH-quinone reductase subunit E (EC 1.6.5.-)
1402-chromosome	1402-chromosome_0268	284778	285410	-	633	CDS						Na(+)-translocating NADH-quinone reductase subunit D (EC 1.6.5.-)
1402-chromosome	1402-chromosome_0269	285403	286191	-	789	CDS						Na(+)-translocating NADH-quinone reductase subunit C (EC 1.6.5.-)
1402-chromosome	1402-chromosome_0270	286181	287410	-	1230	CDS						Na(+)-translocating NADH-quinone reductase subunit B (EC 1.6.5.-)
1402-chromosome	1402-chromosome_0271	287414	288757	-	1344	CDS						Na(+)-translocating NADH-quinone reductase subunit A (EC 1.6.5.-)
1402-chromosome	1402-chromosome_0272	289176	289490	-	315	CDS						Cell division protein BolA
1402-chromosome	1402-chromosome_0273	289692	290825	+	1134	CDS						23S rRNA (guanine-N-2-) -methyltransferase rlmG (EC 2.1.1.-)
1402-chromosome	1402-chromosome_0274	290847	291422	+	576	CDS						Hypothetical lipoprotein YajG precursor
1402-chromosome	1402-chromosome_0275	291437	291988	+	552	CDS						Peptidyl-prolyl cis-trans isomerase PpiA precursor (EC 5.2.1.8)
1402-chromosome	1402-chromosome_0276	292103	292432	+	330	CDS						hypothetical protein
1402-chromosome	1402-chromosome_0277	292518	293921	+	1404	CDS						AmpG permease
1402-chromosome	1402-chromosome_0278	294078	294884	+	807	CDS						Outer membrane protein OmpK
1402-chromosome	1402-chromosome_0279	294988	295470	-	483	CDS						FIG001943: hypothetical protein YajQ
1402-chromosome	1402-chromosome_0280	295829	296776	+	948	CDS						2-dehydropantoate 2-reductase (EC 1.1.1.169)
1402-chromosome	1402-chromosome_0281	296807	297382	+	576	CDS						DJ-1/YajL/PfpI superfamily, includes chaperone protein YajL (former ThiJ), parkinsonism-associated protein DJ-1, peptidases PfpI, Hsp31
1402-chromosome	1402-chromosome_0282	297702	299192	+	1491	CDS						Sulfate permease
1402-chromosome	1402-chromosome_0283	299339	300418	-	1080	CDS						Two-component hybrid sensor and regulator
1402-chromosome	1402-chromosome_0284	300415	301143	-	729	CDS						Two-component response regulator
1402-chromosome	1402-chromosome_0285	301212	301391	-	180	CDS						hypothetical protein
1402-chromosome	1402-chromosome_0286	301422	302456	+	1035	CDS						RND efflux system, membrane fusion protein CmeA
1402-chromosome	1402-chromosome_0287	302471	305596	+	3126	CDS						RND multidrug efflux transporter; Acriflavin resistance protein
1402-chromosome	1402-chromosome_0288	305853	305996	+	144	CDS						hypothetical protein
1402-chromosome	1402-chromosome_0289	306441	307757	+	1317	CDS						hypothetical protein
1402-chromosome	1402-chromosome_0290	307933	309108	+	1176	CDS						Maltoporin (maltose/maltodextrin high-affinity receptor, phage lambda receptor protein)
1402-chromosome	1402-chromosome_0291	309183	310052	+	870	CDS						Maltose operon periplasmic protein MalM
1402-chromosome	1402-chromosome_0292	310279	311214	+	936	CDS						Transcriptional regulator
1402-chromosome	1402-chromosome_0293	311542	312873	-	1332	CDS						N-Acetyl-D-glucosamine ABC transport system, sugar-binding protein
1402-chromosome	1402-chromosome_0294	312884	314833	-	1950	CDS						N-acetylglucosamine regulated methyl-accepting chemotaxis protein
1402-chromosome	1402-chromosome_0295	314951	317629	-	2679	CDS						Periplasmic beta-glucosidase (EC 3.2.1.21)
1402-chromosome	1402-chromosome_0296	318471	320699	+	2229	CDS						Chitinase (EC 3.2.1.14)
1402-chromosome	1402-chromosome_0297	321159	321290	+	132	CDS						hypothetical protein
1402-chromosome	1402-chromosome_0298	321531	321836	+	306	CDS						PTS system, cellobiose-specific IIB component (EC 2.7.1.69)
1402-chromosome	1402-chromosome_0299	321864	323216	+	1353	CDS						PTS system, cellobiose-specific IIC component (EC 2.7.1.69)
1402-chromosome	1402-chromosome_0300	323349	324653	+	1305	CDS						Beta-glucosidase (EC 3.2.1.21)
1402-chromosome	1402-chromosome_0301	324664	324975	+	312	CDS						PTS system, cellobiose-specific IIA component (EC 2.7.1.69)
1402-chromosome	1402-chromosome_0302	325216	325911	+	696	CDS						Endo-beta-1,3-1,4 glucanase (Licheninase) (EC 3.2.1.73)
1402-chromosome	1402-chromosome_0303	326006	326093	-	88	rna						tRNA-Ser-TGA
1402-chromosome	1402-chromosome_0304	326292	327041	+	750	CDS						27kDa outer membrane protein
1402-chromosome	1402-chromosome_0305	327216	328241	-	1026	CDS						UDP-glucose 4-epimerase (EC 5.1.3.2)
1402-chromosome	1402-chromosome_0306	328327	329346	-	1020	CDS						Flavodoxin reductases (ferredoxin-NADPH reductases) family 1
1402-chromosome	1402-chromosome_0307	329447	331099	-	1653	CDS						Hydroxylamine reductase (EC 1.7.-.-)
1402-chromosome	1402-chromosome_0308	331082	331201	+	120	CDS						hypothetical protein
1402-chromosome	1402-chromosome_0309	331333	331800	-	468	CDS						Non-specific DNA-binding protein Dps / Iron-binding ferritin-like antioxidant protein / Ferroxidase (EC 1.16.3.1)
1402-chromosome	1402-chromosome_0310	331932	332474	-	543	CDS						FIG002577: Putative lipoprotein precursor
1402-chromosome	1402-chromosome_0311	332486	333028	-	543	CDS						FIG026291: Hypothetical periplasmic protein
1402-chromosome	1402-chromosome_0312	332985	333203	-	219	CDS						FIG00361487: hypothetical protein
1402-chromosome	1402-chromosome_0313	333200	333679	-	480	CDS						FIG033155: Hypothetical protein
1402-chromosome	1402-chromosome_0314	333682	334938	-	1257	CDS						Cyclopropane-fatty-acyl-phospholipid synthase (EC 2.1.1.79), plant type
1402-chromosome	1402-chromosome_0315	335045	335824	-	780	CDS						FIG001571: Hypothetical protein
1402-chromosome	1402-chromosome_0316	335821	337080	-	1260	CDS						COG2907: Amine oxidase, flavin-containing
1402-chromosome	1402-chromosome_0317	337077	337811	-	735	CDS						Oxidoreductase, short-chain dehydrogenase/reductase family (EC 1.1.1.-)
1402-chromosome	1402-chromosome_0318	337808	338236	-	429	CDS						FIG002994: Putative transcriptional regulator
1402-chromosome	1402-chromosome_0319	338238	339662	-	1425	CDS						Deoxyribodipyrimidine photolyase (EC 4.1.99.3)
1402-chromosome	1402-chromosome_0320	339659	340546	-	888	CDS						Transcriptional regulator, MerR family, associated with photolyase
1402-chromosome	1402-chromosome_0321	340686	341630	-	945	CDS						COG1683: Uncharacterized conserved protein / FIG143828: Hypothetical protein YbgA
1402-chromosome	1402-chromosome_0322	341804	342433	-	630	CDS						FIG00545237: hypothetical protein
1402-chromosome	1402-chromosome_0323	342612	343166	-	555	CDS						hypothetical protein
1402-chromosome	1402-chromosome_0324	343255	344085	-	831	CDS						Gll2047 protein
1402-chromosome	1402-chromosome_0325	344233	344832	-	600	CDS						HAD superfamily hydrolase
1402-chromosome	1402-chromosome_0326	345001	345222	-	222	CDS						hypothetical protein
1402-chromosome	1402-chromosome_0327	345196	346368	+	1173	CDS						Chorismate mutase I (EC 5.4.99.5) / Prephenate dehydratase (EC 4.2.1.51)
1402-chromosome	1402-chromosome_0328	346993	347418	-	426	CDS						Flagellar protein FlgP
1402-chromosome	1402-chromosome_0329	347507	348127	-	621	CDS						Flagellar protein FlgO
1402-chromosome	1402-chromosome_0330	348393	349544	+	1152	CDS						Flagellar protein FlgT
1402-chromosome	1402-chromosome_0331	349890	351431	+	1542	CDS						hypothetical protein
1402-chromosome	1402-chromosome_0332	352517	354787	-	2271	CDS						hypothetical protein
1402-chromosome	1402-chromosome_0333	356033	356860	-	828	CDS						Mobile element protein
1402-chromosome	1402-chromosome_0334	356854	357120	-	267	CDS						Mobile element protein
1402-chromosome	1402-chromosome_0335	357265	358536	-	1272	CDS						putative phage inhibition, colicin resistance and tellurite resistance protein
1402-chromosome	1402-chromosome_0336	359289	359867	-	579	CDS						Tellurium resistance protein TerD
1402-chromosome	1402-chromosome_0337	360077	360661	-	585	CDS						Tellurium resistance protein TerD
1402-chromosome	1402-chromosome_0338	360694	361743	-	1050	CDS						Integral membrane protein TerC
1402-chromosome	1402-chromosome_0339	361760	362215	-	456	CDS						Tellurite resistance protein TerB
1402-chromosome	1402-chromosome_0340	362241	363416	-	1176	CDS						Tellurium resistance protein TerA
1402-chromosome	1402-chromosome_0341	363416	364015	-	600	CDS						Tellurium resistance protein TerD
1402-chromosome	1402-chromosome_0342	364533	365621	+	1089	CDS						Carbamoylphosphate synthase large subunit (split gene in MJ)
1402-chromosome	1402-chromosome_0343	365618	366751	+	1134	CDS						COG0503: Adenine/guanine phosphoribosyltransferases and related PRPP-binding proteins
1402-chromosome	1402-chromosome_0344	366759	367541	+	783	CDS						FIG00643789: hypothetical protein
1402-chromosome	1402-chromosome_0345	367545	368627	+	1083	CDS						putative ATP/GTP-binding protein protein
1402-chromosome	1402-chromosome_0346	368628	369584	+	957	CDS						Citrate lyase beta chain (EC 4.1.3.6)
1402-chromosome	1402-chromosome_0347	369590	370804	+	1215	CDS						FIG00638193: hypothetical protein
1402-chromosome	1402-chromosome_0348	371363	371809	-	447	CDS						Mobile element protein
1402-chromosome	1402-chromosome_0349	373315	374586	+	1272	CDS						Error-prone, lesion bypass DNA polymerase V (UmuC)
1402-chromosome	1402-chromosome_0350	374859	375875	-	1017	CDS						Mobile element protein
1402-chromosome	1402-chromosome_0351	376313	376762	+	450	CDS						Mobile element protein
1402-chromosome	1402-chromosome_0352	377654	379285	+	1632	CDS						Methyl-accepting chemotaxis protein I (serine chemoreceptor protein)
1402-chromosome	1402-chromosome_0353	380385	381734	-	1350	CDS						mobilization protein BmgA
1402-chromosome	1402-chromosome_0354	384818	385735	-	918	CDS						Transposase
1402-chromosome	1402-chromosome_0355	388765	388841	+	77	rna						tRNA-Arg-CCT
1402-chromosome	1402-chromosome_0356	389337	390122	+	786	CDS						FIG00732265: hypothetical protein
1402-chromosome	1402-chromosome_0357	390283	391344	+	1062	CDS						PQQ-dependent oxidoreductase, gdhB family
1402-chromosome	1402-chromosome_0358	391376	391516	+	141	CDS						hypothetical protein
1402-chromosome	1402-chromosome_0359	391562	392356	-	795	CDS						DeoR family transcriptional regulator probably related to glycerate, glycolaldehyde metabolism
1402-chromosome	1402-chromosome_0360	392613	393521	+	909	CDS						D-beta-hydroxybutyrate dehydrogenase (EC 1.1.1.30)
1402-chromosome	1402-chromosome_0361	393518	394768	+	1251	CDS						FIG00641944: hypothetical protein
1402-chromosome	1402-chromosome_0362	394761	395393	+	633	CDS						Ribulose-5-phosphate 4-epimerase and related epimerases and aldolases
1402-chromosome	1402-chromosome_0363	395390	396163	+	774	CDS						Hydroxypyruvate isomerase (EC 5.3.1.22)
1402-chromosome	1402-chromosome_0364	396199	397149	+	951	CDS						Nucleoside-diphosphate-sugar epimerases
1402-chromosome	1402-chromosome_0365	397146	398651	+	1506	CDS						Gluconate permease
1402-chromosome	1402-chromosome_0366	398742	399632	+	891	CDS						Permease of the drug/metabolite transporter (DMT) superfamily
1402-chromosome	1402-chromosome_0367	399692	401629	+	1938	CDS						Methyl-accepting chemotaxis protein
1402-chromosome	1402-chromosome_0368	401743	401922	+	180	CDS						hypothetical protein
1402-chromosome	1402-chromosome_0369	402311	403711	+	1401	CDS						N-acetylglucosamine-regulated outer membrane porin
1402-chromosome	1402-chromosome_0370	403826	404092	+	267	CDS						Putative NAD(P)-dependent oxidoreductase EC-YbbO
1402-chromosome	1402-chromosome_0371	404414	404533	+	120	CDS						hypothetical protein
1402-chromosome	1402-chromosome_0372	404738	406216	-	1479	CDS						hypothetical protein
1402-chromosome	1402-chromosome_0373	407673	407978	-	306	CDS						hypothetical protein
1402-chromosome	1402-chromosome_0374	408133	408366	-	234	CDS						putative resolvase
1402-chromosome	1402-chromosome_0375	409602	409793	-	192	CDS						hypothetical protein
1402-chromosome	1402-chromosome_0376	410323	412263	-	1941	CDS						phage recombinase, putative
1402-chromosome	1402-chromosome_0377	412398	412868	+	471	CDS						Putative NAD(P)-dependent oxidoreductase EC-YbbO
1402-chromosome	1402-chromosome_0378	412929	413261	-	333	CDS						FIG00362210: hypothetical protein
1402-chromosome	1402-chromosome_0379	413332	414219	+	888	CDS						FIG00361813: hypothetical protein
1402-chromosome	1402-chromosome_0380	414375	414524	+	150	CDS						hypothetical protein
1402-chromosome	1402-chromosome_0381	414640	415221	+	582	CDS						FIG00361883: hypothetical protein
1402-chromosome	1402-chromosome_0382	415328	416806	+	1479	CDS						Thermostable carboxypeptidase 1 (EC 3.4.17.19)
1402-chromosome	1402-chromosome_0383	416967	417122	-	156	CDS						hypothetical protein
1402-chromosome	1402-chromosome_0384	417132	418454	+	1323	CDS						ADA regulatory protein / Methylated-DNA--protein-cysteine methyltransferase (EC 2.1.1.63)
1402-chromosome	1402-chromosome_0385	418451	418927	+	477	CDS						Methylated-DNA--protein-cysteine methyltransferase (EC 2.1.1.63)
1402-chromosome	1402-chromosome_0386	418950	419615	-	666	CDS						SAM-dependent methyltransferases
1402-chromosome	1402-chromosome_0387	419727	419984	-	258	CDS						hypothetical protein
1402-chromosome	1402-chromosome_0388	420029	420358	-	330	CDS						FIG00361972: hypothetical protein
1402-chromosome	1402-chromosome_0389	420476	422338	-	1863	CDS						Probable collagenase (EC 3.4.24.3)
1402-chromosome	1402-chromosome_0390	422517	423128	-	612	CDS						Lysine exporter protein (LYSE/YGGA) precursor
1402-chromosome	1402-chromosome_0391	423257	424210	-	954	CDS						Transcriptional regulator, LysR family
1402-chromosome	1402-chromosome_0392	424205	424414	+	210	CDS						hypothetical protein
1402-chromosome	1402-chromosome_0393	424411	425499	+	1089	CDS						3-oxoacyl-[acyl-carrier-protein] synthase, KASIII (EC 2.3.1.180)
1402-chromosome	1402-chromosome_0394	425722	425806	+	85	rna						tRNA-Tyr-GTA
1402-chromosome	1402-chromosome_0395	425848	425932	+	85	rna						tRNA-Tyr-GTA
1402-chromosome	1402-chromosome_0396	425964	426048	+	85	rna						tRNA-Tyr-GTA
1402-chromosome	1402-chromosome_0397	426185	426457	+	273	CDS						hypothetical protein
1402-chromosome	1402-chromosome_0398	426570	427301	+	732	CDS						Sensory box/GGDEF family protein
1402-chromosome	1402-chromosome_0399	427424	428689	+	1266	CDS						Succinyl-CoA synthetase, alpha subunit
1402-chromosome	1402-chromosome_0400	428746	431853	-	3108	CDS						Tetrathionate reductase subunit A
1402-chromosome	1402-chromosome_0401	431853	432959	-	1107	CDS						Tetrathionate reductase subunit C
1402-chromosome	1402-chromosome_0402	432949	433737	-	789	CDS						Tetrathionate reductase subunit B
1402-chromosome	1402-chromosome_0403	433997	435940	+	1944	CDS						Tetrathionate reductase sensory transduction histidine kinase
1402-chromosome	1402-chromosome_0404	435942	436553	+	612	CDS						Tetrathionate reductase two-component response regulator
1402-chromosome	1402-chromosome_0405	436674	437402	+	729	CDS						Alpha-aspartyl dipeptidase Peptidase E (EC 3.4.13.21)
1402-chromosome	1402-chromosome_0406	437469	439007	-	1539	CDS						Multidrug resistance protein B
1402-chromosome	1402-chromosome_0407	439009	440076	-	1068	CDS						Membrane fusion component of tripartite multidrug resistance system
1402-chromosome	1402-chromosome_0408	440114	440542	-	429	CDS						Transcriptional regulator, MarR family
1402-chromosome	1402-chromosome_0409	440665	442056	+	1392	CDS						Fumarate hydratase class II (EC 4.2.1.2)
1402-chromosome	1402-chromosome_0410	442188	442625	-	438	CDS						PhnB protein; putative DNA binding 3-demethylubiquinone-9 3-methyltransferase domain protein
1402-chromosome	1402-chromosome_0411	443024	446971	+	3948	CDS						Transcriptional repressor of PutA and PutP / Proline dehydrogenase (EC 1.5.99.8) (Proline oxidase) / Delta-1-pyrroline-5-carboxylate dehydrogenase (EC 1.5.1.12)
1402-chromosome	1402-chromosome_0412	447129	448202	-	1074	CDS						Alanine racemase (EC 5.1.1.1)
1402-chromosome	1402-chromosome_0413	448341	449735	-	1395	CDS						Replicative DNA helicase (EC 3.6.1.-)
1402-chromosome	1402-chromosome_0414	450157	451011	+	855	CDS						FIG00361548: hypothetical protein
1402-chromosome	1402-chromosome_0415	451205	452875	-	1671	CDS						UDP-sugar hydrolase (EC 3.6.1.45); 5'-nucleotidase (EC 3.1.3.5)
1402-chromosome	1402-chromosome_0416	453124	453462	+	339	CDS						FIG00922492: hypothetical protein
1402-chromosome	1402-chromosome_0417	453578	453913	+	336	CDS						FIG00361615: hypothetical protein
1402-chromosome	1402-chromosome_0418	454013	454879	+	867	CDS						FIG00361583: hypothetical protein
1402-chromosome	1402-chromosome_0419	454949	456352	-	1404	CDS						Putative LuxO repressor protein
1402-chromosome	1402-chromosome_0420	456501	457310	-	810	CDS						FKBP-type peptidyl-prolyl cis-trans isomerase FkpA precursor (EC 5.2.1.8)
1402-chromosome	1402-chromosome_0421	457430	458398	+	969	CDS						FOG: WD40 repeat
1402-chromosome	1402-chromosome_0422	458413	458628	+	216	CDS						Protein SlyX
1402-chromosome	1402-chromosome_0423	458693	459331	-	639	CDS						FKBP-type peptidyl-prolyl cis-trans isomerase SlyD (EC 5.2.1.8)
1402-chromosome	1402-chromosome_0424	459478	459684	-	207	CDS						Putative cytoplasmic protein ,probably associated with Glutathione-regulated potassium-efflux
1402-chromosome	1402-chromosome_0425	459724	460410	+	687	CDS						hypothetical protein
1402-chromosome	1402-chromosome_0426	460389	460523	-	135	CDS						hypothetical protein
1402-chromosome	1402-chromosome_0427	460549	461448	+	900	CDS						Chemotaxis protein CheV (EC 2.7.3.-)
1402-chromosome	1402-chromosome_0428	461509	462492	+	984	CDS						Hydrolase, alpha/beta fold family functionally coupled to Phosphoribulokinase
1402-chromosome	1402-chromosome_0429	462474	463625	-	1152	CDS						diguanylate cyclase/phosphodiesterase (GGDEF & EAL domains) with PAS/PAC sensor(s)
1402-chromosome	1402-chromosome_0430	463715	463960	+	246	CDS						hypothetical protein
1402-chromosome	1402-chromosome_0431	464196	465065	+	870	CDS						Phosphoribulokinase (EC 2.7.1.19) homolog, function unknown
1402-chromosome	1402-chromosome_0432	465082	465615	+	534	CDS						hypothetical protein
1402-chromosome	1402-chromosome_0433	465685	465984	-	300	CDS						FIG00545237: hypothetical protein
1402-chromosome	1402-chromosome_0434	466033	466437	-	405	CDS						OsmC/Ohr family protein
1402-chromosome	1402-chromosome_0435	466811	467449	+	639	CDS						Cyclic AMP receptor protein
1402-chromosome	1402-chromosome_0436	467502	468377	+	876	CDS						Ribosomal RNA large subunit methyltransferase A (EC 2.1.1.51)
1402-chromosome	1402-chromosome_0437	468518	471115	-	2598	CDS						Chitinase (EC 3.2.1.14)
1402-chromosome	1402-chromosome_0438	471515	474976	-	3462	CDS						Sensor histidine kinase
1402-chromosome	1402-chromosome_0439	475040	476182	-	1143	CDS						Probable 3-phenylpropionic acid transporter
1402-chromosome	1402-chromosome_0440	476444	478537	-	2094	CDS						TonB-dependent heme receptor HutR
1402-chromosome	1402-chromosome_0441	478734	479702	+	969	CDS						Uncharacterized iron-regulated protein
1402-chromosome	1402-chromosome_0442	479717	480250	+	534	CDS						Isochorismatase (EC 3.3.2.1)
1402-chromosome	1402-chromosome_0443	480308	480715	+	408	CDS						FIG00362141: hypothetical protein
1402-chromosome	1402-chromosome_0444	480781	481338	-	558	CDS						Pyridoxamine 5'-phosphate oxidase-related putative heme iron utilization protein
1402-chromosome	1402-chromosome_0445	481335	481847	-	513	CDS						Putative heme iron utilization protein
1402-chromosome	1402-chromosome_0446	482015	482860	+	846	CDS						Periplasmic hemin-binding protein
1402-chromosome	1402-chromosome_0447	482860	483888	+	1029	CDS						Hemin ABC transporter, permease protein
1402-chromosome	1402-chromosome_0448	483904	484695	+	792	CDS						ABC-type hemin transport system, ATPase component
1402-chromosome	1402-chromosome_0449	484792	485400	-	609	CDS						Arginine/ornithine antiporter ArcD
1402-chromosome	1402-chromosome_0450	485666	487042	+	1377	CDS						UDP-glucose dehydrogenase (EC 1.1.1.22)
1402-chromosome	1402-chromosome_0451	487039	488037	+	999	CDS						dTDP-glucose 4,6-dehydratase (EC 4.2.1.46)
1402-chromosome	1402-chromosome_0452	488080	489768	-	1689	CDS						Polymyxin resistance protein ArnT, undecaprenyl phosphate-alpha-L-Ara4N transferase; Melittin resistance protein PqaB
1402-chromosome	1402-chromosome_0453	489758	490120	-	363	CDS						FIG01217776: hypothetical protein
1402-chromosome	1402-chromosome_0454	490117	490857	-	741	CDS						Dolichol-phosphate mannosyltransferase
1402-chromosome	1402-chromosome_0455	491169	492011	+	843	CDS						Membrane-bound lytic murein transglycosylase D precursor (EC 3.2.1.-)
1402-chromosome	1402-chromosome_0456	492565	492786	-	222	CDS						hypothetical protein
1402-chromosome	1402-chromosome_0457	492881	493117	-	237	CDS						hypothetical protein
1402-chromosome	1402-chromosome_0458	493118	495025	-	1908	CDS						hypothetical protein
1402-chromosome	1402-chromosome_0459	495025	495576	-	552	CDS						hypothetical protein
1402-chromosome	1402-chromosome_0460	495586	496647	-	1062	CDS						hypothetical protein
1402-chromosome	1402-chromosome_0461	496644	496910	-	267	CDS						hypothetical protein
1402-chromosome	1402-chromosome_0462	496953	500423	-	3471	CDS						hypothetical protein
1402-chromosome	1402-chromosome_0463	500801	504385	-	3585	CDS						Uncharacterized protein ImpA
1402-chromosome	1402-chromosome_0464	505102	505851	-	750	CDS						hypothetical protein
1402-chromosome	1402-chromosome_0465	505891	506313	-	423	CDS						hypothetical protein
1402-chromosome	1402-chromosome_0466	506310	506867	-	558	CDS						hypothetical protein
1402-chromosome	1402-chromosome_0467	506867	507406	-	540	CDS						hypothetical protein
1402-chromosome	1402-chromosome_0468	507415	507726	-	312	CDS						hypothetical protein
1402-chromosome	1402-chromosome_0469	507729	507902	-	174	CDS						hypothetical protein
1402-chromosome	1402-chromosome_0470	507969	509255	-	1287	CDS						Phage major capsid protein
1402-chromosome	1402-chromosome_0471	509324	510259	-	936	CDS						Phage capsid and scaffold
1402-chromosome	1402-chromosome_0472	510247	511500	-	1254	CDS						Phage portal protein
1402-chromosome	1402-chromosome_0473	511500	511688	-	189	CDS						hypothetical protein
1402-chromosome	1402-chromosome_0474	511682	513403	-	1722	CDS						Phage terminase, large subunit
1402-chromosome	1402-chromosome_0475	513413	513898	-	486	CDS						Phage terminase small subunit
1402-chromosome	1402-chromosome_0476	513994	514284	-	291	CDS						Phage holin
1402-chromosome	1402-chromosome_0477	514976	515341	-	366	CDS						Phage lysin (EC 3.2.1.17) # Phage lysozyme or muramidase (EC 3.2.1.17)
1402-chromosome	1402-chromosome_0478	515481	515810	-	330	CDS						Phage holin #Lambda-like group I holin
1402-chromosome	1402-chromosome_0479	516079	517095	-	1017	CDS						Mobile element protein
1402-chromosome	1402-chromosome_0480	517446	519947	-	2502	CDS						putative serine protease
1402-chromosome	1402-chromosome_0481	519963	520958	-	996	CDS						Cell division protein FtsH (EC 3.4.24.-)
1402-chromosome	1402-chromosome_0482	521161	522222	-	1062	CDS						DNA adenine methyltransferase, phage-associated
1402-chromosome	1402-chromosome_0483	522986	523729	+	744	CDS						Chromate resistance protein ChrB
1402-chromosome	1402-chromosome_0484	523722	525092	+	1371	CDS						Chromate transport protein ChrA
1402-chromosome	1402-chromosome_0485	525483	526634	-	1152	CDS						Inner membrane protein
1402-chromosome	1402-chromosome_0486	526643	526834	-	192	CDS						NreA-like protein
1402-chromosome	1402-chromosome_0487	526989	527129	-	141	CDS						hypothetical protein
1402-chromosome	1402-chromosome_0488	527445	528179	+	735	CDS						putative ORF1 [Plasmid pTOM9]
1402-chromosome	1402-chromosome_0489	528191	528883	+	693	CDS						putative (L31491) ORF2; putative [Plasmid pTOM9]
1402-chromosome	1402-chromosome_0490	529160	530110	+	951	CDS						5-oxo-L-prolinase, putative
1402-chromosome	1402-chromosome_0491	530793	531368	-	576	CDS						Phage antitermination protein Q
1402-chromosome	1402-chromosome_0492	531413	531742	-	330	CDS						FIG00641023: hypothetical protein
1402-chromosome	1402-chromosome_0493	531763	532752	-	990	CDS						Putative cytoplasmic protein
1402-chromosome	1402-chromosome_0494	532749	533015	-	267	CDS						hypothetical protein
1402-chromosome	1402-chromosome_0495	533222	533611	-	390	CDS						hypothetical protein
1402-chromosome	1402-chromosome_0496	533601	533906	-	306	CDS						hypothetical protein
1402-chromosome	1402-chromosome_0497	533899	534099	-	201	CDS						hypothetical protein
1402-chromosome	1402-chromosome_0498	534323	534583	-	261	CDS						hypothetical protein
1402-chromosome	1402-chromosome_0499	534583	535128	-	546	CDS						Replication protein P
1402-chromosome	1402-chromosome_0500	535245	536327	-	1083	CDS						Origin specific replication initiation factor #replication protein O
1402-chromosome	1402-chromosome_0501	536320	536448	-	129	CDS						hypothetical protein
1402-chromosome	1402-chromosome_0502	536456	537235	-	780	CDS						hypothetical protein
1402-chromosome	1402-chromosome_0503	537224	537682	+	459	CDS						hypothetical protein
1402-chromosome	1402-chromosome_0504	537795	538256	-	462	CDS						Phage protein
1402-chromosome	1402-chromosome_0505	539982	540185	+	204	CDS						hypothetical protein
1402-chromosome	1402-chromosome_0506	540223	541968	+	1746	CDS						DNA adenine methylase
1402-chromosome	1402-chromosome_0507	541965	543776	+	1812	CDS						C-5 cytosine-specific DNA methylase
1402-chromosome	1402-chromosome_0508	543773	544210	+	438	CDS						hypothetical protein
1402-chromosome	1402-chromosome_0509	544186	544380	+	195	CDS						hypothetical protein
1402-chromosome	1402-chromosome_0510	544435	544692	+	258	CDS						hypothetical protein
1402-chromosome	1402-chromosome_0511	544692	545165	+	474	CDS						Single-stranded DNA-binding protein
1402-chromosome	1402-chromosome_0512	545540	546724	+	1185	CDS						Phage integrase
1402-chromosome	1402-chromosome_0513	546753	548420	+	1668	CDS						ABC transporter, ATP-binding protein
1402-chromosome	1402-chromosome_0514	548532	548861	+	330	CDS						hypothetical protein
1402-chromosome	1402-chromosome_0515	549117	550472	+	1356	CDS						Xanthine/uracil/thiamine/ascorbate permease family protein
1402-chromosome	1402-chromosome_0516	550558	551382	-	825	CDS						DnaJ-like protein DjlA
1402-chromosome	1402-chromosome_0517	551402	552070	-	669	CDS						Glucose-1-phosphate thymidylyltransferase (EC 2.7.7.24)
1402-chromosome	1402-chromosome_0518	552067	552954	-	888	CDS						COG3178: Predicted phosphotransferase related to Ser/Thr protein kinases
1402-chromosome	1402-chromosome_0519	552922	553164	+	243	CDS						hypothetical protein
1402-chromosome	1402-chromosome_0520	553207	555690	+	2484	CDS						Outer membrane protein Imp, required for envelope biogenesis / Organic solvent tolerance protein precursor
1402-chromosome	1402-chromosome_0521	555715	557013	+	1299	CDS						Survival protein SurA precursor (Peptidyl-prolyl cis-trans isomerase SurA) (EC 5.2.1.8)
1402-chromosome	1402-chromosome_0522	557013	558059	+	1047	CDS						4-hydroxythreonine-4-phosphate dehydrogenase (EC 1.1.1.262)
1402-chromosome	1402-chromosome_0523	558067	558861	+	795	CDS						SSU rRNA (adenine(1518)-N(6)/adenine(1519)-N(6))-dimethyltransferase (EC 2.1.1.182)
1402-chromosome	1402-chromosome_0524	558908	559228	+	321	CDS						ApaG protein
1402-chromosome	1402-chromosome_0525	559235	560056	+	822	CDS						Bis(5'-nucleosyl)-tetraphosphatase, symmetrical (EC 3.6.1.41)
1402-chromosome	1402-chromosome_0526	560183	560668	-	486	CDS						FIG00361726: hypothetical protein
1402-chromosome	1402-chromosome_0527	560853	561842	-	990	CDS						FIG00361586: hypothetical protein
1402-chromosome	1402-chromosome_0528	562059	564944	+	2886	CDS						Chemotactic transducer-related protein
1402-chromosome	1402-chromosome_0529	565015	566385	-	1371	CDS						Predicted arginine uptake transporter
1402-chromosome	1402-chromosome_0530	566752	567954	-	1203	CDS						GTP-binding protein Obg
1402-chromosome	1402-chromosome_0531	568144	568401	-	258	CDS						LSU ribosomal protein L27p
1402-chromosome	1402-chromosome_0532	568419	568691	-	273	CDS						LSU ribosomal protein L21p
1402-chromosome	1402-chromosome_0533	568973	569944	+	972	CDS						Octaprenyl diphosphate synthase (EC 2.5.1.90) / Dimethylallyltransferase (EC 2.5.1.1) / (2E,6E)-farnesyl diphosphate synthase (EC 2.5.1.10) / Geranylgeranyl pyrophosphate synthetase (EC 2.5.1.29)
1402-chromosome	1402-chromosome_0534	570033	570221	-	189	CDS						Putative inner membrane protein YjeT (clustered with HflC)
1402-chromosome	1402-chromosome_0535	570313	571197	-	885	CDS						HflC protein
1402-chromosome	1402-chromosome_0536	571201	572364	-	1164	CDS						HflK protein
1402-chromosome	1402-chromosome_0537	572446	573732	-	1287	CDS						GTP-binding protein HflX
1402-chromosome	1402-chromosome_0538	573796	574059	-	264	CDS						RNA-binding protein Hfq
1402-chromosome	1402-chromosome_0539	574132	575058	-	927	CDS						tRNA dimethylallyltransferase (EC 2.5.1.75)
1402-chromosome	1402-chromosome_0540	575142	577025	-	1884	CDS						DNA mismatch repair protein MutL
1402-chromosome	1402-chromosome_0541	577132	578676	-	1545	CDS						N-acetylmuramoyl-L-alanine amidase (EC 3.5.1.28)
1402-chromosome	1402-chromosome_0542	578673	579146	-	474	CDS						TsaE protein, required for threonylcarbamoyladenosine t(6)A37 formation in tRNA
1402-chromosome	1402-chromosome_0543	579164	580678	-	1515	CDS						NAD(P)HX epimerase / NAD(P)HX dehydratase
1402-chromosome	1402-chromosome_0544	580766	581920	+	1155	CDS						Epoxyqueuosine (oQ) reductase QueG
1402-chromosome	1402-chromosome_0545	582004	582747	+	744	CDS						Polyphosphate glucokinase (EC 2.7.1.63)
1402-chromosome	1402-chromosome_0546	582800	583255	-	456	CDS						hypothetical protein
1402-chromosome	1402-chromosome_0547	583727	584770	+	1044	CDS						Methionine ABC transporter ATP-binding protein
1402-chromosome	1402-chromosome_0548	584751	585404	+	654	CDS						Methionine ABC transporter permease protein
1402-chromosome	1402-chromosome_0549	585431	586231	+	801	CDS						Methionine ABC transporter substrate-binding protein
1402-chromosome	1402-chromosome_0550	586329	586829	+	501	CDS						Transcriptional activator RfaH
1402-chromosome	1402-chromosome_0551	586996	588972	-	1977	CDS						Methyl-accepting chemotaxis protein
1402-chromosome	1402-chromosome_0552	589010	590191	-	1182	CDS						regulatory protein for cyclic-di-GMP, EAL domain
1402-chromosome	1402-chromosome_0553	590214	594488	-	4275	CDS						sensor histidine kinase
1402-chromosome	1402-chromosome_0554	594633	594836	-	204	CDS						FIG00361219: hypothetical protein
1402-chromosome	1402-chromosome_0555	595130	596506	-	1377	CDS						Deoxyguanosinetriphosphate triphosphohydrolase (EC 3.1.5.1)
1402-chromosome	1402-chromosome_0556	596536	598878	-	2343	CDS						Aerobic respiration control sensor protein arcB (EC 2.7.3.-)
1402-chromosome	1402-chromosome_0557	599051	600049	+	999	CDS						FIG00361673: hypothetical protein
1402-chromosome	1402-chromosome_0558	600111	600803	-	693	CDS						FIG00361685: hypothetical protein
1402-chromosome	1402-chromosome_0559	600922	601407	-	486	CDS						Histidine triad family protein
1402-chromosome	1402-chromosome_0560	601442	602065	-	624	CDS						putative secreted protein
1402-chromosome	1402-chromosome_0561	602140	603045	-	906	CDS						Transcriptional regulator, LysR family
1402-chromosome	1402-chromosome_0562	603140	603742	+	603	CDS						Short chain dehydrogenase
1402-chromosome	1402-chromosome_0563	603866	604969	-	1104	CDS						Phosphoribosylaminoimidazole-succinocarboxamide synthase (EC 6.3.2.6)
1402-chromosome	1402-chromosome_0564	605139	606158	-	1020	CDS						Outer membrane protein NlpB, lipoprotein component of the protein assembly complex (forms a complex with YaeT, YfiO, and YfgL); Lipoprotein-34 precursor
1402-chromosome	1402-chromosome_0565	606250	607137	-	888	CDS						4-hydroxy-tetrahydrodipicolinate synthase (EC 4.3.3.7)
1402-chromosome	1402-chromosome_0566	607326	607859	+	534	CDS						Glycine cleavage system transcriptional antiactivator GcvR
1402-chromosome	1402-chromosome_0567	607883	608347	+	465	CDS						Thiol peroxidase, Bcp-type (EC 1.11.1.15)
1402-chromosome	1402-chromosome_0568	608543	609043	+	501	CDS						FIG00361523: hypothetical protein
1402-chromosome	1402-chromosome_0569	609096	609434	-	339	CDS						FIG00638298: membrane protein YfbV
1402-chromosome	1402-chromosome_0570	609838	611040	+	1203	CDS						Acetate kinase (EC 2.7.2.1)
1402-chromosome	1402-chromosome_0571	611126	613264	+	2139	CDS						Phosphate acetyltransferase (EC 2.3.1.8)
1402-chromosome	1402-chromosome_0572	613743	614237	-	495	CDS						Acetolactate synthase small subunit (EC 2.2.1.6)
1402-chromosome	1402-chromosome_0573	614237	615955	-	1719	CDS						Acetolactate synthase large subunit (EC 2.2.1.6)
1402-chromosome	1402-chromosome_0574	616346	616498	-	153	CDS						hypothetical protein
1402-chromosome	1402-chromosome_0575	616534	617643	-	1110	CDS						Glycosyltransferase (EC 2.4.1.-)
1402-chromosome	1402-chromosome_0576	617640	618143	-	504	CDS						Membrane-associated phospholipid phosphatase
1402-chromosome	1402-chromosome_0577	618269	618892	-	624	CDS						Transcriptional regulator, TetR family
1402-chromosome	1402-chromosome_0578	619298	620860	+	1563	CDS						2-isopropylmalate synthase (EC 2.3.3.13)
1402-chromosome	1402-chromosome_0579	620972	622057	+	1086	CDS						3-isopropylmalate dehydrogenase (EC 1.1.1.85)
1402-chromosome	1402-chromosome_0580	622090	623487	+	1398	CDS						3-isopropylmalate dehydratase large subunit (EC 4.2.1.33)
1402-chromosome	1402-chromosome_0581	623500	624099	+	600	CDS						3-isopropylmalate dehydratase small subunit (EC 4.2.1.33)
1402-chromosome	1402-chromosome_0582	624212	625141	+	930	CDS						uncharacterized secreted protein
1402-chromosome	1402-chromosome_0583	625193	625483	-	291	CDS						FIG00361573: hypothetical protein
1402-chromosome	1402-chromosome_0584	625749	626729	+	981	CDS						Thiamin ABC transporter, substrate-binding component
1402-chromosome	1402-chromosome_0585	626726	628333	+	1608	CDS						Thiamin ABC transporter, transmembrane component
1402-chromosome	1402-chromosome_0586	628475	629185	+	711	CDS						Thiamin ABC transporter, ATPase component
1402-chromosome	1402-chromosome_0587	629201	629362	+	162	CDS						Thiamin ABC transporter, ATPase component
1402-chromosome	1402-chromosome_0588	629429	630799	-	1371	CDS						Predicted ATPase related to phosphate starvation-inducible protein PhoH
1402-chromosome	1402-chromosome_0589	631006	631677	-	672	CDS						Ribonucleotide reductase of class II (coenzyme B12-dependent), alpha subunit (EC 1.17.4.1)
1402-chromosome	1402-chromosome_0590	631687	633834	-	2148	CDS						Ribonucleotide reductase of class II (coenzyme B12-dependent) (EC 1.17.4.1)
1402-chromosome	1402-chromosome_0591	634039	634470	-	432	CDS						hypothetical protein
1402-chromosome	1402-chromosome_0592	634800	634917	-	118	rna						5S RNA
1402-chromosome	1402-chromosome_0593	634995	637890	-	2896	rna						Large Subunit Ribosomal RNA; lsuRNA; LSU rRNA
1402-chromosome	1402-chromosome_0594	638121	638196	-	76	rna						tRNA-Glu-TTC
1402-chromosome	1402-chromosome_0595	638457	639959	-	1503	rna						Small Subunit Ribosomal RNA; ssuRNA; SSU rRNA
1402-chromosome	1402-chromosome_0596	640502	641548	-	1047	CDS						Enoyl-[acyl-carrier-protein] reductase [FMN] (EC 1.3.1.9)
1402-chromosome	1402-chromosome_0597	641756	642439	-	684	CDS						Ribonuclease precursor (EC 3.1.27.-)
1402-chromosome	1402-chromosome_0598	642618	643178	+	561	CDS						Carbonic anhydrase, gamma class (EC 4.2.1.1)
1402-chromosome	1402-chromosome_0599	643325	643618	+	294	CDS						hypothetical protein
1402-chromosome	1402-chromosome_0600	643620	644030	+	411	CDS						hypothetical protein
1402-chromosome	1402-chromosome_0601	644121	645446	-	1326	CDS						Putative two-component system sensor kinase
1402-chromosome	1402-chromosome_0602	645443	646123	-	681	CDS						Transcriptional regulatory protein cpxR
1402-chromosome	1402-chromosome_0603	646272	647429	+	1158	CDS						Macrolide-specific efflux protein MacA
1402-chromosome	1402-chromosome_0604	647432	649381	+	1950	CDS						Macrolide export ATP-binding/permease protein MacB (EC 3.6.3.-)
1402-chromosome	1402-chromosome_0605	649600	651495	-	1896	CDS						Putative phosphatase
1402-chromosome	1402-chromosome_0606	651759	652667	-	909	CDS						FIG00638797: hypothetical protein
1402-chromosome	1402-chromosome_0607	652818	653279	+	462	CDS						hypothetical protein
1402-chromosome	1402-chromosome_0608	653287	654513	-	1227	CDS						Putative drug efflux protein
1402-chromosome	1402-chromosome_0609	654760	655668	+	909	CDS						regulatory protein, LysR:LysR, substrate-binding
1402-chromosome	1402-chromosome_0610	655758	656429	+	672	CDS						Probable lipoprotein
1402-chromosome	1402-chromosome_0611	656441	656800	+	360	CDS						Probable lipoprotein
1402-chromosome	1402-chromosome_0612	656797	657450	+	654	CDS						Phosphonate ABC transporter phosphate-binding periplasmic component (TC 3.A.1.9.1)
1402-chromosome	1402-chromosome_0613	657685	659145	+	1461	CDS						GGDEF domain protein
1402-chromosome	1402-chromosome_0614	659248	660501	+	1254	CDS						ATP-dependent RNA helicase VCA0768
1402-chromosome	1402-chromosome_0615	660726	662039	+	1314	CDS						putative oxidoreductase
1402-chromosome	1402-chromosome_0616	662183	663010	+	828	CDS						Transcriptional regulator, AraC family
1402-chromosome	1402-chromosome_0617	663027	663632	+	606	CDS						Transporter, LysE family
1402-chromosome	1402-chromosome_0618	663947	664342	+	396	CDS						hypothetical protein
1402-chromosome	1402-chromosome_0619	666311	668014	-	1704	CDS						N-carbamoylputrescine amidase (EC 3.5.1.53)
1402-chromosome	1402-chromosome_0620	668152	669249	-	1098	CDS						Agmatine deiminase (EC 3.5.3.12)
1402-chromosome	1402-chromosome_0621	669396	670307	+	912	CDS						Transcriptional regulator, LysR family
1402-chromosome	1402-chromosome_0622	670724	671059	+	336	CDS						DNA methylase, putative
1402-chromosome	1402-chromosome_0623	671334	671900	-	567	CDS						Transcriptional regulator, TetR family
1402-chromosome	1402-chromosome_0624	672068	673105	+	1038	CDS						NADH-dependent flavin oxidoreductase, Oye family
1402-chromosome	1402-chromosome_0625	673298	674224	+	927	CDS						Transcriptional regulator, MarR family / Aspartate N-acetyltransferase (EC 2.3.1.17)
1402-chromosome	1402-chromosome_0626	674221	674682	+	462	CDS						PhnO protein
1402-chromosome	1402-chromosome_0627	674862	675311	-	450	CDS						Histone acetyltransferase HPA2 and related acetyltransferases
1402-chromosome	1402-chromosome_0628	675385	675723	-	339	CDS						FIG00362288: hypothetical protein
1402-chromosome	1402-chromosome_0629	675892	677478	-	1587	CDS						Peptide chain release factor 3
1402-chromosome	1402-chromosome_0630	677726	678610	-	885	CDS						diguanylate cyclase/phosphodiesterase (GGDEF & EAL domains) with PAS/PAC sensor(s)
1402-chromosome	1402-chromosome_0631	678635	679588	-	954	CDS						GGDEF domain protein
1402-chromosome	1402-chromosome_0632	679784	680788	+	1005	CDS						GGDEF domain protein
1402-chromosome	1402-chromosome_0633	680801	682255	-	1455	CDS						Inner membrane protein
1402-chromosome	1402-chromosome_0634	682357	683964	-	1608	CDS						Putative regulator protein
1402-chromosome	1402-chromosome_0635	684181	684618	+	438	CDS						hypothetical protein
1402-chromosome	1402-chromosome_0636	684681	685142	+	462	CDS						Ribosomal-protein-S18p-alanine acetyltransferase (EC 2.3.1.-)
1402-chromosome	1402-chromosome_0637	685214	685756	-	543	CDS						hypothetical protein
1402-chromosome	1402-chromosome_0638	685938	687728	+	1791	CDS						Long-chain-fatty-acid--CoA ligase (EC 6.2.1.3)
1402-chromosome	1402-chromosome_0639	687789	689003	-	1215	CDS						FIG00361437: hypothetical protein
1402-chromosome	1402-chromosome_0640	689223	689915	-	693	CDS						Uncharacterized protein YgeA of aspartate/glutamate/hydantoin racemase family
1402-chromosome	1402-chromosome_0641	690051	690641	-	591	CDS						Transporter, LysE family
1402-chromosome	1402-chromosome_0642	690744	691340	-	597	CDS						Transporter, LysE family
1402-chromosome	1402-chromosome_0643	691457	692830	+	1374	CDS						Transcriptional regulator, GntR family domain / Aspartate aminotransferase (EC 2.6.1.1)
1402-chromosome	1402-chromosome_0644	692860	693324	+	465	CDS						hypothetical protein
1402-chromosome	1402-chromosome_0645	693467	695104	+	1638	CDS						probable response regulator
1402-chromosome	1402-chromosome_0646	695141	696454	-	1314	CDS						Sodium-dependent transporter
1402-chromosome	1402-chromosome_0647	696867	698180	-	1314	CDS						Sodium-dependent transporter
1402-chromosome	1402-chromosome_0648	698390	699229	-	840	CDS						Isopenicillin N synthase
1402-chromosome	1402-chromosome_0649	699430	699993	+	564	CDS						ATPase involved in DNA repair
1402-chromosome	1402-chromosome_0650	700048	700869	-	822	CDS						FIG00361885: hypothetical protein
1402-chromosome	1402-chromosome_0651	701106	702344	-	1239	CDS						Multidrug efflux transporter, MFS family
1402-chromosome	1402-chromosome_0652	702493	703116	+	624	CDS						FIG00361977: hypothetical protein
1402-chromosome	1402-chromosome_0653	703426	703902	+	477	CDS						Transcriptional regulator, AsnC family
1402-chromosome	1402-chromosome_0654	704039	704356	-	318	CDS						FIG00361441: hypothetical protein
1402-chromosome	1402-chromosome_0655	704505	704744	-	240	CDS						hypothetical protein
1402-chromosome	1402-chromosome_0656	704771	705196	-	426	CDS						Organic hydroperoxide resistance transcriptional regulator
1402-chromosome	1402-chromosome_0657	705372	706376	+	1005	CDS						Putative oxidoreductase YncB
1402-chromosome	1402-chromosome_0658	706555	706995	+	441	CDS						Putative Mut family protein
1402-chromosome	1402-chromosome_0659	707169	708311	+	1143	CDS						Chromate transport protein ChrA
1402-chromosome	1402-chromosome_0660	708449	709318	+	870	CDS						Uncharacterized protein ygiV
1402-chromosome	1402-chromosome_0661	709389	709775	-	387	CDS						Peptide methionine sulfoxide reductase MsrB (EC 1.8.4.12)
1402-chromosome	1402-chromosome_0662	709832	711970	-	2139	CDS						Glycogen debranching enzyme (EC 3.2.1.-)
1402-chromosome	1402-chromosome_0663	711970	714147	-	2178	CDS						1,4-alpha-glucan (glycogen) branching enzyme, GH-13-type (EC 2.4.1.18)
1402-chromosome	1402-chromosome_0664	714230	716419	-	2190	CDS						4-alpha-glucanotransferase (amylomaltase) (EC 2.4.1.25)
1402-chromosome	1402-chromosome_0665	716766	717761	+	996	CDS						NAD-dependent glyceraldehyde-3-phosphate dehydrogenase (EC 1.2.1.12)
1402-chromosome	1402-chromosome_0666	717867	718727	+	861	CDS						Aldose 1-epimerase family protein YeaD
1402-chromosome	1402-chromosome_0667	718798	719871	-	1074	CDS						Quinolinate synthetase (EC 2.5.1.72)
1402-chromosome	1402-chromosome_0668	719885	720022	-	138	CDS						hypothetical protein
1402-chromosome	1402-chromosome_0669	720014	722119	+	2106	CDS						Methyl-accepting chemotaxis transducer
1402-chromosome	1402-chromosome_0670	722167	722242	-	76	rna						tRNA-Val-TAC
1402-chromosome	1402-chromosome_0671	722262	722337	-	76	rna						tRNA-Lys-TTT
1402-chromosome	1402-chromosome_0672	722360	722435	-	76	rna						tRNA-Val-TAC
1402-chromosome	1402-chromosome_0673	722455	722530	-	76	rna						tRNA-Lys-TTT
1402-chromosome	1402-chromosome_0674	722553	722628	-	76	rna						tRNA-Val-TAC
1402-chromosome	1402-chromosome_0675	722648	722723	-	76	rna						tRNA-Lys-TTT
1402-chromosome	1402-chromosome_0676	722746	722821	-	76	rna						tRNA-Val-TAC
1402-chromosome	1402-chromosome_0677	722841	722916	-	76	rna						tRNA-Lys-TTT
1402-chromosome	1402-chromosome_0678	722939	723014	-	76	rna						tRNA-Val-TAC
1402-chromosome	1402-chromosome_0679	723034	723109	-	76	rna						tRNA-Lys-CTT
1402-chromosome	1402-chromosome_0680	723158	723233	-	76	rna						tRNA-Val-TAC
1402-chromosome	1402-chromosome_0681	723253	723328	-	76	rna						tRNA-Lys-CTT
1402-chromosome	1402-chromosome_0682	723377	723452	-	76	rna						tRNA-Val-TAC
1402-chromosome	1402-chromosome_0683	723485	723560	-	76	rna						tRNA-Lys-TTT
1402-chromosome	1402-chromosome_0684	723735	724535	-	801	CDS						TPR repeat containing exported protein; Putative periplasmic protein contains a protein prenylyltransferase domain
1402-chromosome	1402-chromosome_0685	724702	725226	-	525	CDS						18K peptidoglycan-associated outer membrane lipoprotein; Peptidoglycan-associated lipoprotein precursor; Outer membrane protein P6; OmpA/MotB precursor
1402-chromosome	1402-chromosome_0686	725275	726600	-	1326	CDS						tolB protein precursor, periplasmic protein involved in the tonb-independent uptake of group A colicins
1402-chromosome	1402-chromosome_0687	726678	727808	-	1131	CDS						TolA protein
1402-chromosome	1402-chromosome_0688	727814	728260	-	447	CDS						Tol biopolymer transport system, TolR protein
1402-chromosome	1402-chromosome_0689	728260	728946	-	687	CDS						MotA/TolQ/ExbB proton channel family protein
1402-chromosome	1402-chromosome_0690	728936	729343	-	408	CDS						4-hydroxybenzoyl-CoA thioesterase family active site
1402-chromosome	1402-chromosome_0691	729629	729940	-	312	CDS						Cyd operon protein YbgE
1402-chromosome	1402-chromosome_0692	729927	730043	-	117	CDS						Cyd operon protein YbgT
1402-chromosome	1402-chromosome_0693	730058	731194	-	1137	CDS						Cytochrome d ubiquinol oxidase subunit II (EC 1.10.3.-)
1402-chromosome	1402-chromosome_0694	731207	732763	-	1557	CDS						Cytochrome d ubiquinol oxidase subunit I (EC 1.10.3.-)
1402-chromosome	1402-chromosome_0695	733703	734713	-	1011	CDS						Holliday junction DNA helicase RuvB
1402-chromosome	1402-chromosome_0696	734722	735336	-	615	CDS						Holliday junction DNA helicase RuvA
1402-chromosome	1402-chromosome_0697	735569	737578	+	2010	CDS						N-acetylglucosamine regulated methyl-accepting chemotaxis protein
1402-chromosome	1402-chromosome_0698	737716	739440	+	1725	CDS						Prolyl-tRNA synthetase (EC 6.1.1.15), bacterial type
1402-chromosome	1402-chromosome_0699	739636	740265	+	630	CDS						DNA polymerase III alpha subunit (EC 2.7.7.7)
1402-chromosome	1402-chromosome_0700	740459	741139	-	681	CDS						putative short-chain dehydrogenase
1402-chromosome	1402-chromosome_0701	741158	741787	-	630	CDS						FIG081498: hypothetical protein
1402-chromosome	1402-chromosome_0702	741880	742320	-	441	CDS						Copper metallochaperone, bacterial analog of Cox17 protein
1402-chromosome	1402-chromosome_0703	742410	743159	+	750	CDS						Enoyl-CoA hydratase (EC 4.2.1.17)
1402-chromosome	1402-chromosome_0704	743162	743590	-	429	CDS						FIG00361913: hypothetical protein
1402-chromosome	1402-chromosome_0705	743676	744383	-	708	CDS						FIG00362035: hypothetical protein
1402-chromosome	1402-chromosome_0706	744557	746161	+	1605	CDS						Periplasmic Murein Peptide-Binding Protein MppA
1402-chromosome	1402-chromosome_0707	746272	746571	+	300	CDS						hypothetical protein
1402-chromosome	1402-chromosome_0708	746723	748282	+	1560	CDS						Aerotaxis sensor receptor protein
1402-chromosome	1402-chromosome_0709	748379	749599	-	1221	CDS						ATP-dependent RNA helicase VCA0990
1402-chromosome	1402-chromosome_0710	749746	750246	-	501	CDS						Thiol peroxidase, Tpx-type (EC 1.11.1.15)
1402-chromosome	1402-chromosome_0711	750384	750524	-	141	CDS						hypothetical protein
1402-chromosome	1402-chromosome_0712	750501	752936	+	2436	CDS						Lead, cadmium, zinc and mercury transporting ATPase (EC 3.6.3.3) (EC 3.6.3.5); Copper-translocating P-type ATPase (EC 3.6.3.4)
1402-chromosome	1402-chromosome_0713	753118	757221	-	4104	CDS						Type II secretory pathway, pullulanase
1402-chromosome	1402-chromosome_0714	757399	757833	+	435	CDS						FIG00361812: hypothetical protein
1402-chromosome	1402-chromosome_0715	757849	758790	-	942	CDS						Cobalt-zinc-cadmium resistance protein CzcD
1402-chromosome	1402-chromosome_0716	758862	759137	+	276	CDS						probable alpha helix chain yaiN
1402-chromosome	1402-chromosome_0717	759166	759387	-	222	CDS						Cellulose synthase operon protein C
1402-chromosome	1402-chromosome_0718	759384	762605	-	3222	CDS						Cellulose synthase operon protein C
1402-chromosome	1402-chromosome_0719	762590	763699	-	1110	CDS						Endoglucanase precursor (EC 3.2.1.4)
1402-chromosome	1402-chromosome_0720	763703	763840	-	138	CDS						hypothetical protein
1402-chromosome	1402-chromosome_0721	763894	765090	+	1197	CDS						Aromatic-amino-acid aminotransferase (EC 2.6.1.57)
1402-chromosome	1402-chromosome_0722	765149	766081	+	933	CDS						LysR-family transcriptional regulator VCA0830
1402-chromosome	1402-chromosome_0723	766098	766421	-	324	CDS						FIG00361563: hypothetical protein
1402-chromosome	1402-chromosome_0724	766539	767420	-	882	CDS						radical activating enzyme
1402-chromosome	1402-chromosome_0725	767431	768957	-	1527	CDS						FIG00919702: hypothetical protein
1402-chromosome	1402-chromosome_0726	769080	769415	-	336	CDS						FIG00361879: hypothetical protein
1402-chromosome	1402-chromosome_0727	769418	770131	-	714	CDS						FIG006238: AzlC family protein
1402-chromosome	1402-chromosome_0728	770253	770717	-	465	CDS						ErfK/YbiS/YcfS/YnhG family protein
1402-chromosome	1402-chromosome_0729	771128	772978	-	1851	CDS						probable peptidase VC1983
1402-chromosome	1402-chromosome_0730	772994	773182	+	189	CDS						hypothetical protein
1402-chromosome	1402-chromosome_0731	773273	774952	+	1680	CDS						Methyl-accepting chemotaxis protein
1402-chromosome	1402-chromosome_0732	774961	775173	+	213	CDS						hypothetical protein
1402-chromosome	1402-chromosome_0733	775328	776749	+	1422	CDS						Chitin binding protein
1402-chromosome	1402-chromosome_0734	776861	777808	-	948	CDS						Alkanesulfonate utilization operon LysR-family regulator CbI
1402-chromosome	1402-chromosome_0735	777925	778992	-	1068	CDS						Sulfate and thiosulfate import ATP-binding protein CysA (EC 3.6.3.25)
1402-chromosome	1402-chromosome_0736	779024	779917	-	894	CDS						Sulfate transport system permease protein CysW
1402-chromosome	1402-chromosome_0737	779914	780753	-	840	CDS						Sulfate transport system permease protein CysT
1402-chromosome	1402-chromosome_0738	781032	781607	-	576	CDS						FIG00974664: hypothetical protein
1402-chromosome	1402-chromosome_0739	781647	782648	-	1002	CDS						Sulfate and thiosulfate binding protein CysP
1402-chromosome	1402-chromosome_0740	783054	783130	-	77	rna						tRNA-Asp-GTC
1402-chromosome	1402-chromosome_0741	783228	783345	-	118	rna						5S RNA
1402-chromosome	1402-chromosome_0742	783466	786361	-	2896	rna						Large Subunit Ribosomal RNA; lsuRNA; LSU rRNA
1402-chromosome	1402-chromosome_0743	786590	786665	-	76	rna						tRNA-Glu-TTC
1402-chromosome	1402-chromosome_0744	786975	788477	-	1503	rna						Small Subunit Ribosomal RNA; ssuRNA; SSU rRNA
1402-chromosome	1402-chromosome_0745	789141	791924	+	2784	CDS						RNA polymerase associated protein RapA (EC 3.6.1.-)
1402-chromosome	1402-chromosome_0746	792039	792695	+	657	CDS						Ribosomal large subunit pseudouridine synthase A (EC 4.2.1.70)
1402-chromosome	1402-chromosome_0747	792760	792948	-	189	CDS						FIG00361320: hypothetical protein
1402-chromosome	1402-chromosome_0748	793007	794827	-	1821	CDS						diguanylate cyclase/phosphodiesterase (GGDEF & EAL domains) with PAS/PAC sensor(s)
1402-chromosome	1402-chromosome_0749	794964	795410	-	447	CDS						FIG00361250: hypothetical protein
1402-chromosome	1402-chromosome_0750	795556	797190	-	1635	CDS						Heat shock protein 60 family chaperone GroEL
1402-chromosome	1402-chromosome_0751	797234	797527	-	294	CDS						Heat shock protein 60 family co-chaperone GroES
1402-chromosome	1402-chromosome_0752	797770	799104	+	1335	CDS						Multi antimicrobial extrusion protein (Na(+)/drug antiporter), MATE family of MDR efflux pumps
1402-chromosome	1402-chromosome_0753	799127	799606	-	480	CDS						FxsA protein
1402-chromosome	1402-chromosome_0754	800056	801498	+	1443	CDS						Aspartate ammonia-lyase (EC 4.3.1.1)
1402-chromosome	1402-chromosome_0755	801630	802949	+	1320	CDS						C4-dicarboxylate transporter DcuA
1402-chromosome	1402-chromosome_0756	803068	804666	-	1599	CDS						Glutamate--cysteine ligase (EC 6.3.2.2)
1402-chromosome	1402-chromosome_0757	804725	807538	-	2814	CDS						Protease, insulinase family/protease, insulinase family
1402-chromosome	1402-chromosome_0758	807564	808001	-	438	CDS						Putative membrane protein
1402-chromosome	1402-chromosome_0759	807998	808879	-	882	CDS						NADPH:quinone reductase
1402-chromosome	1402-chromosome_0760	809038	809196	+	159	CDS						FIG00362022: hypothetical protein
1402-chromosome	1402-chromosome_0761	809226	809627	+	402	CDS						Fosfomycin resistance protein FosA
1402-chromosome	1402-chromosome_0762	809635	810630	-	996	CDS						FIG00362222: hypothetical protein
1402-chromosome	1402-chromosome_0763	810877	811155	+	279	CDS						hypothetical protein
1402-chromosome	1402-chromosome_0764	811181	811525	+	345	CDS						hypothetical protein
1402-chromosome	1402-chromosome_0765	811580	812323	-	744	CDS						Ferredoxin--NADP(+) reductase (EC 1.18.1.2)
1402-chromosome	1402-chromosome_0766	812425	812871	-	447	CDS						LSU ribosomal protein L9p
1402-chromosome	1402-chromosome_0767	812924	813154	-	231	CDS						SSU ribosomal protein S18p @ SSU ribosomal protein S18p, zinc-independent
1402-chromosome	1402-chromosome_0768	813187	813573	-	387	CDS						SSU ribosomal protein S6p
1402-chromosome	1402-chromosome_0769	813810	815033	+	1224	CDS						Manganese transport protein MntH
1402-chromosome	1402-chromosome_0770	815319	815981	+	663	CDS						Predicted metal-dependent hydrolase
1402-chromosome	1402-chromosome_0771	816171	816626	-	456	CDS						ElaA protein
1402-chromosome	1402-chromosome_0772	816778	817347	-	570	CDS						cAMP-binding proteins - catabolite gene activator and regulatory subunit of cAMP-dependent protein kinases
1402-chromosome	1402-chromosome_0773	817355	818104	-	750	CDS						23S rRNA (guanosine-2'-O-) -methyltransferase rlmB (EC 2.1.1.-)
1402-chromosome	1402-chromosome_0774	818101	820494	-	2394	CDS						3'-to-5' exoribonuclease RNase R
1402-chromosome	1402-chromosome_0775	820628	821650	+	1023	CDS						GGDEF family protein
1402-chromosome	1402-chromosome_0776	821712	822221	-	510	CDS						S-ribosylhomocysteine lyase (EC 4.4.1.21) / Autoinducer-2 production protein LuxS
1402-chromosome	1402-chromosome_0777	822240	822803	-	564	CDS						putative lipoprotein
1402-chromosome	1402-chromosome_0778	822889	823227	-	339	CDS						Nitrogen regulatory protein P-II
1402-chromosome	1402-chromosome_0779	823237	824859	-	1623	CDS						NAD synthetase (EC 6.3.1.5) / Glutamine amidotransferase chain of NAD synthetase
1402-chromosome	1402-chromosome_0780	824997	825500	+	504	CDS						Type IV fimbrial biogenesis protein FimT
1402-chromosome	1402-chromosome_0781	825795	829370	-	3576	CDS						Type IV fimbrial biogenesis protein PilY1
1402-chromosome	1402-chromosome_0782	829382	829825	-	444	CDS						Type IV fimbrial biogenesis protein PilX
1402-chromosome	1402-chromosome_0783	829822	830823	-	1002	CDS						Type IV fimbrial biogenesis protein PilW
1402-chromosome	1402-chromosome_0784	830820	831383	-	564	CDS						Type IV fimbrial biogenesis protein PilV
1402-chromosome	1402-chromosome_0785	831387	831794	-	408	CDS						Type IV pilus biogenesis protein PilE
1402-chromosome	1402-chromosome_0786	831905	832840	-	936	CDS						4-hydroxy-3-methylbut-2-enyl diphosphate reductase (EC 1.17.1.2)
1402-chromosome	1402-chromosome_0787	832840	833292	-	453	CDS						FKBP-type peptidyl-prolyl cis-trans isomerase SlpA (EC 5.2.1.8)
1402-chromosome	1402-chromosome_0788	833289	833792	-	504	CDS						Lipoprotein signal peptidase (EC 3.4.23.36)
1402-chromosome	1402-chromosome_0789	833792	836653	-	2862	CDS						Isoleucyl-tRNA synthetase (EC 6.1.1.5)
1402-chromosome	1402-chromosome_0790	836653	837627	-	975	CDS						Riboflavin kinase (EC 2.7.1.26) / FMN adenylyltransferase (EC 2.7.7.2)
1402-chromosome	1402-chromosome_0791	837838	839388	-	1551	CDS						Proposed peptidoglycan lipid II flippase MurJ
1402-chromosome	1402-chromosome_0792	839434	839673	+	240	CDS						hypothetical protein
1402-chromosome	1402-chromosome_0793	839670	839855	+	186	CDS						SSU ribosomal protein S20p
1402-chromosome	1402-chromosome_0794	839904	840206	-	303	CDS						Transcriptional activator HlyU
1402-chromosome	1402-chromosome_0795	840255	841187	-	933	CDS						Transcriptional activator NhaR
1402-chromosome	1402-chromosome_0796	841174	841554	-	381	CDS						FIG00361984: hypothetical protein
1402-chromosome	1402-chromosome_0797	841575	842765	-	1191	CDS						Na+/H+ antiporter NhaA type
1402-chromosome	1402-chromosome_0798	843044	843838	-	795	CDS						Thymidylate synthase (EC 2.1.1.45)
1402-chromosome	1402-chromosome_0799	843838	844575	-	738	CDS						Prolipoprotein diacylglyceryl transferase (EC 2.4.99.-)
1402-chromosome	1402-chromosome_0800	844729	847008	-	2280	CDS						FIG001592: Phosphocarrier protein kinase/phosphorylase, nitrogen regulation associated
1402-chromosome	1402-chromosome_0801	847022	847402	-	381	CDS						Adenosine (5')-pentaphospho-(5'')-adenosine pyrophosphohydrolase (EC 3.6.1.-)
1402-chromosome	1402-chromosome_0802	848281	848955	+	675	CDS						DNA mismatch repair endonuclease MutH
1402-chromosome	1402-chromosome_0803	849039	849368	+	330	CDS						1,4-alpha-glucan branching enzyme (EC 2.4.1.18)
1402-chromosome	1402-chromosome_0804	849471	849818	-	348	CDS						LSU ribosomal protein L19p
1402-chromosome	1402-chromosome_0805	849851	850600	-	750	CDS						tRNA (Guanine37-N1) -methyltransferase (EC 2.1.1.31)
1402-chromosome	1402-chromosome_0806	850635	851156	-	522	CDS						16S rRNA processing protein RimM
1402-chromosome	1402-chromosome_0807	851181	851429	-	249	CDS						SSU ribosomal protein S16p
1402-chromosome	1402-chromosome_0808	851609	852988	-	1380	CDS						Signal recognition particle, subunit Ffh SRP54 (TC 3.A.5.1.1)
1402-chromosome	1402-chromosome_0809	853274	854065	+	792	CDS						Glutamate synthase [NADPH] small chain (EC 1.4.1.13)
1402-chromosome	1402-chromosome_0810	854128	855384	+	1257	CDS						Hemolysins and related proteins containing CBS domains
1402-chromosome	1402-chromosome_0811	855415	855852	-	438	CDS						Nitrite-sensitive transcriptional repressor NsrR
1402-chromosome	1402-chromosome_0812	855994	857187	+	1194	CDS						Flavohemoprotein (Hemoglobin-like protein) (Flavohemoglobin) (Nitric oxide dioxygenase) (EC 1.14.12.17)
1402-chromosome	1402-chromosome_0813	857270	857809	-	540	CDS						Sodium-type flagellar protein MotX
1402-chromosome	1402-chromosome_0814	858326	859261	-	936	CDS						Malate dehydrogenase (EC 1.1.1.37)
1402-chromosome	1402-chromosome_0815	859504	860166	-	663	CDS						Arginine ABC transporter, permease protein ArtM
1402-chromosome	1402-chromosome_0816	860169	860819	-	651	CDS						Arginine ABC transporter, permease protein ArtQ
1402-chromosome	1402-chromosome_0817	860823	861560	-	738	CDS						Arginine ABC transporter, periplasmic arginine-binding protein ArtI
1402-chromosome	1402-chromosome_0818	861585	862325	-	741	CDS						Arginine ABC transporter, ATP-binding protein ArtP
1402-chromosome	1402-chromosome_0819	862526	862996	+	471	CDS						Arginine pathway regulatory protein ArgR, repressor of arg regulon
1402-chromosome	1402-chromosome_0820	863076	863981	-	906	CDS						Predicted dye-decolorizing peroxidase (DyP), YfeX-like subgroup
1402-chromosome	1402-chromosome_0821	864071	865105	-	1035	CDS						Ferric iron ABC transporter, ATP-binding protein
1402-chromosome	1402-chromosome_0822	865146	866771	-	1626	CDS						Ferric iron ABC transporter, permease protein
1402-chromosome	1402-chromosome_0823	866811	867821	-	1011	CDS						Ferric iron ABC transporter, iron-binding protein
1402-chromosome	1402-chromosome_0824	868047	868385	-	339	CDS						Nitrogen regulatory protein P-II
1402-chromosome	1402-chromosome_0825	868587	869003	+	417	CDS						Hypothetical protein YaeJ with similarity to translation release factor
1402-chromosome	1402-chromosome_0826	869030	869524	+	495	CDS						Methylated-DNA--protein-cysteine methyltransferase (EC 2.1.1.63)
1402-chromosome	1402-chromosome_0827	870132	871328	-	1197	CDS						Nucleoside permease NupC
1402-chromosome	1402-chromosome_0828	871511	872446	-	936	CDS						Transcriptional regulator, LysR family
1402-chromosome	1402-chromosome_0829	872529	873065	-	537	CDS						Glutathione peroxidase family protein
1402-chromosome	1402-chromosome_0830	873125	873688	-	564	CDS						NnrU family protein in cluster with Mesaconyl-CoA hydratase
1402-chromosome	1402-chromosome_0831	873949	875082	-	1134	CDS						Glycerate kinase (EC 2.7.1.31)
1402-chromosome	1402-chromosome_0832	875092	876354	-	1263	CDS						D-glycerate transporter (predicted)
1402-chromosome	1402-chromosome_0833	876376	876501	+	126	CDS						hypothetical protein
1402-chromosome	1402-chromosome_0834	876474	877589	-	1116	CDS						Sugar diacid utilization regulator SdaR
1402-chromosome	1402-chromosome_0835	877796	878170	+	375	CDS						hypothetical protein
1402-chromosome	1402-chromosome_0836	878220	878510	+	291	CDS						FIG00361987: hypothetical protein
1402-chromosome	1402-chromosome_0837	878682	879512	+	831	CDS						Putative membrane protein precursor
1402-chromosome	1402-chromosome_0838	879588	880007	-	420	CDS						FIG003551: hypothetical protein
1402-chromosome	1402-chromosome_0839	880026	880325	-	300	CDS						COG1872
1402-chromosome	1402-chromosome_0840	880325	880876	-	552	CDS						Integral membrane protein YggT, involved in response to extracytoplasmic stress (osmotic shock)
1402-chromosome	1402-chromosome_0841	880900	881724	-	825	CDS						Pyrroline-5-carboxylate reductase (EC 1.5.1.2)
1402-chromosome	1402-chromosome_0842	881848	882549	-	702	CDS						Hypothetical protein YggS, proline synthase co-transcribed bacterial homolog PROSC
1402-chromosome	1402-chromosome_0843	882667	883623	+	957	CDS						Twitching motility protein PilT
1402-chromosome	1402-chromosome_0844	883647	884756	+	1110	CDS						Twitching motility protein PilT
1402-chromosome	1402-chromosome_0845	884789	885562	+	774	CDS						UPF0246 protein YaaA
1402-chromosome	1402-chromosome_0846	885750	886970	-	1221	CDS						ATP-dependent RNA helicase SrmB
1402-chromosome	1402-chromosome_0847	887098	887808	+	711	CDS						tRNA (adenine37-N(6))-methyltransferase TrmN6 (EC 2.1.1.223)
1402-chromosome	1402-chromosome_0848	888044	889306	+	1263	CDS						Branched-chain amino acid transport system carrier protein
1402-chromosome	1402-chromosome_0849	889396	889623	-	228	CDS						hypothetical protein
1402-chromosome	1402-chromosome_0850	889629	890090	-	462	CDS						Chemotaxis protein CheX
1402-chromosome	1402-chromosome_0851	890080	890544	-	465	CDS						Zinc uptake regulation protein ZUR
1402-chromosome	1402-chromosome_0852	890675	891661	+	987	CDS						tRNA dihydrouridine synthase A (EC 1.-.-.-)
1402-chromosome	1402-chromosome_0853	891664	891813	+	150	CDS						hypothetical protein
1402-chromosome	1402-chromosome_0854	891895	892341	-	447	CDS						FIG00362312: hypothetical protein
1402-chromosome	1402-chromosome_0855	892434	892706	-	273	CDS						DNA-binding protein HU-alpha
1402-chromosome	1402-chromosome_0856	893045	893527	+	483	CDS						Regulator of sigma D
1402-chromosome	1402-chromosome_0857	893630	894016	+	387	CDS						FIG01056990: hypothetical protein
1402-chromosome	1402-chromosome_0858	894070	895434	-	1365	CDS						DNA repair protein RadA
1402-chromosome	1402-chromosome_0859	895535	897910	+	2376	CDS						FIG00921683: hypothetical protein
1402-chromosome	1402-chromosome_0860	897968	898873	-	906	CDS						Esterase/lipase/thioesterase family protein
1402-chromosome	1402-chromosome_0861	898902	899906	-	1005	CDS						Phosphoserine phosphatase (EC 3.1.3.3)
1402-chromosome	1402-chromosome_0862	899932	900708	+	777	CDS						Smp-like protein
1402-chromosome	1402-chromosome_0863	900774	903020	+	2247	CDS						Chemotaxis protein methyltransferase CheR (EC 2.1.1.80)
1402-chromosome	1402-chromosome_0864	903084	903800	-	717	CDS						Purine nucleoside phosphorylase (EC 2.4.2.1)
1402-chromosome	1402-chromosome_0865	903934	905142	-	1209	CDS						Phosphopentomutase (EC 5.4.2.7)
1402-chromosome	1402-chromosome_0866	905157	906488	-	1332	CDS						Thymidine phosphorylase (EC 2.4.2.4)
1402-chromosome	1402-chromosome_0867	906571	907344	-	774	CDS						Deoxyribose-phosphate aldolase (EC 4.1.2.4)
1402-chromosome	1402-chromosome_0868	907732	907881	-	150	CDS						hypothetical protein
1402-chromosome	1402-chromosome_0869	908026	909300	-	1275	CDS						Nucleoside permease NupC
1402-chromosome	1402-chromosome_0870	909514	910302	-	789	CDS						Putative deoxyribonuclease YjjV
1402-chromosome	1402-chromosome_0871	910343	910957	+	615	CDS						MSHA pilin protein MshB
1402-chromosome	1402-chromosome_0872	910926	911096	-	171	CDS						hypothetical protein
1402-chromosome	1402-chromosome_0873	911178	911687	-	510	CDS						acetyltransferase, putative
1402-chromosome	1402-chromosome_0874	911875	913227	-	1353	CDS						23S rRNA (Uracil-5-) -methyltransferase RumA (EC 2.1.1.-)
1402-chromosome	1402-chromosome_0875	913459	914886	-	1428	CDS						Ammonium transporter
1402-chromosome	1402-chromosome_0876	914899	915015	+	117	CDS						hypothetical protein
1402-chromosome	1402-chromosome_0877	915420	915788	+	369	CDS						hypothetical protein
1402-chromosome	1402-chromosome_0878	915958	916042	-	85	rna						tRNA-Leu-CAA
1402-chromosome	1402-chromosome_0879	916186	916698	+	513	CDS						FIG023103: Predicted transmembrane protein
1402-chromosome	1402-chromosome_0880	916843	917913	-	1071	CDS						FIG000906: Predicted Permease
1402-chromosome	1402-chromosome_0881	917939	919027	-	1089	CDS						FIG000988: Predicted permease
1402-chromosome	1402-chromosome_0882	919224	920735	+	1512	CDS						Cytosol aminopeptidase PepA (EC 3.4.11.1)
1402-chromosome	1402-chromosome_0883	920914	921360	+	447	CDS						DNA polymerase III chi subunit (EC 2.7.7.7)
1402-chromosome	1402-chromosome_0884	921426	924278	+	2853	CDS						Valyl-tRNA synthetase (EC 6.1.1.9)
1402-chromosome	1402-chromosome_0885	924486	925778	+	1293	CDS						Magnesium and cobalt efflux protein CorC
1402-chromosome	1402-chromosome_0886	925797	926462	+	666	CDS						DedA protein
1402-chromosome	1402-chromosome_0887	926641	927426	+	786	CDS						Murein-DD-endopeptidase (EC 3.4.99.-)
1402-chromosome	1402-chromosome_0888	927757	927833	-	77	rna						tRNA-Arg-ACG
1402-chromosome	1402-chromosome_0889	927861	927937	-	77	rna						tRNA-Arg-ACG
1402-chromosome	1402-chromosome_0890	927965	928041	-	77	rna						tRNA-Arg-ACG
1402-chromosome	1402-chromosome_0891	928067	928143	-	77	rna						tRNA-Arg-ACG
1402-chromosome	1402-chromosome_0892	928238	928314	-	77	rna						tRNA-Arg-ACG
1402-chromosome	1402-chromosome_0893	928319	928411	-	93	rna						tRNA-Ser-GCT
1402-chromosome	1402-chromosome_0894	928624	928812	-	189	CDS						Carbon storage regulator
1402-chromosome	1402-chromosome_0895	928906	930153	-	1248	CDS						Aspartokinase (EC 2.7.2.4)
1402-chromosome	1402-chromosome_0896	930170	932794	-	2625	CDS						Alanyl-tRNA synthetase (EC 6.1.1.7)
1402-chromosome	1402-chromosome_0897	933074	933565	-	492	CDS						Regulatory protein RecX
1402-chromosome	1402-chromosome_0898	933622	934686	-	1065	CDS						RecA protein
1402-chromosome	1402-chromosome_0899	934767	935261	-	495	CDS						C-terminal domain of CinA type S; Protein Implicated in DNA repair function with RecA and MutS
1402-chromosome	1402-chromosome_0900	935458	935865	+	408	CDS						Probable secreted protein
1402-chromosome	1402-chromosome_0901	935862	936107	-	246	CDS						hypothetical protein
1402-chromosome	1402-chromosome_0902	936129	938699	+	2571	CDS						DNA mismatch repair protein MutS
1402-chromosome	1402-chromosome_0903	938775	940373	-	1599	CDS						Glycine betaine transporter OpuD
1402-chromosome	1402-chromosome_0904	940383	940910	-	528	CDS						FIG00361875: hypothetical protein
1402-chromosome	1402-chromosome_0905	941074	941553	+	480	CDS						Transcriptional regulator, MarR family
1402-chromosome	1402-chromosome_0906	942863	942938	-	76	rna						tRNA-Asn-GTT
1402-chromosome	1402-chromosome_0907	942947	943022	-	76	rna						tRNA-Phe-GAA
1402-chromosome	1402-chromosome_0908	943026	943101	-	76	rna						tRNA-Thr-TGT
1402-chromosome	1402-chromosome_0909	943154	943229	-	76	rna						tRNA-Phe-GAA
1402-chromosome	1402-chromosome_0910	943277	943939	-	663	CDS						Acyl-phosphate:glycerol-3-phosphate O-acyltransferase PlsY
1402-chromosome	1402-chromosome_0911	944111	944482	+	372	CDS						Dihydroneopterin aldolase (EC 4.1.2.25)
1402-chromosome	1402-chromosome_0912	944482	944991	+	510	CDS						2-amino-4-hydroxy-6-hydroxymethyldihydropteridine pyrophosphokinase (EC 2.7.6.3)
1402-chromosome	1402-chromosome_0913	945109	945591	+	483	CDS						HigA protein (antitoxin to HigB)
1402-chromosome	1402-chromosome_0914	945601	946989	-	1389	CDS						Drug resistance transporter, EmrB/QacA family
1402-chromosome	1402-chromosome_0915	947051	948169	-	1119	CDS						Putative metal chaperone, involved in Zn homeostasis, GTPase of COG0523 family
1402-chromosome	1402-chromosome_0916	948250	949656	-	1407	CDS						Putative metal chaperone, involved in Zn homeostasis, GTPase of COG0523 family
1402-chromosome	1402-chromosome_0917	949774	950391	-	618	CDS						Threonine efflux protein
1402-chromosome	1402-chromosome_0918	950468	951385	+	918	CDS						Transcriptional regulator, LysR family
1402-chromosome	1402-chromosome_0919	951382	952953	-	1572	CDS						Rtn protein
1402-chromosome	1402-chromosome_0920	953185	955782	-	2598	CDS						Aconitate hydratase 2 (EC 4.2.1.3) @ 2-methylisocitrate dehydratase (EC 4.2.1.99)
1402-chromosome	1402-chromosome_0921	956012	958315	-	2304	CDS						putative patatin-like phospholipase
1402-chromosome	1402-chromosome_0922	958589	960499	+	1911	CDS						Methyl-accepting chemotaxis protein
1402-chromosome	1402-chromosome_0923	960622	962268	+	1647	CDS						Methyl-accepting chemotaxis protein
1402-chromosome	1402-chromosome_0924	962412	962594	+	183	CDS						FIG00361776: hypothetical protein
1402-chromosome	1402-chromosome_0925	962668	964098	-	1431	CDS						Dihydrolipoamide dehydrogenase of pyruvate dehydrogenase complex (EC 1.8.1.4)
1402-chromosome	1402-chromosome_0926	964245	966137	-	1893	CDS						Dihydrolipoamide acetyltransferase component of pyruvate dehydrogenase complex (EC 2.3.1.12)
1402-chromosome	1402-chromosome_0927	966258	968918	-	2661	CDS						Pyruvate dehydrogenase E1 component (EC 1.2.4.1)
1402-chromosome	1402-chromosome_0928	969002	969766	-	765	CDS						Transcriptional repressor for pyruvate dehydrogenase complex
1402-chromosome	1402-chromosome_0929	970043	970615	-	573	CDS						N-acetylmuramoyl-L-alanine amidase (EC 3.5.1.28) AmpD
1402-chromosome	1402-chromosome_0930	970744	971214	+	471	CDS						FIG00536384: hypothetical protein
1402-chromosome	1402-chromosome_0931	971218	972081	+	864	CDS						Quinolinate phosphoribosyltransferase [decarboxylating] (EC 2.4.2.19)
1402-chromosome	1402-chromosome_0932	972835	974541	+	1707	CDS						Type IV fimbrial assembly, ATPase PilB
1402-chromosome	1402-chromosome_0933	974669	975910	+	1242	CDS						Type IV fimbrial assembly protein PilC
1402-chromosome	1402-chromosome_0934	975997	976863	+	867	CDS						Leader peptidase (Prepilin peptidase) (EC 3.4.23.43) / N-methyltransferase (EC 2.1.1.-)
1402-chromosome	1402-chromosome_0935	976882	977496	+	615	CDS						Dephospho-CoA kinase (EC 2.7.1.24)
1402-chromosome	1402-chromosome_0936	977534	978256	+	723	CDS						FIG002842: hypothetical protein
1402-chromosome	1402-chromosome_0937	978267	978461	+	195	CDS						FIG003276: zinc-binding protein
1402-chromosome	1402-chromosome_0938	978517	978921	-	405	CDS						Mutator mutT protein (7,8-dihydro-8-oxoguanine-triphosphatase) (EC 3.6.1.-)
1402-chromosome	1402-chromosome_0939	978930	980114	-	1185	CDS						TPR repeat
1402-chromosome	1402-chromosome_0940	980180	982900	-	2721	CDS						Protein export cytoplasm protein SecA ATPase RNA helicase (TC 3.A.5.1.1)
1402-chromosome	1402-chromosome_0941	982958	983767	-	810	CDS						Peptidase, M23/M37 family
1402-chromosome	1402-chromosome_0942	984004	984810	-	807	CDS						UDP-3-O-[3-hydroxymyristoyl] N-acetylglucosamine deacetylase (EC 3.5.1.108)
1402-chromosome	1402-chromosome_0943	985030	986181	-	1152	CDS						Cell division protein FtsZ (EC 3.4.24.-)
1402-chromosome	1402-chromosome_0944	986221	987480	-	1260	CDS						Cell division protein FtsA
1402-chromosome	1402-chromosome_0945	987461	988249	-	789	CDS						Cell division protein FtsQ
1402-chromosome	1402-chromosome_0946	988311	989765	-	1455	CDS						UDP-N-acetylmuramate--alanine ligase (EC 6.3.2.8)
1402-chromosome	1402-chromosome_0947	989876	990943	-	1068	CDS						UDP-N-acetylglucosamine--N-acetylmuramyl-(pentapeptide) pyrophosphoryl-undecaprenol N-acetylglucosamine transferase (EC 2.4.1.227)
1402-chromosome	1402-chromosome_0948	990940	992124	-	1185	CDS						Cell division protein FtsW
1402-chromosome	1402-chromosome_0949	992121	993404	-	1284	CDS						UDP-N-acetylmuramoylalanine--D-glutamate ligase (EC 6.3.2.9)
1402-chromosome	1402-chromosome_0950	993408	994490	-	1083	CDS						Phospho-N-acetylmuramoyl-pentapeptide-transferase (EC 2.7.8.13)
1402-chromosome	1402-chromosome_0951	994484	995839	-	1356	CDS						UDP-N-acetylmuramoylalanyl-D-glutamyl-2,6-diaminopimelate--D-alanyl-D-alanine ligase (EC 6.3.2.10)
1402-chromosome	1402-chromosome_0952	995836	997320	-	1485	CDS						UDP-N-acetylmuramoylalanyl-D-glutamate--2,6-diaminopimelate ligase (EC 6.3.2.13)
1402-chromosome	1402-chromosome_0953	997416	999182	-	1767	CDS						Cell division protein FtsI [Peptidoglycan synthetase] (EC 2.4.1.129)
1402-chromosome	1402-chromosome_0954	999179	999493	-	315	CDS						Cell division protein FtsL
1402-chromosome	1402-chromosome_0955	999497	1000435	-	939	CDS						rRNA small subunit methyltransferase H
1402-chromosome	1402-chromosome_0956	1000436	1000894	-	459	CDS						Cell division protein MraZ
1402-chromosome	1402-chromosome_0957	1001791	1002624	-	834	CDS						rRNA small subunit methyltransferase I
1402-chromosome	1402-chromosome_0958	1002824	1004614	+	1791	CDS						LppC putative lipoprotein
1402-chromosome	1402-chromosome_0959	1004568	1004927	+	360	CDS						Endonuclease (EC 3.1.-.-)
1402-chromosome	1402-chromosome_0960	1004937	1005527	+	591	CDS						Phosphoheptose isomerase (EC 5.3.1.-)
1402-chromosome	1402-chromosome_0961	1005532	1006110	+	579	CDS						21 kDa hemolysin precursor
1402-chromosome	1402-chromosome_0962	1006154	1006567	-	414	CDS						Stringent starvation protein B
1402-chromosome	1402-chromosome_0963	1006582	1007211	-	630	CDS						Stringent starvation protein A
1402-chromosome	1402-chromosome_0964	1007299	1008033	-	735	CDS						ubiquinol cytochrome C oxidoreductase, cytochrome C1 subunit
1402-chromosome	1402-chromosome_0965	1008030	1009247	-	1218	CDS						Ubiquinol--cytochrome c reductase, cytochrome B subunit (EC 1.10.2.2)
1402-chromosome	1402-chromosome_0966	1009250	1009750	-	501	CDS						Ubiquinol-cytochrome C reductase iron-sulfur subunit (EC 1.10.2.2)
1402-chromosome	1402-chromosome_0967	1010140	1010532	-	393	CDS						SSU ribosomal protein S9p (S16e)
1402-chromosome	1402-chromosome_0968	1010547	1010975	-	429	CDS						LSU ribosomal protein L13p (L13Ae)
1402-chromosome	1402-chromosome_0969	1011242	1012336	-	1095	CDS						ATPase, AFG1 family
1402-chromosome	1402-chromosome_0970	1012476	1012856	+	381	CDS						Putative cytochrome d ubiquinol oxidase subunit III (EC 1.10.3.-) (Cytochrome bd-I oxidase subunit III)
1402-chromosome	1402-chromosome_0971	1012938	1014296	+	1359	CDS						Outer membrane stress sensor protease DegQ, serine protease
1402-chromosome	1402-chromosome_0972	1014386	1015513	+	1128	CDS						Outer membrane stress sensor protease DegS
1402-chromosome	1402-chromosome_0973	1015822	1016184	+	363	CDS						FIG01045571: hypothetical protein
1402-chromosome	1402-chromosome_0974	1016185	1016550	+	366	CDS						FIG00628496: hypothetical protein
1402-chromosome	1402-chromosome_0975	1016550	1016846	+	297	CDS						FIG074102: hypothetical protein
1402-chromosome	1402-chromosome_0976	1016872	1017648	+	777	CDS						Putative inner membrane protein
1402-chromosome	1402-chromosome_0977	1017660	1018310	+	651	CDS						Putative inner membrane protein
1402-chromosome	1402-chromosome_0978	1018512	1019651	+	1140	CDS						Metallo-dependent hydrolases, subgroup B
1402-chromosome	1402-chromosome_0979	1019635	1020750	+	1116	CDS						D-Glucosaminate-6-phosphate ammonia-lyase (EC 4.3.1.-)
1402-chromosome	1402-chromosome_0980	1020750	1021490	+	741	CDS						2-dehydro-3-deoxyphosphogluconate aldolase (EC 4.1.2.14) in D-glucosaminate utilization operon
1402-chromosome	1402-chromosome_0981	1021594	1023498	+	1905	CDS						Putative BglB-family transcriptional antiterminator
1402-chromosome	1402-chromosome_0982	1023514	1023786	-	273	CDS						Phosphocarrier protein, nitrogen regulation associated
1402-chromosome	1402-chromosome_0983	1023807	1024673	-	867	CDS						Hypothetical ATP-binding protein UPF0042, contains P-loop
1402-chromosome	1402-chromosome_0984	1024714	1025160	-	447	CDS						PTS system nitrogen-specific IIA component, PtsN
1402-chromosome	1402-chromosome_0985	1025163	1025450	-	288	CDS						Ribosome hibernation protein YhbH
1402-chromosome	1402-chromosome_0986	1025471	1026910	-	1440	CDS						RNA polymerase sigma-54 factor RpoN
1402-chromosome	1402-chromosome_0987	1026976	1027701	-	726	CDS						Lipopolysaccharide ABC transporter, ATP-binding protein LptB
1402-chromosome	1402-chromosome_0988	1027714	1028247	-	534	CDS						LptA, protein essential for LPS transport across the periplasm
1402-chromosome	1402-chromosome_0989	1028219	1028779	-	561	CDS						Uncharacterized protein YrbK clustered with lipopolysaccharide transporters
1402-chromosome	1402-chromosome_0990	1028776	1029330	-	555	CDS						3-deoxy-D-manno-octulosonate 8-phosphate phosphatase (EC 3.1.3.45)
1402-chromosome	1402-chromosome_0991	1029330	1030325	-	996	CDS						Arabinose 5-phosphate isomerase (EC 5.3.1.13)
1402-chromosome	1402-chromosome_0992	1030544	1031332	+	789	CDS						Uncharacterized ABC transporter, ATP-binding protein YrbF
1402-chromosome	1402-chromosome_0993	1031332	1032111	+	780	CDS						Uncharacterized ABC transporter, permease component YrbE
1402-chromosome	1402-chromosome_0994	1032119	1032616	+	498	CDS						Uncharacterized ABC transporter, periplasmic component YrbD
1402-chromosome	1402-chromosome_0995	1032619	1033251	+	633	CDS						Uncharacterized ABC transporter, auxiliary component YrbC
1402-chromosome	1402-chromosome_0996	1033248	1033520	+	273	CDS						Uncharacterized protein YrbB
1402-chromosome	1402-chromosome_0997	1033520	1033777	+	258	CDS						YrbA protein
1402-chromosome	1402-chromosome_0998	1033797	1035053	+	1257	CDS						UDP-N-acetylglucosamine 1-carboxyvinyltransferase (EC 2.5.1.7)
1402-chromosome	1402-chromosome_0999	1035217	1035468	-	252	CDS						Proteinase inhibitor
1402-chromosome	1402-chromosome_1000	1035610	1036620	-	1011	CDS						Fructose-1,6-bisphosphatase, GlpX type (EC 3.1.3.11)
1402-chromosome	1402-chromosome_1001	1036839	1037897	+	1059	CDS						Outer membrane protein C precursor
1402-chromosome	1402-chromosome_1002	1037980	1038459	-	480	CDS						putative acetyltransferase
1402-chromosome	1402-chromosome_1003	1038731	1040773	+	2043	CDS						Ferrichrome-iron receptor
1402-chromosome	1402-chromosome_1004	1040839	1041459	+	621	CDS						Probable transmembrane protein
1402-chromosome	1402-chromosome_1005	1041636	1042673	+	1038	CDS						Fucose 4-O-acetylase
1402-chromosome	1402-chromosome_1006	1042645	1043001	-	357	CDS						Transcriptional regulator, HxlR family
1402-chromosome	1402-chromosome_1007	1043123	1043428	+	306	CDS						Protein ydhR precursor
1402-chromosome	1402-chromosome_1008	1043409	1043939	-	531	CDS						GCN5-related N-acetyltransferase
1402-chromosome	1402-chromosome_1009	1043985	1044581	-	597	CDS						hypothetical protein
1402-chromosome	1402-chromosome_1010	1044801	1045439	+	639	CDS						exopolysaccharide synthesis protein ExoD-related protein
1402-chromosome	1402-chromosome_1011	1045503	1046393	-	891	CDS						putative GGDEF family protein
1402-chromosome	1402-chromosome_1012	1046788	1047453	-	666	CDS						FIG00545237: hypothetical protein
1402-chromosome	1402-chromosome_1013	1047659	1048072	+	414	CDS						Histone acetyltransferase HPA2 and related acetyltransferases
1402-chromosome	1402-chromosome_1014	1048275	1048556	+	282	CDS						hypothetical protein
1402-chromosome	1402-chromosome_1015	1048670	1050622	-	1953	CDS						hypothetical protein
1402-chromosome	1402-chromosome_1016	1051284	1052354	-	1071	CDS						2-iminoacetate synthase (ThiH) (EC 4.1.99.19)
1402-chromosome	1402-chromosome_1017	1052552	1053319	-	768	CDS						Thiazole biosynthesis protein ThiG
1402-chromosome	1402-chromosome_1018	1053405	1053605	-	201	CDS						Sulfur carrier protein ThiS
1402-chromosome	1402-chromosome_1019	1053608	1054387	-	780	CDS						Sulfur carrier protein adenylyltransferase ThiF
1402-chromosome	1402-chromosome_1020	1054377	1055984	-	1608	CDS						Phosphomethylpyrimidine kinase (EC 2.7.4.7) / Thiamin-phosphate pyrophosphorylase (EC 2.5.1.3)
1402-chromosome	1402-chromosome_1021	1055981	1057984	-	2004	CDS						Hydroxymethylpyrimidine phosphate synthase ThiC (EC 4.1.99.17)
1402-chromosome	1402-chromosome_1022	1058048	1058380	+	333	CDS						hypothetical protein
1402-chromosome	1402-chromosome_1023	1058418	1058906	-	489	CDS						hypothetical protein
1402-chromosome	1402-chromosome_1024	1058985	1059413	-	429	CDS						Lipoprotein, putative
1402-chromosome	1402-chromosome_1025	1059504	1060172	+	669	CDS						Putative two-component response regulator
1402-chromosome	1402-chromosome_1026	1060169	1061425	+	1257	CDS						two-component system sensor protein
1402-chromosome	1402-chromosome_1027	1061577	1062473	-	897	CDS						Ribosomal protein S6 glutaminyl transferase
1402-chromosome	1402-chromosome_1028	1062666	1063733	-	1068	CDS						FIG00732001: hypothetical protein
1402-chromosome	1402-chromosome_1029	1063801	1067496	-	3696	CDS						5-methyltetrahydrofolate--homocysteine methyltransferase (EC 2.1.1.13)
1402-chromosome	1402-chromosome_1030	1067701	1068978	+	1278	CDS						Na+/H+ antiporter NhaP
1402-chromosome	1402-chromosome_1031	1069450	1069626	+	177	CDS						FIG00361742: hypothetical protein
1402-chromosome	1402-chromosome_1032	1069730	1070284	-	555	CDS						Protein export cytoplasm protein SecA ATPase RNA helicase (TC 3.A.5.1.1)
1402-chromosome	1402-chromosome_1033	1070392	1070655	+	264	CDS						FIG00361559: hypothetical protein
1402-chromosome	1402-chromosome_1034	1070730	1071584	+	855	CDS						YpfJ protein, zinc metalloprotease superfamily
1402-chromosome	1402-chromosome_1035	1071658	1071918	-	261	CDS						conserved hypothetical protein [Pyrococcus horikoshii]; COG2102: Predicted ATPases of PP-loop superfamily; IPR002761: Domain of unknown function DUF71
1402-chromosome	1402-chromosome_1036	1071915	1072334	-	420	CDS						conserved hypothetical protein [Pyrococcus horikoshii]; COG2102: Predicted ATPases of PP-loop superfamily; IPR002761: Domain of unknown function DUF71
1402-chromosome	1402-chromosome_1037	1072489	1073805	+	1317	CDS						L-Proline/Glycine betaine transporter ProP
1402-chromosome	1402-chromosome_1038	1073926	1074648	+	723	CDS						Multiple antibiotic resistance protein MarC
1402-chromosome	1402-chromosome_1039	1074808	1075011	+	204	CDS						FIG00362255: hypothetical protein
1402-chromosome	1402-chromosome_1040	1075067	1076482	-	1416	CDS						TldD protein, part of TldE/TldD proteolytic complex
1402-chromosome	1402-chromosome_1041	1076573	1077511	-	939	CDS						FIG003879: Predicted amidohydrolase
1402-chromosome	1402-chromosome_1042	1077625	1081524	-	3900	CDS						FIG005080: Possible exported protein
1402-chromosome	1402-chromosome_1043	1081525	1082994	-	1470	CDS						Cytoplasmic axial filament protein CafA and Ribonuclease G (EC 3.1.4.-)
1402-chromosome	1402-chromosome_1044	1083074	1083661	-	588	CDS						Septum formation protein Maf
1402-chromosome	1402-chromosome_1045	1083714	1084199	-	486	CDS						Rod shape-determining protein MreD
1402-chromosome	1402-chromosome_1046	1084199	1085065	-	867	CDS						Rod shape-determining protein MreC
1402-chromosome	1402-chromosome_1047	1085149	1086189	-	1041	CDS						Rod shape-determining protein MreB
1402-chromosome	1402-chromosome_1048	1086406	1090803	-	4398	CDS						MSHA biogenesis protein MshQ
1402-chromosome	1402-chromosome_1049	1090829	1091296	-	468	CDS						MSHA biogenesis protein MshP
1402-chromosome	1402-chromosome_1050	1091286	1092143	-	858	CDS						MSHA biogenesis protein MshO
1402-chromosome	1402-chromosome_1051	1092143	1092715	-	573	CDS						MSHA pilin protein MshD
1402-chromosome	1402-chromosome_1052	1092702	1093178	-	477	CDS						MSHA pilin protein MshC
1402-chromosome	1402-chromosome_1053	1093237	1093677	-	441	CDS						MSHA pilin protein MshA
1402-chromosome	1402-chromosome_1054	1093697	1094314	-	618	CDS						MSHA pilin protein MshA
1402-chromosome	1402-chromosome_1055	1094433	1094891	-	459	CDS						MSHA biogenesis protein MshF2
1402-chromosome	1402-chromosome_1056	1095083	1096303	-	1221	CDS						MSHA biogenesis protein MshG
1402-chromosome	1402-chromosome_1057	1096351	1098063	-	1713	CDS						MSHA biogenesis protein MshE
1402-chromosome	1402-chromosome_1058	1098138	1099274	-	1137	CDS						MSHA biogenesis protein MshN
1402-chromosome	1402-chromosome_1059	1099271	1100161	-	891	CDS						MSHA biogenesis protein MshM
1402-chromosome	1402-chromosome_1060	1100313	1101989	-	1677	CDS						MSHA biogenesis protein MshL
1402-chromosome	1402-chromosome_1061	1102060	1102425	-	366	CDS						MSHA biogenesis protein MshK3
1402-chromosome	1402-chromosome_1062	1102418	1103065	-	648	CDS						MSHA biogenesis protein MshJ
1402-chromosome	1402-chromosome_1063	1103065	1103658	-	594	CDS						MSHA biogenesis protein MshI
1402-chromosome	1402-chromosome_1064	1103658	1104521	-	864	CDS						MSHA biogenesis protein MshI
1402-chromosome	1402-chromosome_1065	1104642	1105556	+	915	CDS						1-aminocyclopropane-1-carboxylate deaminase (EC 3.5.99.7)
1402-chromosome	1402-chromosome_1066	1105553	1107472	-	1920	CDS						MSHA biogenesis protein MshH
1402-chromosome	1402-chromosome_1067	1107977	1109521	+	1545	CDS						Rtn protein
1402-chromosome	1402-chromosome_1068	1109673	1110770	+	1098	CDS						Ca2+/H+ antiporter
1402-chromosome	1402-chromosome_1069	1110964	1112496	-	1533	CDS						Histidine ammonia-lyase (EC 4.3.1.3)
1402-chromosome	1402-chromosome_1070	1112498	1114201	-	1704	CDS						Urocanate hydratase (EC 4.2.1.49)
1402-chromosome	1402-chromosome_1071	1114247	1115185	-	939	CDS						Formiminoglutamase (EC 3.5.3.8)
1402-chromosome	1402-chromosome_1072	1115178	1116413	-	1236	CDS						Imidazolonepropionase (EC 3.5.2.7)
1402-chromosome	1402-chromosome_1073	1116570	1117274	-	705	CDS						Histidine utilization repressor
1402-chromosome	1402-chromosome_1074	1117285	1117944	-	660	CDS						Carbonic anhydrase (EC 4.2.1.1)
1402-chromosome	1402-chromosome_1075	1118072	1118926	-	855	CDS						RNA polymerase sigma factor RpoH
1402-chromosome	1402-chromosome_1076	1119379	1120332	-	954	CDS						Cell division protein FtsX
1402-chromosome	1402-chromosome_1077	1120332	1121000	-	669	CDS						Cell division transporter, ATP-binding protein FtsE (TC 3.A.5.1.1)
1402-chromosome	1402-chromosome_1078	1121223	1122791	-	1569	CDS						Signal recognition particle receptor protein FtsY (=alpha subunit) (TC 3.A.5.1.1)
1402-chromosome	1402-chromosome_1079	1123112	1123741	+	630	CDS						16S rRNA (guanine(966)-N(2))-methyltransferase (EC 2.1.1.171)
1402-chromosome	1402-chromosome_1080	1123850	1124164	+	315	CDS						FIG00362082: hypothetical protein
1402-chromosome	1402-chromosome_1081	1124198	1124563	-	366	CDS						ATPase of the AAA+ class
1402-chromosome	1402-chromosome_1082	1124583	1125203	-	621	CDS						Unsaturated fatty acid biosythesis repressor FabR, TetR family
1402-chromosome	1402-chromosome_1083	1125353	1126471	+	1119	CDS						Fatty acid desaturase (EC 1.14.19.1); Delta-9 fatty acid desaturase (EC 1.14.19.1)
1402-chromosome	1402-chromosome_1084	1126940	1128193	-	1254	CDS						Cardiolipin synthetase (EC 2.7.8.-)
1402-chromosome	1402-chromosome_1085	1128269	1128430	+	162	CDS						hypothetical protein
1402-chromosome	1402-chromosome_1086	1128436	1129857	-	1422	CDS						Transglycosylase, Slt family
1402-chromosome	1402-chromosome_1087	1130074	1130376	-	303	CDS						FIG00361519: hypothetical protein
1402-chromosome	1402-chromosome_1088	1130387	1130551	-	165	CDS						Twin-arginine translocation protein TatA
1402-chromosome	1402-chromosome_1089	1130844	1131821	+	978	CDS						Transcriptional regulator, LysR family
1402-chromosome	1402-chromosome_1090	1131883	1132482	-	600	CDS						FIG01056702: hypothetical protein
1402-chromosome	1402-chromosome_1091	1132584	1132799	-	216	CDS						FIG00362006: hypothetical protein
1402-chromosome	1402-chromosome_1092	1133038	1134321	+	1284	CDS						Sodium/glutamate symport protein
1402-chromosome	1402-chromosome_1093	1134337	1134651	-	315	CDS						FIG00362154: hypothetical protein
1402-chromosome	1402-chromosome_1094	1134895	1135797	-	903	CDS						Transcriptional regulator, LysR family
1402-chromosome	1402-chromosome_1095	1135895	1136947	+	1053	CDS						Membrane fusion component of tripartite multidrug resistance system
1402-chromosome	1402-chromosome_1096	1136983	1138500	+	1518	CDS						Inner membrane component of tripartite multidrug resistance system
1402-chromosome	1402-chromosome_1097	1138561	1139187	-	627	CDS						Putative inner membrane protein
1402-chromosome	1402-chromosome_1098	1139360	1139518	+	159	CDS						hypothetical protein
1402-chromosome	1402-chromosome_1099	1139695	1140897	+	1203	CDS						Mobile element protein
1402-chromosome	1402-chromosome_1100	1140919	1143483	-	2565	CDS						TRAP-type uncharacterized transport system, fused permease component
1402-chromosome	1402-chromosome_1101	1143571	1144551	-	981	CDS						TRAP transporter solute receptor, TAXI family precursor
1402-chromosome	1402-chromosome_1102	1145090	1147255	-	2166	CDS						Protease II (EC 3.4.21.83)
1402-chromosome	1402-chromosome_1103	1147544	1147975	-	432	CDS						CopG protein
1402-chromosome	1402-chromosome_1104	1148021	1148344	-	324	CDS						FIG00361326: hypothetical protein
1402-chromosome	1402-chromosome_1105	1148421	1149143	-	723	CDS						Short-chain dehydrogenase/reductase SDR
1402-chromosome	1402-chromosome_1106	1149284	1150126	+	843	CDS						Hydrogen peroxide-inducible genes activator
1402-chromosome	1402-chromosome_1107	1150186	1150785	+	600	CDS						Glutathione-regulated potassium-efflux system ancillary protein KefG
1402-chromosome	1402-chromosome_1108	1150856	1152712	+	1857	CDS						Glutathione-regulated potassium-efflux system protein KefB
1402-chromosome	1402-chromosome_1109	1152709	1153095	+	387	CDS						FIG002082: Protein SirB2
1402-chromosome	1402-chromosome_1110	1153382	1154368	+	987	CDS						Transcriptional factor MdcH
1402-chromosome	1402-chromosome_1111	1155682	1155758	-	77	rna						tRNA-Asp-GTC
1402-chromosome	1402-chromosome_1112	1155856	1155973	-	118	rna						5S RNA
1402-chromosome	1402-chromosome_1113	1156094	1158989	-	2896	rna						Large Subunit Ribosomal RNA; lsuRNA; LSU rRNA
1402-chromosome	1402-chromosome_1114	1159218	1159293	-	76	rna						tRNA-Ala-TGC
1402-chromosome	1402-chromosome_1115	1159304	1159380	-	77	rna						tRNA-Ile-GAT
1402-chromosome	1402-chromosome_1116	1159488	1160990	-	1503	rna						Small Subunit Ribosomal RNA; ssuRNA; SSU rRNA
1402-chromosome	1402-chromosome_1117	1161399	1161941	-	543	CDS						D-glycero-D-manno-heptose 1,7-bisphosphate phosphatase (EC 3.1.1.-)
1402-chromosome	1402-chromosome_1118	1162055	1163239	-	1185	CDS						Translation elongation factor Tu
1402-chromosome	1402-chromosome_1119	1163294	1165399	-	2106	CDS						Translation elongation factor G
1402-chromosome	1402-chromosome_1120	1165475	1165945	-	471	CDS						SSU ribosomal protein S7p (S5e)
1402-chromosome	1402-chromosome_1121	1166039	1166413	-	375	CDS						SSU ribosomal protein S12p (S23e)
1402-chromosome	1402-chromosome_1122	1166595	1166843	-	249	CDS						tRNA 5-methylaminomethyl-2-thiouridine synthase TusB
1402-chromosome	1402-chromosome_1123	1166881	1167147	-	267	CDS						tRNA 5-methylaminomethyl-2-thiouridine synthase TusC
1402-chromosome	1402-chromosome_1124	1167247	1167639	-	393	CDS						tRNA 5-methylaminomethyl-2-thiouridine synthase TusD
1402-chromosome	1402-chromosome_1125	1167726	1168106	-	381	CDS						Endoribonuclease L-PSP
1402-chromosome	1402-chromosome_1126	1168133	1168849	-	717	CDS						YheO-like PAS domain
1402-chromosome	1402-chromosome_1127	1169047	1173351	-	4305	CDS						DNA-directed RNA polymerase beta' subunit (EC 2.7.7.6)
1402-chromosome	1402-chromosome_1128	1173443	1177471	-	4029	CDS						DNA-directed RNA polymerase beta subunit (EC 2.7.7.6)
1402-chromosome	1402-chromosome_1129	1177695	1178060	-	366	CDS						LSU ribosomal protein L7/L12 (P1/P2)
1402-chromosome	1402-chromosome_1130	1178112	1178612	-	501	CDS						LSU ribosomal protein L10p (P0)
1402-chromosome	1402-chromosome_1131	1178869	1179570	-	702	CDS						LSU ribosomal protein L1p (L10Ae)
1402-chromosome	1402-chromosome_1132	1179575	1179898	-	324	CDS						LSU ribosomal protein L11p (L12e)
1402-chromosome	1402-chromosome_1133	1180138	1180689	-	552	CDS						Transcription antitermination protein NusG
1402-chromosome	1402-chromosome_1134	1180699	1181070	-	372	CDS						Preprotein translocase subunit SecE (TC 3.A.5.1.1)
1402-chromosome	1402-chromosome_1135	1181131	1181207	-	77	rna						tRNA-Trp-CCA
1402-chromosome	1402-chromosome_1136	1181260	1182444	-	1185	CDS						Translation elongation factor Tu
1402-chromosome	1402-chromosome_1137	1182409	1182531	+	123	CDS						hypothetical protein
1402-chromosome	1402-chromosome_1138	1182617	1182691	-	75	rna						tRNA-Gly-TCC
1402-chromosome	1402-chromosome_1139	1182730	1182814	-	85	rna						tRNA-Tyr-GTA
1402-chromosome	1402-chromosome_1140	1183078	1184016	+	939	CDS						Pantothenate kinase (EC 2.7.1.33)
1402-chromosome	1402-chromosome_1141	1184093	1185058	-	966	CDS						Biotin--protein ligase (EC 6.3.4.9, EC 6.3.4.10, EC 6.3.4.11, EC 6.3.4.15) / Biotin operon repressor
1402-chromosome	1402-chromosome_1142	1185055	1186092	-	1038	CDS						UDP-N-acetylenolpyruvoylglucosamine reductase (EC 1.1.1.158)
1402-chromosome	1402-chromosome_1143	1186218	1186871	+	654	CDS						Trk system potassium uptake protein TrkA
1402-chromosome	1402-chromosome_1144	1186868	1188223	+	1356	CDS						Potassium uptake protein, integral membrane component, KtrB
1402-chromosome	1402-chromosome_1145	1188296	1190293	-	1998	CDS						DNA topoisomerase III (EC 5.99.1.2)
1402-chromosome	1402-chromosome_1146	1190591	1191721	+	1131	CDS						Cytochrome c-type protein TorY
1402-chromosome	1402-chromosome_1147	1191744	1194224	+	2481	CDS						Trimethylamine-N-oxide reductase (EC 1.6.6.9)
1402-chromosome	1402-chromosome_1148	1194595	1195056	-	462	CDS						FIG00362259: hypothetical protein
1402-chromosome	1402-chromosome_1149	1195160	1196506	-	1347	CDS						Signal transduction histidine kinase
1402-chromosome	1402-chromosome_1150	1196538	1197194	-	657	CDS						Two-component system response regulator QseB
1402-chromosome	1402-chromosome_1151	1197282	1197614	-	333	CDS						Arginine/ornithine antiporter ArcD
1402-chromosome	1402-chromosome_1152	1197678	1197926	+	249	CDS						FIG00361608: hypothetical protein
1402-chromosome	1402-chromosome_1153	1197937	1198590	-	654	CDS						FIG001196: Membrane protein YedZ
1402-chromosome	1402-chromosome_1154	1198682	1199692	-	1011	CDS						Putative sulfite oxidase subunit YedY
1402-chromosome	1402-chromosome_1155	1200064	1200537	+	474	CDS						FIG00361396: hypothetical protein
1402-chromosome	1402-chromosome_1156	1200610	1201890	-	1281	CDS						Putative sensory histidine kinase YfhA
1402-chromosome	1402-chromosome_1157	1201945	1202442	-	498	CDS						FIG00361780: hypothetical protein
1402-chromosome	1402-chromosome_1158	1202560	1203930	-	1371	CDS						Putative sensor-like histidine kinase YfhK
1402-chromosome	1402-chromosome_1159	1204293	1204838	+	546	CDS						2-amino-4-hydroxy-6-hydroxymethyldihydropteridine pyrophosphokinase (EC 2.7.6.3)
1402-chromosome	1402-chromosome_1160	1204897	1205601	-	705	CDS						FolM Alternative dihydrofolate reductase 1
1402-chromosome	1402-chromosome_1161	1205761	1206165	+	405	CDS						Inosine monophosphate dehydrogenase-related protein
1402-chromosome	1402-chromosome_1162	1206414	1207178	+	765	CDS						Putative amino acid ABC transporter, periplasmic amino acid-binding protein
1402-chromosome	1402-chromosome_1163	1207280	1207741	-	462	CDS						Regulatory protein AsnC
1402-chromosome	1402-chromosome_1164	1207896	1208888	+	993	CDS						Aspartate--ammonia ligase (EC 6.3.1.1)
1402-chromosome	1402-chromosome_1165	1209116	1209322	-	207	CDS						7,8 dihydropteroate synthase (methanopterin)
1402-chromosome	1402-chromosome_1166	1209274	1209939	-	666	CDS						7,8 dihydropteroate synthase (methanopterin)
1402-chromosome	1402-chromosome_1167	1210000	1212573	-	2574	CDS						ClpB protein
1402-chromosome	1402-chromosome_1168	1212824	1213561	-	738	CDS						COG1496: Uncharacterized conserved protein
1402-chromosome	1402-chromosome_1169	1213681	1214661	-	981	CDS						Ribosomal large subunit pseudouridine synthase D (EC 4.2.1.70)
1402-chromosome	1402-chromosome_1170	1214769	1215533	+	765	CDS						Probable component of the lipoprotein assembly complex (forms a complex with YaeT, YfgL, and NlpB)
1402-chromosome	1402-chromosome_1171	1215606	1216898	-	1293	CDS						Inner membrane protein
1402-chromosome	1402-chromosome_1172	1216940	1217611	-	672	CDS						YheO-like PAS domain
1402-chromosome	1402-chromosome_1173	1217955	1219439	-	1485	CDS						NAD(P) transhydrogenase subunit beta (EC 1.6.1.2)
1402-chromosome	1402-chromosome_1174	1219451	1220977	-	1527	CDS						NAD(P) transhydrogenase alpha subunit (EC 1.6.1.2)
1402-chromosome	1402-chromosome_1175	1221484	1222644	-	1161	CDS						Hypothetical oxidoreductase YqhD (EC 1.1.-.-)
1402-chromosome	1402-chromosome_1176	1222763	1223686	+	924	CDS						Hypothetical transcriptional regulator YqhC
1402-chromosome	1402-chromosome_1177	1223688	1224209	+	522	CDS						Outer membrane lipoprotein Blc
1402-chromosome	1402-chromosome_1178	1224206	1224649	+	444	CDS						acetyltransferase, GNAT family
1402-chromosome	1402-chromosome_1179	1224778	1226667	-	1890	CDS						Methyl-accepting chemotaxis protein
1402-chromosome	1402-chromosome_1180	1227079	1227597	+	519	CDS						Adenylate cyclase (EC 4.6.1.1)
1402-chromosome	1402-chromosome_1181	1227655	1229025	-	1371	CDS						Phosphatidylserine decarboxylase (EC 4.1.1.65)
1402-chromosome	1402-chromosome_1182	1229234	1229310	-	77	rna						tRNA-Trp-CCA
1402-chromosome	1402-chromosome_1183	1229513	1230055	+	543	CDS						putative; ORF located using Glimmer/Genemark
1402-chromosome	1402-chromosome_1184	1230330	1231250	+	921	CDS						Aspartate carbamoyltransferase (EC 2.1.3.2)
1402-chromosome	1402-chromosome_1185	1231267	1231731	+	465	CDS						Aspartate carbamoyltransferase regulatory chain (PyrI)
1402-chromosome	1402-chromosome_1186	1231950	1232441	+	492	CDS						Arginine pathway regulatory protein ArgR, repressor of arg regulon
1402-chromosome	1402-chromosome_1187	1232596	1234002	-	1407	CDS						Arginine/ornithine antiporter ArcD
1402-chromosome	1402-chromosome_1188	1234124	1235128	-	1005	CDS						Ornithine carbamoyltransferase (EC 2.1.3.3)
1402-chromosome	1402-chromosome_1189	1235207	1236133	-	927	CDS						Carbamate kinase (EC 2.7.2.2)
1402-chromosome	1402-chromosome_1190	1236196	1237416	-	1221	CDS						Arginine deiminase (EC 3.5.3.6)
1402-chromosome	1402-chromosome_1191	1238163	1238339	+	177	CDS						FIG00361819: hypothetical protein
1402-chromosome	1402-chromosome_1192	1239083	1240816	-	1734	CDS						Methyl-accepting chemotaxis protein II (mcp-II) (aspartate chemoreceptor protein)
1402-chromosome	1402-chromosome_1193	1240874	1241884	-	1011	CDS						Galactose/methyl galactoside ABC transport system, permease protein MglC (TC 3.A.1.2.3)
1402-chromosome	1402-chromosome_1194	1241900	1243288	-	1389	CDS						Galactose/methyl galactoside ABC transport system, ATP-binding protein MglA (EC 3.6.3.17)
1402-chromosome	1402-chromosome_1195	1243474	1244460	-	987	CDS						Galactose/methyl galactoside ABC transport system, D-galactose-binding periplasmic protein MglB (TC 3.A.1.2.3)
1402-chromosome	1402-chromosome_1196	1244680	1247754	-	3075	CDS						Beta-galactosidase (EC 3.2.1.23)
1402-chromosome	1402-chromosome_1197	1248402	1249406	-	1005	CDS						Galactose operon repressor, GalR-LacI family of transcriptional regulators
1402-chromosome	1402-chromosome_1198	1249611	1250636	+	1026	CDS						UDP-glucose 4-epimerase (EC 5.1.3.2)
1402-chromosome	1402-chromosome_1199	1250686	1251744	+	1059	CDS						Galactose-1-phosphate uridylyltransferase (EC 2.7.7.10)
1402-chromosome	1402-chromosome_1200	1251741	1252889	+	1149	CDS						Galactokinase (EC 2.7.1.6)
1402-chromosome	1402-chromosome_1201	1252977	1253984	+	1008	CDS						Aldose 1-epimerase (EC 5.1.3.3)
1402-chromosome	1402-chromosome_1202	1254128	1255123	+	996	CDS						Putative ion-channel protein
1402-chromosome	1402-chromosome_1203	1255378	1256193	+	816	CDS						Undecaprenyl-diphosphatase (EC 3.6.1.27)
1402-chromosome	1402-chromosome_1204	1256306	1256971	-	666	CDS						Transcriptional activator ChrR
1402-chromosome	1402-chromosome_1205	1256964	1257533	-	570	CDS						RNA polymerase sigma-70 factor, ECF subfamily
1402-chromosome	1402-chromosome_1206	1257658	1258233	-	576	CDS						Uncharacterized protein, similar to the N-terminal domain of Lon protease
1402-chromosome	1402-chromosome_1207	1258539	1260284	+	1746	CDS						Arginyl-tRNA synthetase (EC 6.1.1.19)
1402-chromosome	1402-chromosome_1208	1260288	1261136	+	849	CDS						Cell division protein FtsN
1402-chromosome	1402-chromosome_1209	1261323	1261856	+	534	CDS						ATP-dependent protease HslV (EC 3.4.25.-)
1402-chromosome	1402-chromosome_1210	1261841	1261981	-	141	CDS						hypothetical protein
1402-chromosome	1402-chromosome_1211	1261949	1263277	+	1329	CDS						ATP-dependent hsl protease ATP-binding subunit HslU
1402-chromosome	1402-chromosome_1212	1263403	1264794	-	1392	CDS						Multidrug resistance protein B
1402-chromosome	1402-chromosome_1213	1264963	1265883	+	921	CDS						Transcriptional regulator, LysR family
1402-chromosome	1402-chromosome_1214	1266144	1266785	+	642	CDS						hypothetical protein
1402-chromosome	1402-chromosome_1215	1266880	1267848	+	969	CDS						Predicted membrane fusion protein (MFP) component of efflux pump, membrane anchor protein YbhG
1402-chromosome	1402-chromosome_1216	1267845	1269614	+	1770	CDS						ABC transporter multidrug efflux pump, fused ATP-binding domains
1402-chromosome	1402-chromosome_1217	1269611	1270720	+	1110	CDS						ABC transport system, permease component YbhS
1402-chromosome	1402-chromosome_1218	1270724	1271812	+	1089	CDS						ABC transport system, permease component YbhR
1402-chromosome	1402-chromosome_1219	1272109	1274655	+	2547	CDS						Nitrite reductase [NAD(P)H] large subunit (EC 1.7.1.4)
1402-chromosome	1402-chromosome_1220	1274756	1275073	+	318	CDS						Nitrite reductase [NAD(P)H] small subunit (EC 1.7.1.4)
1402-chromosome	1402-chromosome_1221	1275210	1276022	+	813	CDS						Nitrite transporter NirC
1402-chromosome	1402-chromosome_1222	1276035	1277441	+	1407	CDS						Siroheme synthase / Precorrin-2 oxidase (EC 1.3.1.76) / Sirohydrochlorin ferrochelatase (EC 4.99.1.4) / Uroporphyrinogen-III methyltransferase (EC 2.1.1.107)
1402-chromosome	1402-chromosome_1223	1277574	1278998	+	1425	CDS						Magnesium transporter
1402-chromosome	1402-chromosome_1224	1279153	1279638	+	486	CDS						Ribonuclease E inhibitor RraA
1402-chromosome	1402-chromosome_1225	1279910	1280584	-	675	CDS						Putative preQ0 transporter
1402-chromosome	1402-chromosome_1226	1280729	1281016	-	288	CDS						Aminopeptidase N
1402-chromosome	1402-chromosome_1227	1281027	1282454	-	1428	CDS						Selenoprotein O and cysteine-containing homologs
1402-chromosome	1402-chromosome_1228	1282559	1282861	+	303	CDS						Cytochrome c4
1402-chromosome	1402-chromosome_1229	1282961	1284796	-	1836	CDS						ATP-dependent DNA helicase RecQ
1402-chromosome	1402-chromosome_1230	1284937	1285392	+	456	CDS						putative protein PaaI, possibly involved in aromatic compounds catabolism
1402-chromosome	1402-chromosome_1231	1285573	1286043	+	471	CDS						FIG00362117: hypothetical protein
1402-chromosome	1402-chromosome_1232	1286279	1286355	-	77	rna						tRNA-Pro-CGG
1402-chromosome	1402-chromosome_1233	1286496	1287221	-	726	CDS						FIG060329: MOSC domain protein
1402-chromosome	1402-chromosome_1234	1287270	1288112	-	843	CDS						Putrescine transport system permease protein PotI (TC 3.A.1.11.2)
1402-chromosome	1402-chromosome_1235	1288109	1289014	-	906	CDS						Putrescine transport system permease protein PotH (TC 3.A.1.11.2)
1402-chromosome	1402-chromosome_1236	1289011	1290165	-	1155	CDS						Putrescine transport ATP-binding protein PotG (TC 3.A.1.11.2)
1402-chromosome	1402-chromosome_1237	1290242	1291327	-	1086	CDS						Putrescine ABC transporter putrescine-binding protein PotF (TC 3.A.1.11.2)
1402-chromosome	1402-chromosome_1238	1291445	1292542	-	1098	CDS						Putrescine ABC transporter putrescine-binding protein PotF (TC 3.A.1.11.2)
1402-chromosome	1402-chromosome_1239	1292597	1293958	-	1362	CDS						Omega-amino acid--pyruvate aminotransferase (EC 2.6.1.18)
1402-chromosome	1402-chromosome_1240	1293962	1294105	+	144	CDS						hypothetical protein
1402-chromosome	1402-chromosome_1241	1294250	1295581	-	1332	CDS						glutamine synthetase family protein
1402-chromosome	1402-chromosome_1242	1296044	1296430	+	387	CDS						C4-type zinc finger protein, DksA/TraR family
1402-chromosome	1402-chromosome_1243	1296587	1297447	+	861	CDS						FIG00361730: hypothetical protein
1402-chromosome	1402-chromosome_1244	1297591	1298037	+	447	CDS						Putative PRS2 protein
1402-chromosome	1402-chromosome_1245	1298059	1298538	+	480	CDS						Conserved uncharacterized protein CreA
1402-chromosome	1402-chromosome_1246	1298616	1299605	+	990	CDS						D-lactate dehydrogenase (EC 1.1.1.28)
1402-chromosome	1402-chromosome_1247	1299710	1301071	+	1362	CDS						Putative heat shock protein YegD
1402-chromosome	1402-chromosome_1248	1301250	1301669	+	420	CDS						heat shock protein HslJ
1402-chromosome	1402-chromosome_1249	1301757	1302587	+	831	CDS						Glutamate synthase [NADPH] large chain (EC 1.4.1.13)
1402-chromosome	1402-chromosome_1250	1302782	1304662	+	1881	CDS						Maltodextrin glucosidase (EC 3.2.1.20)
1402-chromosome	1402-chromosome_1251	1304817	1305350	-	534	CDS						Uncharacterized conserved protein
1402-chromosome	1402-chromosome_1252	1305445	1306569	-	1125	CDS						hypothetical protein
1402-chromosome	1402-chromosome_1253	1306736	1307869	+	1134	CDS						tRNA (Uracil54-C5-)-methyltransferase (EC 2.1.1.35)
1402-chromosome	1402-chromosome_1254	1308133	1308840	+	708	CDS						Transcriptional regulatory protein RstA
1402-chromosome	1402-chromosome_1255	1309072	1310397	+	1326	CDS						Sensory histidine kinase in two-component regulatory system with RstA
1402-chromosome	1402-chromosome_1256	1310452	1310634	+	183	CDS						hypothetical protein
1402-chromosome	1402-chromosome_1257	1310708	1311964	-	1257	CDS						NADP-dependent malic enzyme (EC 1.1.1.40)
1402-chromosome	1402-chromosome_1258	1312144	1313577	-	1434	CDS						Predicted nucleoside-diphosphate-sugar epimerases
1402-chromosome	1402-chromosome_1259	1313694	1313909	-	216	CDS						LSU ribosomal protein L31p @ LSU ribosomal protein L31p, zinc-dependent
1402-chromosome	1402-chromosome_1260	1314090	1316264	+	2175	CDS						Helicase PriA essential for oriC/DnaA-independent DNA replication
1402-chromosome	1402-chromosome_1261	1316261	1316800	-	540	CDS						Transcriptional regulator, TetR family
1402-chromosome	1402-chromosome_1262	1316888	1317346	+	459	CDS						HPP family protein+B94
1402-chromosome	1402-chromosome_1263	1317399	1318517	-	1119	CDS						Outer membrane protein A precursor
1402-chromosome	1402-chromosome_1264	1318778	1320310	-	1533	CDS						Threonine dehydratase biosynthetic (EC 4.3.1.19)
1402-chromosome	1402-chromosome_1265	1320375	1322174	-	1800	CDS						Dihydroxy-acid dehydratase (EC 4.2.1.9)
1402-chromosome	1402-chromosome_1266	1322363	1323307	-	945	CDS						Branched-chain amino acid aminotransferase (EC 2.6.1.42)
1402-chromosome	1402-chromosome_1267	1323320	1323577	-	258	CDS						Acetolactate synthase small subunit (EC 2.2.1.6)
1402-chromosome	1402-chromosome_1268	1323574	1325220	-	1647	CDS						Acetolactate synthase large subunit (EC 2.2.1.6)
1402-chromosome	1402-chromosome_1269	1325221	1325505	+	285	CDS						hypothetical protein
1402-chromosome	1402-chromosome_1270	1325605	1327122	+	1518	CDS						MG(2+) CHELATASE FAMILY PROTEIN / ComM-related protein
1402-chromosome	1402-chromosome_1271	1327255	1328154	+	900	CDS						Acyltransferase family protein
1402-chromosome	1402-chromosome_1272	1328162	1329118	+	957	CDS						1-acyl-sn-glycerol-3-phosphate acyltransferase (EC 2.3.1.51)
1402-chromosome	1402-chromosome_1273	1329626	1330267	-	642	CDS						Nudix-related transcriptional regulator NrtR
1402-chromosome	1402-chromosome_1274	1330351	1330986	+	636	CDS						Nicotinamidase (EC 3.5.1.19)
1402-chromosome	1402-chromosome_1275	1331088	1332266	+	1179	CDS						Nicotinate phosphoribosyltransferase (EC 2.4.2.11)
1402-chromosome	1402-chromosome_1276	1332341	1332949	-	609	CDS						Periplasmic thiol:disulfide interchange protein DsbA
1402-chromosome	1402-chromosome_1277	1333159	1334148	-	990	CDS						YihE protein, a ser/thr kinase implicated in LPS synthesis and Cpx signalling
1402-chromosome	1402-chromosome_1278	1334223	1335671	-	1449	CDS						Type cbb3 cytochrome oxidase biogenesis protein CcoG, involved in Cu oxidation
1402-chromosome	1402-chromosome_1279	1335869	1336132	-	264	CDS						Protein yihD
1402-chromosome	1402-chromosome_1280	1336163	1337317	-	1155	CDS						Phytochrome-like protein; Cph2
1402-chromosome	1402-chromosome_1281	1337471	1337860	-	390	CDS						Cu(I)-responsive transcriptional regulator
1402-chromosome	1402-chromosome_1282	1337857	1340286	-	2430	CDS						Lead, cadmium, zinc and mercury transporting ATPase (EC 3.6.3.3) (EC 3.6.3.5); Copper-translocating P-type ATPase (EC 3.6.3.4)
1402-chromosome	1402-chromosome_1283	1340257	1340490	+	234	CDS						hypothetical protein
1402-chromosome	1402-chromosome_1284	1340466	1341119	-	654	CDS						Orotate phosphoribosyltransferase (EC 2.4.2.10)
1402-chromosome	1402-chromosome_1285	1341194	1341910	-	717	CDS						Ribonuclease PH (EC 2.7.7.56)
1402-chromosome	1402-chromosome_1286	1342069	1342920	+	852	CDS						Protein YicC
1402-chromosome	1402-chromosome_1287	1343104	1343982	-	879	CDS						Permease of the drug/metabolite transporter (DMT) superfamily
1402-chromosome	1402-chromosome_1288	1344094	1345362	-	1269	CDS						3-deoxy-D-manno-octulosonic-acid transferase (EC 2.-.-.-)
1402-chromosome	1402-chromosome_1289	1345364	1346461	-	1098	CDS						ADP-heptose--lipooligosaccharide heptosyltransferase II (EC 2.4.1.-)
1402-chromosome	1402-chromosome_1290	1346744	1347577	+	834	CDS						Lipopolysaccharide biosynthesis glycosyltransferase
1402-chromosome	1402-chromosome_1291	1347919	1348962	-	1044	CDS						ADP-heptose--lipooligosaccharide heptosyltransferase II (EC 2.4.1.-)
1402-chromosome	1402-chromosome_1292	1349184	1349666	+	483	CDS						Phosphopantetheine adenylyltransferase (EC 2.7.7.3)
1402-chromosome	1402-chromosome_1293	1349740	1350612	-	873	CDS						putative virK protein
1402-chromosome	1402-chromosome_1294	1350789	1351601	-	813	CDS						Formamidopyrimidine-DNA glycosylase (EC 3.2.2.23)
1402-chromosome	1402-chromosome_1295	1351616	1352071	-	456	CDS						FIG00361539: hypothetical protein
1402-chromosome	1402-chromosome_1296	1352162	1352329	-	168	CDS						LSU ribosomal protein L33p @ LSU ribosomal protein L33p, zinc-independent
1402-chromosome	1402-chromosome_1297	1352714	1353388	-	675	CDS						DNA repair protein RadC
1402-chromosome	1402-chromosome_1298	1353536	1354738	+	1203	CDS						Phosphopantothenoylcysteine decarboxylase (EC 4.1.1.36) / Phosphopantothenoylcysteine synthetase (EC 6.3.2.5)
1402-chromosome	1402-chromosome_1299	1354815	1355273	+	459	CDS						Deoxyuridine 5'-triphosphate nucleotidohydrolase (EC 3.6.1.23)
1402-chromosome	1402-chromosome_1300	1355344	1355940	+	597	CDS						Transcriptional regulator SlmA, TetR family
1402-chromosome	1402-chromosome_1301	1356669	1357505	+	837	CDS						Small-conductance mechanosensitive channel
1402-chromosome	1402-chromosome_1302	1357621	1357842	-	222	CDS						FIG00362354: hypothetical protein
1402-chromosome	1402-chromosome_1303	1358240	1359889	+	1650	CDS						Glucose-6-phosphate isomerase (EC 5.3.1.9)
1402-chromosome	1402-chromosome_1304	1360053	1361534	-	1482	CDS						Ketol-acid reductoisomerase (EC 1.1.1.86)
1402-chromosome	1402-chromosome_1305	1361728	1362621	+	894	CDS						HTH-type transcriptional regulator IlvY
1402-chromosome	1402-chromosome_1306	1362729	1362920	+	192	CDS						hypothetical protein
1402-chromosome	1402-chromosome_1307	1363011	1365584	+	2574	CDS						Protein acetyltransferase
1402-chromosome	1402-chromosome_1308	1365685	1365802	-	118	rna						5S RNA
1402-chromosome	1402-chromosome_1309	1365923	1368818	-	2896	rna						Large Subunit Ribosomal RNA; lsuRNA; LSU rRNA
1402-chromosome	1402-chromosome_1310	1369049	1369124	-	76	rna						tRNA-Glu-TTC
1402-chromosome	1402-chromosome_1311	1369385	1370887	-	1503	rna						Small Subunit Ribosomal RNA; ssuRNA; SSU rRNA
1402-chromosome	1402-chromosome_1312	1371355	1371825	-	471	CDS						Protoporphyrinogen IX oxidase, oxygen-independent, HemG (EC 1.3.-.-)
1402-chromosome	1402-chromosome_1313	1371887	1373344	-	1458	CDS						Potassium uptake protein TrkH
1402-chromosome	1402-chromosome_1314	1373381	1373998	-	618	CDS						FIG000605: protein co-occurring with transport systems (COG1739)
1402-chromosome	1402-chromosome_1315	1373998	1375320	-	1323	CDS						Xaa-Pro dipeptidase PepQ (EC 3.4.13.9)
1402-chromosome	1402-chromosome_1316	1375517	1377454	+	1938	CDS						Acetoacetyl-CoA synthetase (EC 6.2.1.16)
1402-chromosome	1402-chromosome_1317	1377659	1379806	+	2148	CDS						Enoyl-CoA hydratase (EC 4.2.1.17) / Delta(3)-cis-delta(2)-trans-enoyl-CoA isomerase (EC 5.3.3.8) / 3-hydroxyacyl-CoA dehydrogenase (EC 1.1.1.35) / 3-hydroxybutyryl-CoA epimerase (EC 5.1.2.3)
1402-chromosome	1402-chromosome_1318	1379828	1380991	+	1164	CDS						3-ketoacyl-CoA thiolase (EC 2.3.1.16) @ Acetyl-CoA acetyltransferase (EC 2.3.1.9)
1402-chromosome	1402-chromosome_1319	1381339	1382061	+	723	CDS						TorCAD operon transcriptional regulatory protein TorR
1402-chromosome	1402-chromosome_1320	1382175	1383620	+	1446	CDS						Integral membrane sensor signal transduction histidine kinase (EC 2.7.13.3), glucose catabolism cluster
1402-chromosome	1402-chromosome_1321	1383624	1384880	+	1257	CDS						ABC-type sugar transport system, periplasmic component
1402-chromosome	1402-chromosome_1322	1384925	1385116	-	192	CDS						FIG00361941: hypothetical protein
1402-chromosome	1402-chromosome_1323	1385398	1385514	+	117	CDS						tRNA 5-methylaminomethyl-2-thiouridine synthase TusA
1402-chromosome	1402-chromosome_1324	1385511	1385756	+	246	CDS						tRNA 5-methylaminomethyl-2-thiouridine synthase TusA
1402-chromosome	1402-chromosome_1325	1385775	1386122	+	348	CDS						RidA/YER057c/UK114 superfamily, group 2, YoaB-like protein
1402-chromosome	1402-chromosome_1326	1386496	1387152	-	657	CDS						Outer membrane lipoprotein omp16 precursor
1402-chromosome	1402-chromosome_1327	1387314	1387556	-	243	CDS						hypothetical protein
1402-chromosome	1402-chromosome_1328	1387979	1388539	+	561	CDS						Isochorismatase (EC 3.3.2.1)
1402-chromosome	1402-chromosome_1329	1388594	1389193	-	600	CDS						DNA-3-methyladenine glycosylase (EC 3.2.2.20)
1402-chromosome	1402-chromosome_1330	1389360	1390283	+	924	CDS						Glycyl-tRNA synthetase alpha chain (EC 6.1.1.14)
1402-chromosome	1402-chromosome_1331	1390293	1392374	+	2082	CDS						Glycyl-tRNA synthetase beta chain (EC 6.1.1.14)
1402-chromosome	1402-chromosome_1332	1393183	1393647	+	465	CDS						FIG01211898: hypothetical protein
1402-chromosome	1402-chromosome_1333	1394372	1395136	+	765	CDS						FOG: EAL domain protein
1402-chromosome	1402-chromosome_1334	1395291	1396064	+	774	CDS						hypothetical protein
1402-chromosome	1402-chromosome_1335	1396403	1396807	+	405	CDS						Protein ycgK precursor
1402-chromosome	1402-chromosome_1336	1396901	1398121	-	1221	CDS						Tryptophan-specific transport protein
1402-chromosome	1402-chromosome_1337	1398320	1399534	-	1215	CDS						Tryptophan-specific transport protein
1402-chromosome	1402-chromosome_1338	1399605	1401071	-	1467	CDS						Tryptophanase (EC 4.1.99.1)
1402-chromosome	1402-chromosome_1339	1401054	1401329	+	276	CDS						hypothetical protein
1402-chromosome	1402-chromosome_1340	1401535	1402752	-	1218	CDS						Hypothetical iron-sulfur cluster binding protein YccM
1402-chromosome	1402-chromosome_1341	1402875	1403213	-	339	CDS						FIG074102: hypothetical protein
1402-chromosome	1402-chromosome_1342	1403265	1404431	-	1167	CDS						Nitric oxide reductase FlRd-NAD(+) reductase (EC 1.18.1.-)
1402-chromosome	1402-chromosome_1343	1404428	1405912	-	1485	CDS						Anaerobic nitric oxide reductase flavorubredoxin
1402-chromosome	1402-chromosome_1344	1406083	1407609	+	1527	CDS						Anaerobic nitric oxide reductase transcription regulator NorR
1402-chromosome	1402-chromosome_1345	1407693	1408697	-	1005	CDS						Purine nucleotide synthesis repressor
1402-chromosome	1402-chromosome_1346	1409133	1410254	+	1122	CDS						High-affinity leucine-specific transport system, periplasmic binding protein LivK (TC 3.A.1.4.1)
1402-chromosome	1402-chromosome_1347	1410321	1411247	+	927	CDS						High-affinity branched-chain amino acid transport system permease protein LivH (TC 3.A.1.4.1)
1402-chromosome	1402-chromosome_1348	1411330	1412598	+	1269	CDS						Branched-chain amino acid transport system permease protein LivM (TC 3.A.1.4.1)
1402-chromosome	1402-chromosome_1349	1412595	1413368	+	774	CDS						Branched-chain amino acid transport ATP-binding protein LivG (TC 3.A.1.4.1)
1402-chromosome	1402-chromosome_1350	1413379	1414080	+	702	CDS						Branched-chain amino acid transport ATP-binding protein LivF (TC 3.A.1.4.1)
1402-chromosome	1402-chromosome_1351	1414163	1415008	+	846	CDS						Transcriptional regulator, AraC family
1402-chromosome	1402-chromosome_1352	1414987	1415580	-	594	CDS						Transporter, LysE family
1402-chromosome	1402-chromosome_1353	1415744	1416067	+	324	CDS						Thiosulfate sulfurtransferase GlpE (EC 2.8.1.1)
1402-chromosome	1402-chromosome_1354	1416064	1416930	+	867	CDS						GlpG protein (membrane protein of glp regulon)
1402-chromosome	1402-chromosome_1355	1417107	1419524	-	2418	CDS						putative lipase
1402-chromosome	1402-chromosome_1356	1419826	1420083	+	258	CDS						FIG00362404: hypothetical protein
1402-chromosome	1402-chromosome_1357	1420223	1420921	-	699	CDS						NAD(P)H-flavin reductase (EC 1.5.1.29) (EC 1.16.1.3)
1402-chromosome	1402-chromosome_1358	1421077	1422546	-	1470	CDS						3-polyprenyl-4-hydroxybenzoate carboxy-lyase (EC 4.1.1.-)
1402-chromosome	1402-chromosome_1359	1422580	1423587	-	1008	CDS						FIG01199582: hypothetical protein
1402-chromosome	1402-chromosome_1360	1423694	1424929	-	1236	CDS						Transcription termination factor Rho
1402-chromosome	1402-chromosome_1361	1425167	1425493	-	327	CDS						Thioredoxin
1402-chromosome	1402-chromosome_1362	1425646	1426896	+	1251	CDS						ATP-dependent RNA helicase RhlB
1402-chromosome	1402-chromosome_1363	1426910	1428400	+	1491	CDS						Guanosine-5'-triphosphate,3'-diphosphate pyrophosphatase (EC 3.6.1.40) @ Exopolyphosphatase (EC 3.6.1.11)
1402-chromosome	1402-chromosome_1364	1428413	1428673	+	261	CDS						Rho-specific inhibitor of transcription termination (YaeO)
1402-chromosome	1402-chromosome_1365	1428744	1429502	-	759	CDS						SAM-dependent methyltransferase (EC 2.1.1.-)
1402-chromosome	1402-chromosome_1366	1429554	1432121	-	2568	CDS						diguanylate cyclase/phosphodiesterase (GGDEF & EAL domains) with PAS/PAC sensor(s)
1402-chromosome	1402-chromosome_1367	1432356	1434377	-	2022	CDS						Oligopeptidase A (EC 3.4.24.70)
1402-chromosome	1402-chromosome_1368	1434620	1435639	-	1020	CDS						Porphobilinogen synthase (EC 4.2.1.24)
1402-chromosome	1402-chromosome_1369	1435643	1436428	-	786	CDS						Deoxyribonuclease TatD
1402-chromosome	1402-chromosome_1370	1436540	1437292	-	753	CDS						Twin-arginine translocation protein TatC
1402-chromosome	1402-chromosome_1371	1437289	1437747	-	459	CDS						Twin-arginine translocation protein TatB
1402-chromosome	1402-chromosome_1372	1437751	1437999	-	249	CDS						Twin-arginine translocation protein TatA
1402-chromosome	1402-chromosome_1373	1438039	1439679	-	1641	CDS						Ubiquinone biosynthesis monooxygenase UbiB
1402-chromosome	1402-chromosome_1374	1439679	1440287	-	609	CDS						Protein YigP (COG3165) clustered with ubiquinone biosynthetic genes
1402-chromosome	1402-chromosome_1375	1440296	1441048	-	753	CDS						Ubiquinone/menaquinone biosynthesis methyltransferase UbiE (EC 2.1.1.-) @ 2-heptaprenyl-1,4-naphthoquinone methyltransferase (EC 2.1.1.163)
1402-chromosome	1402-chromosome_1376	1441114	1441491	-	378	CDS						CrcB protein
1402-chromosome	1402-chromosome_1377	1441579	1442844	-	1266	CDS						Cytosine deaminase (EC 3.5.4.1)
1402-chromosome	1402-chromosome_1378	1443057	1443132	-	76	rna						tRNA-Thr-GGT
1402-chromosome	1402-chromosome_1379	1443179	1443296	-	118	rna						5S RNA
1402-chromosome	1402-chromosome_1380	1443417	1446312	-	2896	rna						Large Subunit Ribosomal RNA; lsuRNA; LSU rRNA
1402-chromosome	1402-chromosome_1381	1446542	1446617	-	76	rna						tRNA-Glu-TTC
1402-chromosome	1402-chromosome_1382	1446863	1448365	-	1503	rna						Small Subunit Ribosomal RNA; ssuRNA; SSU rRNA
1402-chromosome	1402-chromosome_1383	1448781	1449959	-	1179	CDS						TPR domain protein, putative component of TonB system
1402-chromosome	1402-chromosome_1384	1449962	1450609	-	648	CDS						Ferric siderophore transport system, periplasmic binding protein TonB
1402-chromosome	1402-chromosome_1385	1450621	1451022	-	402	CDS						Biopolymer transport protein ExbD/TolR
1402-chromosome	1402-chromosome_1386	1451019	1451549	-	531	CDS						Ferric siderophore transport system, biopolymer transport protein ExbB
1402-chromosome	1402-chromosome_1387	1451546	1452853	-	1308	CDS						MotA/TolQ/ExbB proton channel family protein
1402-chromosome	1402-chromosome_1388	1452850	1453530	-	681	CDS						TonB system biopolymer transport component; Chromosome segregation ATPase
1402-chromosome	1402-chromosome_1389	1453823	1454599	+	777	CDS						Transcriptional activator protein LuxR
1402-chromosome	1402-chromosome_1390	1454660	1456492	-	1833	CDS						Glucosamine--fructose-6-phosphate aminotransferase [isomerizing] (EC 2.6.1.16)
1402-chromosome	1402-chromosome_1391	1456548	1457321	-	774	CDS						Transcriptional regulator of glmS gene, DeoR family
1402-chromosome	1402-chromosome_1392	1457318	1457449	-	132	CDS						hypothetical protein
1402-chromosome	1402-chromosome_1393	1457444	1458118	+	675	CDS						Two-component response regulator CreB
1402-chromosome	1402-chromosome_1394	1458126	1459574	+	1449	CDS						Two-component response regulator CreC
1402-chromosome	1402-chromosome_1395	1459674	1460468	+	795	CDS						Beta-lactamase class D
1402-chromosome	1402-chromosome_1396	1460590	1461981	+	1392	CDS						Inner membrane protein CreD
1402-chromosome	1402-chromosome_1397	1462033	1463394	-	1362	CDS						N-acetylglucosamine-1-phosphate uridyltransferase (EC 2.7.7.23) / Glucosamine-1-phosphate N-acetyltransferase (EC 2.3.1.157)
1402-chromosome	1402-chromosome_1398	1463497	1463925	-	429	CDS						ATP synthase epsilon chain (EC 3.6.3.14)
1402-chromosome	1402-chromosome_1399	1463944	1465332	-	1389	CDS						ATP synthase beta chain (EC 3.6.3.14)
1402-chromosome	1402-chromosome_1400	1465366	1466232	-	867	CDS						ATP synthase gamma chain (EC 3.6.3.14)
1402-chromosome	1402-chromosome_1401	1466275	1467816	-	1542	CDS						ATP synthase alpha chain (EC 3.6.3.14)
1402-chromosome	1402-chromosome_1402	1467832	1468365	-	534	CDS						ATP synthase delta chain (EC 3.6.3.14)
1402-chromosome	1402-chromosome_1403	1468379	1468849	-	471	CDS						ATP synthase F0 sector subunit b
1402-chromosome	1402-chromosome_1404	1468901	1469125	-	225	CDS						ATP synthase F0 sector subunit c
1402-chromosome	1402-chromosome_1405	1469200	1469982	-	783	CDS						ATP synthase F0 sector subunit a
1402-chromosome	1402-chromosome_1406	1469991	1470386	-	396	CDS						FIG048548: ATP synthase protein I2
1402-chromosome	1402-chromosome_1407	1470592	1471500	-	909	CDS						Chromosome (plasmid) partitioning protein ParB
1402-chromosome	1402-chromosome_1408	1471497	1472300	-	804	CDS						Chromosome (plasmid) partitioning protein ParA
1402-chromosome	1402-chromosome_1409	1472328	1472963	-	636	CDS						rRNA small subunit 7-methylguanosine (m7G) methyltransferase GidB
1402-chromosome	1402-chromosome_1410	1472975	1474864	-	1890	CDS						tRNA uridine 5-carboxymethylaminomethyl modification enzyme GidA
1402-chromosome	1402-chromosome_1411	1475373	1475822	-	450	CDS						Flavoprotein MioC
1402-chromosome	1402-chromosome_1412	1476194	1478302	+	2109	CDS						Ferric hydroxamate outer membrane receptor FhuA
1402-chromosome	1402-chromosome_1413	1478363	1480009	+	1647	CDS						Type I secretion system ATPase, LssB family LapB
1402-chromosome	1402-chromosome_1414	1480056	1480820	+	765	CDS						Ferric hydroxamate ABC transporter (TC 3.A.1.14.3), ATP-binding protein FhuC
1402-chromosome	1402-chromosome_1415	1480846	1481754	+	909	CDS						Ferric hydroxamate ABC transporter (TC 3.A.1.14.3), periplasmic substrate binding protein FhuD
1402-chromosome	1402-chromosome_1416	1481751	1483733	+	1983	CDS						Ferric hydroxamate ABC transporter (TC 3.A.1.14.3), permease component FhuB
1402-chromosome	1402-chromosome_1417	1483804	1483821	-	18	repeat_region	Integrative and mobilizable element: Tn7412	Tn7412 backbone			attR_Tn7412	Attachment site at the right end of Tn7412
1402-chromosome	1402-chromosome_1418	1484154	1485473	-	1320	CDS	Integrative and mobilizable element: Tn7412	Tn7412 backbone			hipA	Type II toxin-antitoxin system HipA family toxin
1402-chromosome	1402-chromosome_1419	1485473	1485727	-	255	CDS	Integrative and mobilizable element: Tn7412	Tn7412 backbone			hipB	Antitoxin HipB
1402-chromosome	1402-chromosome_1420	1486253	1486828	-	576	CDS	Integrative and mobilizable element: Tn7412					Phage DNA invertase
1402-chromosome	1402-chromosome_1421	1486955	1487203	-	249	CDS	Integrative and mobilizable element: Tn7412					YafQ toxin protein
1402-chromosome	1402-chromosome_1422	1487229	1487253	+	25	repeat_region	Integrative and mobilizable element: Tn7412				IRt	Inverted repeat at the tni end
1402-chromosome	1402-chromosome_1423	1487261	1487285	+	25	repeat_region	Integrative and mobilizable element: Tn7412	In1357			IRi_In1357	In1357 inverted repeat at the integrase end
1402-chromosome	1402-chromosome_1424	1487463	1488476	-	1014	CDS	Integrative and mobilizable element: Tn7412	In1357		5'-CS	intI1	Integrase IntI1
1402-chromosome	1402-chromosome_1425	1488361	1488389	+	29	regulatory	Integrative and mobilizable element: Tn7412	In1357		5'-CS	PcWTGN-10	Promoter PcWTGN-10
1402-chromosome	1402-chromosome_1426	1488361	1488366	+	6	regulatory	Integrative and mobilizable element: Tn7412	In1357		5'-CS	-35_PcWTGN-10	-35 region for promoter PcWTGN-10
1402-chromosome	1402-chromosome_1427	1488384	1488389	+	6	regulatory	Integrative and mobilizable element: Tn7412	In1357		5'-CS	-10_PcWTGN-10	-10 region for promoter PcWTGN-10
1402-chromosome	1402-chromosome_1428	1488557	1488619	+	63	misc_recomb	Integrative and mobilizable element: Tn7412	In1357		5'-CS	attI1	attI1 site
1402-chromosome	1402-chromosome_1429	1488613	1489149	+	537	CDS	Integrative and mobilizable element: Tn7412	In1357		GCA	qacG	Hypothetical protein
1402-chromosome	1402-chromosome_1430	1489057	1489155	+	99	misc_recomb	Integrative and mobilizable element: Tn7412	In1357		GCA	attC_qacG	attC for qacG
1402-chromosome	1402-chromosome_1431	1489206	1489688	+	483	mobile_element	Integrative and mobilizable element: Tn7412	In1357		ΔISEnca1	ΔISEnca1	Truncated insertion sequence: ISEnca1
1402-chromosome	1402-chromosome_1432	1489206	1489481	+	276	misc_feature	Integrative and mobilizable element: Tn7412	In1357		ΔISEnca1	ΔtnpA	Truncated ISAme19 transposase (pseudogene)
1402-chromosome	1402-chromosome_1433	1489664	1489688	+	25	repeat_region	Integrative and mobilizable element: Tn7412	In1357		ΔISEnca1	IRR_ΔISEnca1	ΔISEnca1 inverted repeat right
1402-chromosome	1402-chromosome_1434	1489791	1490297	+	507	CDS	Integrative and mobilizable element: Tn7412	In1357				pyridoxamine 5'-phosphate oxidase family protein
1402-chromosome	1402-chromosome_1435	1490501	1492190	-	1690	mobile_element	Integrative and mobilizable element: Tn7412	In1357		ISCR28	ISCR28	Insertion sequence: ISCR28
1402-chromosome	1402-chromosome_1436	1490501	1490521	-	21	repeat_region	Integrative and mobilizable element: Tn7412	In1357		ISCR28	oriIS_ISCR28	oriIS of ISCR28
1402-chromosome	1402-chromosome_1437	1490781	1492073	-	1293	CDS	Integrative and mobilizable element: Tn7412	In1357		ISCR28	tnpA	ISCR28 transposase
1402-chromosome	1402-chromosome_1438	1492172	1492190	-	19	repeat_region	Integrative and mobilizable element: Tn7412	In1357		ISCR28	terIS_ISCR28	terIS of ISCR28
1402-chromosome	1402-chromosome_1439	1492207	1492861	+	655	misc_recomb	Integrative and mobilizable element: Tn7412	In1357			ΔPseudoGC	Truncated pseudo gene cassette
1402-chromosome	1402-chromosome_1440	1492862	1494165	-	1304	mobile_element	Integrative and mobilizable element: Tn7412	In1357		ISAme19	ISAme19	Insertion sequence: ISAme19
1402-chromosome	1402-chromosome_1441	1492862	1492886	-	25	repeat_region	Integrative and mobilizable element: Tn7412	In1357		ISAme19	IRR_ISAme19	ISAme19 inverted repeat right
1402-chromosome	1402-chromosome_1442	1492865	1494067	-	1203	CDS	Integrative and mobilizable element: Tn7412	In1357		ISAme19	tnpA	ISAme19 transposase
1402-chromosome	1402-chromosome_1443	1494141	1494165	-	25	repeat_region	Integrative and mobilizable element: Tn7412	In1357		ISAme19	IRL_ISAme19	ISAme19 inverted repeat left
1402-chromosome	1402-chromosome_1444	1494166	1494371	+	206	misc_recomb	Integrative and mobilizable element: Tn7412	In1357			ΔPseudoGC	Truncated pseudo gene cassette
1402-chromosome	1402-chromosome_1445	1494408	1495265	+	858	CDS	Integrative and mobilizable element: Tn7412	In1357		GCA	blaRSA-1	Beta-lactamase class A
1402-chromosome	1402-chromosome_1446	1495270	1495377	+	108	misc_recomb	Integrative and mobilizable element: Tn7412	In1357		GCA	attC_blaRSA-1	attC for blaRSA-1
1402-chromosome	1402-chromosome_1447	1495392	1495865	+	474	CDS	Integrative and mobilizable element: Tn7412	In1357		GCA	dfrA1	Dihydrofolate reductase
1402-chromosome	1402-chromosome_1448	1495860	1495954	+	95	misc_recomb	Integrative and mobilizable element: Tn7412	In1357		GCA	attC_dfrA1	attC for dfrA1
1402-chromosome	1402-chromosome_1449	1495959	1496438	+	480	CDS	Integrative and mobilizable element: Tn7412	In1357		GCA	gcuC	Hypothetical protein
1402-chromosome	1402-chromosome_1450	1496407	1496466	+	60	misc_recomb	Integrative and mobilizable element: Tn7412	In1357		GCA	attC_gcuC	attC site for gcuC
1402-chromosome	1402-chromosome_1451	1496569	1496916	+	348	CDS	Integrative and mobilizable element: Tn7412	In1357		∆3'-CS	qacED1	Quaternary ammonium compound resistance protein
1402-chromosome	1402-chromosome_1452	1496910	1497749	+	840	CDS	Integrative and mobilizable element: Tn7412	In1357		∆3'-CS	sul1	Dihydropteroate synthase (EC 2.5.1.15)
1402-chromosome	1402-chromosome_1453	1497877	1498054	+	178	misc_feature	Integrative and mobilizable element: Tn7412	In1357		∆3'-CS	∆orf5	Truncated hypothetical protein (pseudogene)
1402-chromosome	1402-chromosome_1454	1498054	1498075	+	22	repeat_region	Integrative and mobilizable element: Tn7412	In1357	chrA–orf98 unit		IRL_Tn21-like-5'	Tn21-like inverted repeat left, 5' fragment
1402-chromosome	1402-chromosome_1455	1498076	1499402	-	1327	mobile_element	Integrative and mobilizable element: Tn7412	In1357	IS4321R		IS4321R	Insertion sequence: IS4321R
1402-chromosome	1402-chromosome_1456	1498076	1498086	-	11	repeat_region	Integrative and mobilizable element: Tn7412	In1357	IS4321R		IRR_IS4321R	IS4321R inverted repeat right
1402-chromosome	1402-chromosome_1457	1498231	1499335	-	1105	CDS	Integrative and mobilizable element: Tn7412	In1357	IS4321R		tnpA	IS4321R transposase TnpA
1402-chromosome	1402-chromosome_1458	1499392	1499402	-	11	repeat_region	Integrative and mobilizable element: Tn7412	In1357	IS4321R		IRL_IS4321R	IS4321R inverted repeat left
1402-chromosome	1402-chromosome_1459	1499402	1499418	+	17	repeat_region	Integrative and mobilizable element: Tn7412	In1357	chrA–orf98 unit		IRL_Tn21-like-3'	Tn21-like inverted repeat left, 3' fragment
1402-chromosome	1402-chromosome_1460	1499563	1500768	+	1206	CDS	Integrative and mobilizable element: Tn7412	In1357	chrA–orf98 unit		chrA	Chromate transport protein ChrA
1402-chromosome	1402-chromosome_1461	1500779	1501084	+	306	CDS	Integrative and mobilizable element: Tn7412	In1357	chrA–orf98 unit		orf98	PadR family transcriptional regulator
1402-chromosome	1402-chromosome_1462	1501127	1501151	-	25	repeat_region	Integrative and mobilizable element: Tn7412	In1357	IS26–mph(A)–IS6100 unit		IRt	Inverted repeat at the tni end
1402-chromosome	1402-chromosome_1463	1501250	1502129	+	880	mobile_element	Integrative and mobilizable element: Tn7412	In1357	IS26–mph(A)–IS6100 unit	IS6100	IS6100	Insertion sequence: IS6100
1402-chromosome	1402-chromosome_1464	1501250	1501263	+	14	repeat_region	Integrative and mobilizable element: Tn7412	In1357	IS26–mph(A)–IS6100 unit	IS6100	IRL_IS6100	IS6100 inverted repeat left
1402-chromosome	1402-chromosome_1465	1501311	1502075	+	765	CDS	Integrative and mobilizable element: Tn7412	In1357	IS26–mph(A)–IS6100 unit	IS6100	tnpA	IS6100 transposase
1402-chromosome	1402-chromosome_1466	1502116	1502129	+	14	repeat_region	Integrative and mobilizable element: Tn7412	In1357	IS26–mph(A)–IS6100 unit	IS6100	IRR_IS6100	IS6100 inverted repeat right
1402-chromosome	1402-chromosome_1467	1502568	1503152	-	585	CDS	Integrative and mobilizable element: Tn7412	In1357	IS26–mph(A)–IS6100 unit		mphR(A)	Negative regulator
1402-chromosome	1402-chromosome_1468	1503152	1504390	-	1239	CDS	Integrative and mobilizable element: Tn7412	In1357	IS26–mph(A)–IS6100 unit		mrx(A)	Positive regulator
1402-chromosome	1402-chromosome_1469	1504387	1505292	-	906	CDS	Integrative and mobilizable element: Tn7412	In1357	IS26–mph(A)–IS6100 unit		mph(A)	Macrolide phosphotransferase
1402-chromosome	1402-chromosome_1470	1505362	1506181	-	820	mobile_element	Integrative and mobilizable element: Tn7412	In1357	IS26–mph(A)–IS6100 unit	IS26	IS26	Insertion sequence: IS26
1402-chromosome	1402-chromosome_1471	1505362	1505375	-	14	repeat_region	Integrative and mobilizable element: Tn7412	In1357	IS26–mph(A)–IS6100 unit	IS26	IRR_IS26	IS26 inverted repeat right
1402-chromosome	1402-chromosome_1472	1505414	1506118	-	705	CDS	Integrative and mobilizable element: Tn7412	In1357	IS26–mph(A)–IS6100 unit	IS26	tnpA	IS26 transposase TnpA
1402-chromosome	1402-chromosome_1473	1506168	1506181	-	14	repeat_region	Integrative and mobilizable element: Tn7412	In1357	IS26–mph(A)–IS6100 unit	IS26	IRL_IS26	IS26 inverted repeat left
1402-chromosome	1402-chromosome_1474	1506165	1507433	-	1269	CDS	Integrative and mobilizable element: Tn7412	In1357		Truncated tniTn402 module	ΔtniA	Truncated DD(35)E transposase TniA
1402-chromosome	1402-chromosome_1475	1507668	1507874	+	207	CDS	Integrative and mobilizable element: Tn7412	In1357				Hypothetical protein
1402-chromosome	1402-chromosome_1476	1508047	1508334	+	288	CDS	Integrative and mobilizable element: Tn7412	In1357				Prevent host death protein, Phd antitoxin
1402-chromosome	1402-chromosome_1477	1508553	1508864	-	312	CDS	Integrative and mobilizable element: Tn7412	In1357				Lipid A 3-O-deacylase
1402-chromosome	1402-chromosome_1478	1508900	1509112	-	213	CDS	Integrative and mobilizable element: Tn7412	In1357				RND efflux system, outer membrane lipoprotein CmeC
1402-chromosome	1402-chromosome_1479	1509514	1509756	+	243	CDS	Integrative and mobilizable element: Tn7412	In1357				Relaxase /helicase
1402-chromosome	1402-chromosome_1480	1509788	1510465	-	678	CDS	Integrative and mobilizable element: Tn7412	In1357			tetR(A)	Tetracycline repressor protein TetR, class A
1402-chromosome	1402-chromosome_1481	1510469	1511743	+	1275	CDS	Integrative and mobilizable element: Tn7412	In1357			tetA(A)	Tetracycline efflux protein TetA, class A
1402-chromosome	1402-chromosome_1482	1512332	1512356	+	25	repeat_region	Integrative and mobilizable element: Tn7412	In1357			IRt_In1357	In1357 inverted repeat at the tni end
1402-chromosome	1402-chromosome_1483	1512409	1513038	+	630	CDS	Integrative and mobilizable element: Tn7412	Tn7412 backbone				Resolvase
1402-chromosome	1402-chromosome_1484	1513048	1513716	+	669	CDS	Integrative and mobilizable element: Tn7412	Tn7412 backbone				Hypothetical protein
1402-chromosome	1402-chromosome_1485	1513988	1516036	-	2049	CDS	Integrative and mobilizable element: Tn7412	Tn7412 backbone				putative ATP-dependent protease
1402-chromosome	1402-chromosome_1486	1516036	1518354	-	2319	CDS	Integrative and mobilizable element: Tn7412	Tn7412 backbone				Hypothetical protein
1402-chromosome	1402-chromosome_1487	1518450	1520243	-	1794	CDS	Integrative and mobilizable element: Tn7412	Tn7412 backbone				Hypothetical protein
1402-chromosome	1402-chromosome_1488	1520255	1521640	-	1386	CDS	Integrative and mobilizable element: Tn7412	Tn7412 backbone				Type II restriction enzyme, methylase subunits
1402-chromosome	1402-chromosome_1489	1521688	1521689	-	2	repeat_region	Integrative and mobilizable element: Tn7412	ISAhy2			DR_ISAhy2	ISAhy2 direct repeat; target site duplication signals for transposition
1402-chromosome	1402-chromosome_1490	1521690	1522847	-	1158	mobile_element	Integrative and mobilizable element: Tn7412	ISAhy2			ISAhy2	Insertion sequence: ISAhy2
1402-chromosome	1402-chromosome_1491	1521690	1521708	-	19	repeat_region	Integrative and mobilizable element: Tn7412	ISAhy2			IRR_ISAhy2	ISAhy2 inverted repeat right
1402-chromosome	1402-chromosome_1492	1521710	1522741	-	1032	CDS	Integrative and mobilizable element: Tn7412	ISAhy2			tnpA	ISAhy2 transposase TnpA
1402-chromosome	1402-chromosome_1493	1522829	1522847	-	19	repeat_region	Integrative and mobilizable element: Tn7412	ISAhy2			IRL_ISAhy2	ISAhy2 inverted repeat left
1402-chromosome	1402-chromosome_1494	1522848	1522849	-	2	repeat_region	Integrative and mobilizable element: Tn7412	ISAhy2			DR_ISAhy2	ISAhy2 direct repeat; target site duplication signals for transposition
1402-chromosome	1402-chromosome_1495	1522843	1524897	-	2055	CDS	Integrative and mobilizable element: Tn7412	Tn7412 backbone				Type II restriction enzyme, methylase subunits
1402-chromosome	1402-chromosome_1496	1524921	1528385	-	3465	CDS	Integrative and mobilizable element: Tn7412	Tn7412 backbone				Hypothetical protein
1402-chromosome	1402-chromosome_1497	1528414	1528959	-	546	CDS	Integrative and mobilizable element: Tn7412	Tn7412 backbone				Hypothetical protein
1402-chromosome	1402-chromosome_1498	1528952	1529101	-	150	CDS	Integrative and mobilizable element: Tn7412	Tn7412 backbone				Hypothetical protein
1402-chromosome	1402-chromosome_1499	1529728	1530546	-	819	CDS	Integrative and mobilizable element: Tn7412	Tn7412 backbone				Hypothetical protein
1402-chromosome	1402-chromosome_1500	1530992	1531327	+	336	CDS	Integrative and mobilizable element: Tn7412	Tn7412 backbone				Hypothetical protein
1402-chromosome	1402-chromosome_1501	1531755	1532186	+	432	CDS	Integrative and mobilizable element: Tn7412	Tn7412 backbone				RepA
1402-chromosome	1402-chromosome_1502	1532188	1532364	-	177	CDS	Integrative and mobilizable element: Tn7412	Tn7412 backbone				Hypothetical protein
1402-chromosome	1402-chromosome_1503	1532716	1533012	+	297	CDS	Integrative and mobilizable element: Tn7412	Tn7412 backbone				Hypothetical protein
1402-chromosome	1402-chromosome_1504	1533127	1533300	-	174	CDS	Integrative and mobilizable element: Tn7412	Tn7412 backbone				Hypothetical protein
1402-chromosome	1402-chromosome_1505	1533307	1534446	-	1140	CDS	Integrative and mobilizable element: Tn7412	Tn7412 backbone			int	Site-specific integrase
1402-chromosome	1402-chromosome_1506	1534609	1534626	-	18	repeat_region	Integrative and mobilizable element: Tn7412	Tn7412 backbone			attL_Tn7412	Attachment site at the left end of Tn7412
1402-chromosome	1402-chromosome_1507	1534609	1536018	-	1410	CDS						GTPase and tRNA-U34 5-formylation enzyme TrmE
1402-chromosome	1402-chromosome_1508	1536080	1537726	-	1647	CDS						Inner membrane protein translocase component YidC, long form
1402-chromosome	1402-chromosome_1509	1537947	1538153	-	207	CDS						Ribonuclease P protein component (EC 3.1.26.5)
1402-chromosome	1402-chromosome_1510	1538306	1538440	-	135	CDS						LSU ribosomal protein L34p
1402-chromosome	1402-chromosome_1511	1538710	1539444	-	735	CDS						ABC-type polar amino acid transport system, ATPase component
1402-chromosome	1402-chromosome_1512	1539457	1540125	-	669	CDS						Amino acid ABC transporter, permease protein
1402-chromosome	1402-chromosome_1513	1540126	1540884	-	759	CDS						Amino acid ABC transporter, periplasmic amino acid-binding portion
1402-chromosome	1402-chromosome_1514	1541195	1542565	+	1371	CDS						Chromosomal replication initiator protein DnaA
1402-chromosome	1402-chromosome_1515	1542649	1543752	+	1104	CDS						DNA polymerase III beta subunit (EC 2.7.7.7)
1402-chromosome	1402-chromosome_1516	1543755	1544858	+	1104	CDS						DNA recombination and repair protein RecF
1402-chromosome	1402-chromosome_1517	1544855	1547266	+	2412	CDS						DNA gyrase subunit B (EC 5.99.1.3)
1402-chromosome	1402-chromosome_1518	1547366	1548331	-	966	CDS						Transcriptional regulator containing an amidase domain and an AraC-type DNA-binding HTH domain
1402-chromosome	1402-chromosome_1519	1548417	1549187	-	771	CDS						Beta-lactamase-like
1402-chromosome	1402-chromosome_1520	1549444	1549857	+	414	CDS						16 kDa heat shock protein A
1402-chromosome	1402-chromosome_1521	1549950	1550390	+	441	CDS						16 kDa heat shock protein A
1402-chromosome	1402-chromosome_1522	1550463	1551713	-	1251	CDS						Valine--pyruvate aminotransferase (EC 2.6.1.66)
1402-chromosome	1402-chromosome_1523	1552160	1552984	-	825	CDS						Transcriptional regulator, AraC family
1402-chromosome	1402-chromosome_1524	1553077	1554204	+	1128	CDS						Multidrug resistance protein D
1402-chromosome	1402-chromosome_1525	1554295	1554978	-	684	CDS						sensor histidine kinase
1402-chromosome	1402-chromosome_1526	1555017	1557605	-	2589	CDS						Osmosensitive K+ channel histidine kinase KdpD (EC 2.7.3.-)
1402-chromosome	1402-chromosome_1527	1557708	1558235	-	528	CDS						Potassium-transporting ATPase C chain (EC 3.6.3.12) (TC 3.A.3.7.1)
1402-chromosome	1402-chromosome_1528	1558294	1560333	-	2040	CDS						Potassium-transporting ATPase B chain (EC 3.6.3.12) (TC 3.A.3.7.1)
1402-chromosome	1402-chromosome_1529	1560407	1562089	-	1683	CDS						Potassium-transporting ATPase A chain (EC 3.6.3.12) (TC 3.A.3.7.1)
1402-chromosome	1402-chromosome_1530	1562537	1563886	-	1350	CDS						Glutathione reductase (EC 1.8.1.7)
1402-chromosome	1402-chromosome_1531	1563963	1565921	-	1959	CDS						Signal transduction histidine kinase
1402-chromosome	1402-chromosome_1532	1566042	1569122	-	3081	CDS						RND multidrug efflux transporter; Acriflavin resistance protein
1402-chromosome	1402-chromosome_1533	1569138	1570244	-	1107	CDS						Probable Co/Zn/Cd efflux system membrane fusion protein
1402-chromosome	1402-chromosome_1534	1570241	1570831	-	591	CDS						Transcriptional regulator, TetR family
1402-chromosome	1402-chromosome_1535	1571095	1571171	+	77	rna						tRNA-Arg-CCG
1402-chromosome	1402-chromosome_1536	1571222	1571297	+	76	rna						tRNA-His-GTG
1402-chromosome	1402-chromosome_1537	1571318	1571403	+	86	rna						tRNA-Leu-CAG
1402-chromosome	1402-chromosome_1538	1571463	1571539	+	77	rna						tRNA-Pro-TGG
1402-chromosome	1402-chromosome_1539	1571711	1572229	+	519	CDS						hypothetical protein
1402-chromosome	1402-chromosome_1540	1572300	1573103	-	804	CDS						HMP-PP hydrolase (pyridoxal phosphatase) Cof, detected in genetic screen for thiamin metabolic genes (PMID:15292217)
1402-chromosome	1402-chromosome_1541	1573207	1574247	-	1041	CDS						Lysophospholipase L2 (EC 3.1.1.5)
1402-chromosome	1402-chromosome_1542	1574290	1574919	-	630	CDS						N-acetylglutamate synthase (EC 2.3.1.1)
1402-chromosome	1402-chromosome_1543	1574919	1575650	-	732	CDS						tRNA (guanosine(18)-2'-O)-methyltransferase (EC 2.1.1.34)
1402-chromosome	1402-chromosome_1544	1575758	1577875	-	2118	CDS						GTP pyrophosphokinase (EC 2.7.6.5) / Guanosine-3',5'-bis(diphosphate) 3'-pyrophosphohydrolase (EC 3.1.7.2)
1402-chromosome	1402-chromosome_1545	1578011	1578286	-	276	CDS						DNA-directed RNA polymerase omega subunit (EC 2.7.7.6)
1402-chromosome	1402-chromosome_1546	1578366	1578992	-	627	CDS						Guanylate kinase (EC 2.7.4.8)
1402-chromosome	1402-chromosome_1547	1579249	1580361	-	1113	CDS						ADP-heptose--lipooligosaccharide heptosyltransferase II (EC 2.4.1.-)
1402-chromosome	1402-chromosome_1548	1580488	1581201	+	714	CDS						3-deoxy-D-manno-octulosonic acid kinase (EC 2.7.1.-)
1402-chromosome	1402-chromosome_1549	1581371	1582234	+	864	CDS						diguanylate cyclase/phosphodiesterase (GGDEF & EAL domains) with PAS/PAC sensor(s)
1402-chromosome	1402-chromosome_1550	1582298	1583152	-	855	CDS						Putative acetate efflux pump, MadN
1402-chromosome	1402-chromosome_1551	1583192	1583665	+	474	CDS						hypothetical protein
1402-chromosome	1402-chromosome_1552	1583771	1583932	-	162	CDS						FIG00362267: hypothetical protein
1402-chromosome	1402-chromosome_1553	1583917	1584816	-	900	CDS						Permease of the drug/metabolite transporter (DMT) superfamily
1402-chromosome	1402-chromosome_1554	1584908	1585882	+	975	CDS						Transcriptional regulator, LysR family
1402-chromosome	1402-chromosome_1555	1585861	1586874	-	1014	CDS						Tryptophanyl-tRNA synthetase (EC 6.1.1.2)
1402-chromosome	1402-chromosome_1556	1587066	1587500	-	435	CDS						Universal stress protein A
1402-chromosome	1402-chromosome_1557	1587953	1589140	+	1188	CDS						Uncharacterized paraquat-inducible protein B
1402-chromosome	1402-chromosome_1558	1589159	1590943	-	1785	CDS						hypothetical protein
1402-chromosome	1402-chromosome_1559	1591153	1591677	+	525	CDS						Ferritin-like protein 2
1402-chromosome	1402-chromosome_1560	1591840	1593024	+	1185	CDS						NAD(FAD)-utilizing dehydrogenases
1402-chromosome	1402-chromosome_1561	1593241	1594461	-	1221	CDS						Fosmidomycin resistance protein
1402-chromosome	1402-chromosome_1562	1594673	1595311	+	639	CDS						Putative transport protein
1402-chromosome	1402-chromosome_1563	1595388	1596602	-	1215	CDS						lipoprotein, putative
1402-chromosome	1402-chromosome_1564	1596709	1597374	-	666	CDS						CFA/I fimbrial chaperone
1402-chromosome	1402-chromosome_1565	1597389	1599005	-	1617	CDS						CFA/I fimbrial minor adhesin
1402-chromosome	1402-chromosome_1566	1599008	1601467	-	2460	CDS						CFA/I fimbrial subunit C usher protein
1402-chromosome	1402-chromosome_1567	1601534	1602193	-	660	CDS						CFA/I fimbrial auxiliary subunit
1402-chromosome	1402-chromosome_1568	1602254	1602826	-	573	CDS						CFA/I fimbrial major subunit
1402-chromosome	1402-chromosome_1569	1603495	1604412	-	918	CDS						Transposase
1402-chromosome	1402-chromosome_1570	1604475	1605095	+	621	CDS						DNA-binding response regulator, LuxR family
1402-chromosome	1402-chromosome_1571	1605107	1608691	+	3585	CDS						Hybrid sensory histidine kinase in two-component regulatory system with EvgA
1402-chromosome	1402-chromosome_1572	1608723	1609163	-	441	CDS						hypothetical protein
1402-chromosome	1402-chromosome_1573	1609325	1610998	+	1674	CDS						Autolysis histidine kinase LytS
1402-chromosome	1402-chromosome_1574	1610992	1611720	+	729	CDS						Hypothetical response regulatory protein ypdB
1402-chromosome	1402-chromosome_1575	1611830	1613023	+	1194	CDS						Putative resistance protein
1402-chromosome	1402-chromosome_1576	1613096	1614220	-	1125	CDS						Phosphoribosylaminoimidazole carboxylase ATPase subunit (EC 4.1.1.21)
1402-chromosome	1402-chromosome_1577	1614217	1614711	-	495	CDS						Phosphoribosylaminoimidazole carboxylase catalytic subunit (EC 4.1.1.21)
1402-chromosome	1402-chromosome_1578	1615164	1617029	+	1866	CDS						Outer membrane vitamin B12 receptor BtuB
1402-chromosome	1402-chromosome_1579	1617138	1617926	+	789	CDS						Glutamate racemase (EC 5.1.1.3)
1402-chromosome	1402-chromosome_1580	1617930	1618421	-	492	CDS						RNA-binding protein
1402-chromosome	1402-chromosome_1581	1619035	1620537	+	1503	rna						Small Subunit Ribosomal RNA; ssuRNA; SSU rRNA
1402-chromosome	1402-chromosome_1582	1620645	1620721	+	77	rna						tRNA-Ile-GAT
1402-chromosome	1402-chromosome_1583	1620732	1620807	+	76	rna						tRNA-Ala-TGC
1402-chromosome	1402-chromosome_1584	1621036	1623931	+	2896	rna						Large Subunit Ribosomal RNA; lsuRNA; LSU rRNA
1402-chromosome	1402-chromosome_1585	1624052	1624169	+	118	rna						5S RNA
1402-chromosome	1402-chromosome_1586	1624267	1624343	+	77	rna						tRNA-Asp-GTC
1402-chromosome	1402-chromosome_1587	1624464	1625327	+	864	CDS						CsdL (EC-YgdL) protein of the HesA/MoeB/ThiF family, part of the CsdA-E-L sulfur transfer pathway
1402-chromosome	1402-chromosome_1588	1625347	1625781	-	435	CDS						Cysteine desulfurase CsdA-CsdE, sulfur acceptor protein CsdE
1402-chromosome	1402-chromosome_1589	1625794	1627014	-	1221	CDS						Cysteine desulfurase CsdA-CsdE (EC 2.8.1.7), main protein CsdA
1402-chromosome	1402-chromosome_1590	1627167	1629179	+	2013	CDS						ATP-dependent DNA helicase Rep
1402-chromosome	1402-chromosome_1591	1629166	1631430	-	2265	CDS						diguanylate cyclase/phosphodiesterase (GGDEF & EAL domains) with PAS/PAC sensor(s)
1402-chromosome	1402-chromosome_1592	1631554	1632006	-	453	CDS						Cytochrome c5
1402-chromosome	1402-chromosome_1593	1632226	1633251	-	1026	CDS						L-threonine 3-dehydrogenase (EC 1.1.1.103)
1402-chromosome	1402-chromosome_1594	1633341	1634531	-	1191	CDS						2-amino-3-ketobutyrate coenzyme A ligase (EC 2.3.1.29)
1402-chromosome	1402-chromosome_1595	1634715	1635359	-	645	CDS						Transcriptional regulator, TetR family
1402-chromosome	1402-chromosome_1596	1635394	1635579	-	186	CDS						hypothetical protein
1402-chromosome	1402-chromosome_1597	1635595	1636473	+	879	CDS						ADP-L-glycero-D-manno-heptose-6-epimerase (EC 5.1.3.20)
1402-chromosome	1402-chromosome_1598	1636535	1638286	+	1752	CDS						Polysaccharide deacetylase
1402-chromosome	1402-chromosome_1599	1638309	1639631	+	1323	CDS						O-antigen polymerase
1402-chromosome	1402-chromosome_1600	1639612	1640343	+	732	CDS						Glycosyltransferase involved in LPS biosynthesis
1402-chromosome	1402-chromosome_1601	1640340	1641035	+	696	CDS						Hypohetical Teichoic Acid Biosynthesis Protein
1402-chromosome	1402-chromosome_1602	1641057	1642106	-	1050	CDS						ADP-heptose:LPS heptosyltransferase II
1402-chromosome	1402-chromosome_1603	1642181	1642300	-	120	CDS						hypothetical protein
1402-chromosome	1402-chromosome_1604	1642322	1643578	-	1257	CDS						FIG00732228: membrane protein
1402-chromosome	1402-chromosome_1605	1643639	1643926	-	288	CDS						Putative sugar phosphotransferase component II B
1402-chromosome	1402-chromosome_1606	1643959	1644402	-	444	CDS						PTS system, IIA component
1402-chromosome	1402-chromosome_1607	1644655	1645677	+	1023	CDS						Transcriptional regulator, LacI family
1402-chromosome	1402-chromosome_1608	1645943	1646065	+	123	CDS						hypothetical protein
1402-chromosome	1402-chromosome_1609	1646234	1646572	+	339	CDS						FIG00361343: hypothetical protein
1402-chromosome	1402-chromosome_1610	1646630	1646800	-	171	CDS						FIG00361822: hypothetical protein
1402-chromosome	1402-chromosome_1611	1646857	1647288	-	432	CDS						Flagellar biosynthesis protein FliL
1402-chromosome	1402-chromosome_1612	1647542	1647985	+	444	CDS						Chorismate--pyruvate lyase (EC 4.1.3.40)
1402-chromosome	1402-chromosome_1613	1647982	1648845	+	864	CDS						4-hydroxybenzoate polyprenyltransferase (EC 2.5.1.39)
1402-chromosome	1402-chromosome_1614	1648909	1651332	-	2424	CDS						Glycerol-3-phosphate acyltransferase (EC 2.3.1.15)
1402-chromosome	1402-chromosome_1615	1651537	1652163	+	627	CDS						SOS-response repressor and protease LexA (EC 3.4.21.88)
1402-chromosome	1402-chromosome_1616	1652595	1652804	+	210	CDS						hypothetical protein
1402-chromosome	1402-chromosome_1617	1652995	1653621	+	627	CDS						Cytochrome oxidase biogenesis protein Sco1/SenC/PrrC, putative copper metallochaperone
1402-chromosome	1402-chromosome_1618	1653636	1655006	+	1371	CDS						DNA-damage-inducible protein F
1402-chromosome	1402-chromosome_1619	1655038	1655502	-	465	CDS						tRNA (cytidine(34)-2'-O)-methyltransferase (EC 2.1.1.207)
1402-chromosome	1402-chromosome_1620	1655573	1656928	-	1356	CDS						Copper sensory histidine kinase CpxA
1402-chromosome	1402-chromosome_1621	1656925	1657647	-	723	CDS						Copper-sensing two-component system response regulator CpxR
1402-chromosome	1402-chromosome_1622	1657708	1658619	+	912	CDS						Cobalt-zinc-cadmium resistance protein
1402-chromosome	1402-chromosome_1623	1658628	1659407	+	780	CDS						Serine acetyltransferase (EC 2.3.1.30)
1402-chromosome	1402-chromosome_1624	1659429	1660709	+	1281	CDS						FIG00361618: hypothetical protein
1402-chromosome	1402-chromosome_1625	1660925	1661140	+	216	CDS						FIG074102: hypothetical protein
1402-chromosome	1402-chromosome_1626	1661213	1661863	-	651	CDS						Sigma cross-reacting protein 27A
1402-chromosome	1402-chromosome_1627	1662265	1665018	+	2754	CDS						DNA polymerase I (EC 2.7.7.7)
1402-chromosome	1402-chromosome_1628	1665099	1665662	-	564	CDS						carbonic anhydrase, family 3
1402-chromosome	1402-chromosome_1629	1666102	1667605	+	1504	rna						Small Subunit Ribosomal RNA; ssuRNA; SSU rRNA
1402-chromosome	1402-chromosome_1630	1667915	1667990	+	76	rna						tRNA-Glu-TTC
1402-chromosome	1402-chromosome_1631	1668219	1671114	+	2896	rna						Large Subunit Ribosomal RNA; lsuRNA; LSU rRNA
1402-chromosome	1402-chromosome_1632	1671235	1671352	+	118	rna						5S RNA
1402-chromosome	1402-chromosome_1633	1671399	1671474	+	76	rna						tRNA-Thr-GGT
1402-chromosome	1402-chromosome_1634	1671495	1671612	+	118	rna						5S RNA
1402-chromosome	1402-chromosome_1635	1671776	1672741	+	966	CDS						Evolved beta-D-galactosidase transcriptional repressor
1402-chromosome	1402-chromosome_1636	1673063	1676149	+	3087	CDS						Evolved beta-D-galactosidase, alpha subunit
1402-chromosome	1402-chromosome_1637	1676146	1676601	+	456	CDS						Evolved beta-D-galactosidase, beta subunit
1402-chromosome	1402-chromosome_1638	1676703	1678148	+	1446	CDS						FIG00553873: hypothetical protein
1402-chromosome	1402-chromosome_1639	1678211	1678549	+	339	CDS						tRNA-binding protein YgjH
1402-chromosome	1402-chromosome_1640	1678704	1680161	+	1458	CDS						FIG00553873: hypothetical protein
1402-chromosome	1402-chromosome_1641	1680435	1681406	+	972	CDS						Putative membrane protein precursor
1402-chromosome	1402-chromosome_1642	1681465	1683612	-	2148	CDS						Glutamate synthase [NADPH] large chain (EC 1.4.1.13)
1402-chromosome	1402-chromosome_1643	1683911	1684633	+	723	CDS						hypothetical protein
1402-chromosome	1402-chromosome_1644	1684706	1685212	-	507	CDS						hypothetical protein
1402-chromosome	1402-chromosome_1645	1685276	1686124	-	849	CDS						S-formylglutathione hydrolase (EC 3.1.2.12)
1402-chromosome	1402-chromosome_1646	1686173	1687300	-	1128	CDS						S-(hydroxymethyl)glutathione dehydrogenase (EC 1.1.1.284)
1402-chromosome	1402-chromosome_1647	1687419	1688324	+	906	CDS						Transcriptional regulator, LysR family, in formaldehyde detoxification operon
1402-chromosome	1402-chromosome_1648	1688388	1689353	-	966	CDS						Predicted nucleoside ABC transporter, permease 2 component
1402-chromosome	1402-chromosome_1649	1689346	1689465	-	120	CDS						Predicted nucleoside ABC transporter, permease 2 component
1402-chromosome	1402-chromosome_1650	1689468	1690586	-	1119	CDS						Predicted nucleoside ABC transporter, permease 1 component
1402-chromosome	1402-chromosome_1651	1690666	1692243	-	1578	CDS						Predicted nucleoside ABC transporter, ATP-binding component
1402-chromosome	1402-chromosome_1652	1692345	1693343	-	999	CDS						Predicted nucleoside ABC transporter, substrate-binding component
1402-chromosome	1402-chromosome_1653	1693845	1694060	-	216	CDS						hypothetical protein
1402-chromosome	1402-chromosome_1654	1694085	1695839	+	1755	CDS						Predicted cell-wall-anchored protein SasA (LPXTG motif)
1402-chromosome	1402-chromosome_1655	1695880	1696305	+	426	CDS						hypothetical protein
1402-chromosome	1402-chromosome_1656	1696374	1698545	+	2172	CDS						ATP-dependent DNA helicase UvrD/PcrA
1402-chromosome	1402-chromosome_1657	1698698	1699771	+	1074	CDS						putative ABC-type sugar/spermidine/putrescine transport system ATPase component
1402-chromosome	1402-chromosome_1658	1699837	1700025	-	189	CDS						hypothetical protein
1402-chromosome	1402-chromosome_1659	1700311	1700430	-	120	CDS						hypothetical protein
1402-chromosome	1402-chromosome_1660	1700754	1701647	-	894	CDS						Transcriptional regulator, LysR family
1402-chromosome	1402-chromosome_1661	1701926	1702714	-	789	CDS						FIG01217123: hypothetical protein
1402-chromosome	1402-chromosome_1662	1702952	1703293	+	342	CDS						hypothetical protein
1402-chromosome	1402-chromosome_1663	1703422	1703787	-	366	CDS						Transcriptional regulator, HxlR family
1402-chromosome	1402-chromosome_1664	1703881	1704207	+	327	CDS						hypothetical protein
1402-chromosome	1402-chromosome_1665	1704204	1704986	+	783	CDS						3-oxoacyl-[acyl-carrier protein] reductase (EC 1.1.1.100)
1402-chromosome	1402-chromosome_1666	1705372	1705569	-	198	CDS						FIG00362285: hypothetical protein
1402-chromosome	1402-chromosome_1667	1705860	1706360	+	501	CDS						hypothetical protein
1402-chromosome	1402-chromosome_1668	1706421	1707077	-	657	CDS						lipoprotein, putative
1402-chromosome	1402-chromosome_1669	1707205	1707654	-	450	CDS						Uncharacterized conserved protein
1402-chromosome	1402-chromosome_1670	1707747	1708694	-	948	CDS						LysR family transcriptional regulator YfiE
1402-chromosome	1402-chromosome_1671	1708799	1709386	+	588	CDS						Transporter, LysE family
1402-chromosome	1402-chromosome_1672	1709530	1710195	+	666	CDS						hypothetical protein
1402-chromosome	1402-chromosome_1673	1710249	1710887	-	639	CDS						Threonine efflux protein
1402-chromosome	1402-chromosome_1674	1710973	1711776	-	804	CDS						Transcriptional regulator, AraC family
1402-chromosome	1402-chromosome_1675	1711833	1712729	-	897	CDS						Protein rarD
1402-chromosome	1402-chromosome_1676	1712852	1713025	-	174	CDS						hypothetical protein
1402-chromosome	1402-chromosome_1677	1713150	1714646	-	1497	CDS						Aldehyde dehydrogenase (EC 1.2.1.3)
1402-chromosome	1402-chromosome_1678	1714897	1715439	-	543	CDS						Transcriptional regulator, MerR family
1402-chromosome	1402-chromosome_1679	1715611	1716939	+	1329	CDS						Omega-amino acid--pyruvate aminotransferase (EC 2.6.1.18)
1402-chromosome	1402-chromosome_1680	1717016	1718533	+	1518	CDS						Methylmalonate-semialdehyde dehydrogenase [inositol] (EC 1.2.1.27)
1402-chromosome	1402-chromosome_1681	1718617	1719345	+	729	CDS						GMP synthase (EC 6.3.5.2)
1402-chromosome	1402-chromosome_1682	1719514	1720470	+	957	CDS						Cys regulon transcriptional activator CysB
1402-chromosome	1402-chromosome_1683	1720531	1721370	+	840	CDS						Carbohydrate kinase, PfkB family
1402-chromosome	1402-chromosome_1684	1721646	1722098	+	453	CDS						Nitrite-sensitive transcriptional repressor NsrR
1402-chromosome	1402-chromosome_1685	1722151	1722603	-	453	CDS						Ferredoxin-type protein NapF (periplasmic nitrate reductase)
1402-chromosome	1402-chromosome_1686	1722801	1723016	+	216	CDS						FIG00361587: hypothetical protein
1402-chromosome	1402-chromosome_1687	1723013	1724344	+	1332	CDS						DNA recombination protein RmuC
1402-chromosome	1402-chromosome_1688	1724427	1725869	-	1443	CDS						Potassium uptake protein TrkH
1402-chromosome	1402-chromosome_1689	1725963	1727339	-	1377	CDS						Trk system potassium uptake protein TrkA
1402-chromosome	1402-chromosome_1690	1727414	1728706	-	1293	CDS						Ribosomal RNA small subunit methyltransferase B (EC 2.1.1.-)
1402-chromosome	1402-chromosome_1691	1728767	1729711	-	945	CDS						Methionyl-tRNA formyltransferase (EC 2.1.2.9)
1402-chromosome	1402-chromosome_1692	1729724	1730236	-	513	CDS						Peptide deformylase (EC 3.5.1.88)
1402-chromosome	1402-chromosome_1693	1730345	1731433	+	1089	CDS						Uncharacterized protein with LysM domain, COG1652
1402-chromosome	1402-chromosome_1694	1731435	1732550	+	1116	CDS						Rossmann fold nucleotide-binding protein Smf possibly involved in DNA uptake
1402-chromosome	1402-chromosome_1695	1732543	1733016	+	474	CDS						Protein of unknown function Smg
1402-chromosome	1402-chromosome_1696	1733072	1733629	+	558	CDS						Similar to C-terminal Zn-finger domain of DNA topoisomerase I
1402-chromosome	1402-chromosome_1697	1733908	1734468	+	561	CDS						TsaC protein (YrdC domain) required for threonylcarbamoyladenosine t(6)A37 modification in tRNA
1402-chromosome	1402-chromosome_1698	1734569	1735477	+	909	CDS						Coproporphyrinogen III oxidase, aerobic (EC 1.3.3.3)
1402-chromosome	1402-chromosome_1699	1735581	1736402	+	822	CDS						Shikimate 5-dehydrogenase I alpha (EC 1.1.1.25)
1402-chromosome	1402-chromosome_1700	1737385	1737999	-	615	CDS						GTP-binding protein EngB
1402-chromosome	1402-chromosome_1701	1738230	1738799	+	570	CDS						Cytochrome c4
1402-chromosome	1402-chromosome_1702	1739600	1740181	+	582	CDS						Protein of unknown function DUF414
1402-chromosome	1402-chromosome_1703	1740193	1740633	+	441	CDS						Periplasmic/membrane protein associated with DUF414
1402-chromosome	1402-chromosome_1704	1740662	1742035	+	1374	CDS						Coproporphyrinogen III oxidase, oxygen-independent (EC 1.3.99.22)
1402-chromosome	1402-chromosome_1705	1742103	1743104	-	1002	CDS						Adenosine deaminase (EC 3.5.4.4)
1402-chromosome	1402-chromosome_1706	1743246	1744664	-	1419	CDS						Nitrogen regulation protein NtrC
1402-chromosome	1402-chromosome_1707	1744674	1745729	-	1056	CDS						Nitrogen regulation protein NtrB (EC 2.7.13.3)
1402-chromosome	1402-chromosome_1708	1745816	1746385	-	570	CDS						FIG01200260: hypothetical protein
1402-chromosome	1402-chromosome_1709	1746577	1747986	-	1410	CDS						Glutamine synthetase type I (EC 6.3.1.2)
1402-chromosome	1402-chromosome_1710	1748337	1750148	+	1812	CDS						GTP-binding protein TypA/BipA
1402-chromosome	1402-chromosome_1711	1750313	1751185	+	873	CDS						Inner membrane protein YihY, formerly thought to be RNase BN
1402-chromosome	1402-chromosome_1712	1751312	1751749	+	438	CDS						D-tyrosyl-tRNA(Tyr) deacylase (EC 3.6.1.n1)
1402-chromosome	1402-chromosome_1713	1751815	1752495	-	681	CDS						Spermidine synthase (EC 2.5.1.16)
1402-chromosome	1402-chromosome_1714	1752669	1753577	+	909	CDS						GNAT family acetyltransferase YiiD potentially involved in tRNA processing
1402-chromosome	1402-chromosome_1715	1753624	1755684	-	2061	CDS						Putative exported protein
1402-chromosome	1402-chromosome_1716	1755939	1758008	-	2070	CDS						ATP-dependent DNA helicase RecG (EC 3.6.1.-)
1402-chromosome	1402-chromosome_1717	1758185	1759534	-	1350	CDS						CDP-diacylglycerol--serine O-phosphatidyltransferase (EC 2.7.8.8)
1402-chromosome	1402-chromosome_1718	1759687	1761060	-	1374	CDS						Low-affinity gluconate/H+ symporter GntU
1402-chromosome	1402-chromosome_1719	1761214	1761723	+	510	CDS						Gluconokinase (EC 2.7.1.12)
1402-chromosome	1402-chromosome_1720	1761784	1763580	+	1797	CDS						Phosphogluconate dehydratase (EC 4.2.1.12)
1402-chromosome	1402-chromosome_1721	1763590	1764231	+	642	CDS						4-hydroxy-2-oxoglutarate aldolase (EC 4.1.3.16) @ 2-dehydro-3-deoxyphosphogluconate aldolase (EC 4.1.2.14)
1402-chromosome	1402-chromosome_1722	1764370	1765062	+	693	CDS						Transcriptional regulator, AraC family
1402-chromosome	1402-chromosome_1723	1765118	1765507	-	390	CDS						Uncharacterized protein C11D3.04c
1402-chromosome	1402-chromosome_1724	1765618	1766625	-	1008	CDS						Gluconate utilization system Gnt-I transcriptional repressor
1402-chromosome	1402-chromosome_1725	1766678	1767364	+	687	CDS						FIG00361592: hypothetical protein
1402-chromosome	1402-chromosome_1726	1767571	1768974	-	1404	CDS						Lipoprotein NlpD
1402-chromosome	1402-chromosome_1727	1768984	1770513	-	1530	CDS						2,3-bisphosphoglycerate-independent phosphoglycerate mutase (EC 5.4.2.1)
1402-chromosome	1402-chromosome_1728	1770862	1771293	+	432	CDS						FIG136845: Rhodanese-related sulfurtransferase
1402-chromosome	1402-chromosome_1729	1771341	1771811	+	471	CDS						Protein export cytoplasm chaperone protein (SecB, maintains protein to be exported in unfolded state)
1402-chromosome	1402-chromosome_1730	1771814	1772818	+	1005	CDS						Glycerol-3-phosphate dehydrogenase [NAD(P)+] (EC 1.1.1.94)
1402-chromosome	1402-chromosome_1731	1772888	1773466	-	579	CDS						NfuA Fe-S protein maturation
1402-chromosome	1402-chromosome_1732	1773615	1774187	-	573	CDS						Competence protein F homolog, phosphoribosyltransferase domain; protein YhgH required for utilization of DNA as sole source of carbon and energy
1402-chromosome	1402-chromosome_1733	1774382	1775146	+	765	CDS						Biotin synthesis protein BioH
1402-chromosome	1402-chromosome_1734	1775219	1775452	+	234	CDS						FIG00361911: hypothetical protein
1402-chromosome	1402-chromosome_1735	1775454	1776215	+	762	CDS						SrpA-related protein
1402-chromosome	1402-chromosome_1736	1776274	1778580	-	2307	CDS						Transcription accessory protein (S1 RNA-binding domain)
1402-chromosome	1402-chromosome_1737	1778848	1779321	-	474	CDS						Transcription elongation factor GreB
1402-chromosome	1402-chromosome_1738	1779524	1780243	+	720	CDS						Two-component system response regulator OmpR
1402-chromosome	1402-chromosome_1739	1780240	1781550	+	1311	CDS						Osmolarity sensory histidine kinase EnvZ
1402-chromosome	1402-chromosome_1740	1781587	1782501	-	915	CDS						Permease of the drug/metabolite transporter (DMT) superfamily
1402-chromosome	1402-chromosome_1741	1782856	1783167	+	312	CDS						SSU ribosomal protein S10p (S20e)
1402-chromosome	1402-chromosome_1742	1783223	1783822	+	600	CDS						LSU ribosomal protein L3p (L3e)
1402-chromosome	1402-chromosome_1743	1783840	1784445	+	606	CDS						LSU ribosomal protein L4p (L1e)
1402-chromosome	1402-chromosome_1744	1784442	1784744	+	303	CDS						LSU ribosomal protein L23p (L23Ae)
1402-chromosome	1402-chromosome_1745	1784760	1785581	+	822	CDS						LSU ribosomal protein L2p (L8e)
1402-chromosome	1402-chromosome_1746	1785733	1785882	+	150	CDS						SSU ribosomal protein S19p (S15e)
1402-chromosome	1402-chromosome_1747	1785893	1786237	+	345	CDS						LSU ribosomal protein L22p (L17e)
1402-chromosome	1402-chromosome_1748	1786241	1786954	+	714	CDS						SSU ribosomal protein S3p (S3e)
1402-chromosome	1402-chromosome_1749	1786968	1787381	+	414	CDS						LSU ribosomal protein L16p (L10e)
1402-chromosome	1402-chromosome_1750	1787381	1787572	+	192	CDS						LSU ribosomal protein L29p (L35e)
1402-chromosome	1402-chromosome_1751	1787572	1787820	+	249	CDS						SSU ribosomal protein S17p (S11e)
1402-chromosome	1402-chromosome_1752	1787969	1788337	+	369	CDS						LSU ribosomal protein L14p (L23e)
1402-chromosome	1402-chromosome_1753	1788349	1788666	+	318	CDS						LSU ribosomal protein L24p (L26e)
1402-chromosome	1402-chromosome_1754	1788680	1789219	+	540	CDS						LSU ribosomal protein L5p (L11e)
1402-chromosome	1402-chromosome_1755	1789230	1789535	+	306	CDS						SSU ribosomal protein S14p (S29e) @ SSU ribosomal protein S14p (S29e), zinc-independent
1402-chromosome	1402-chromosome_1756	1789555	1789947	+	393	CDS						SSU ribosomal protein S8p (S15Ae)
1402-chromosome	1402-chromosome_1757	1790087	1790494	+	408	CDS						LSU ribosomal protein L6p (L9e)
1402-chromosome	1402-chromosome_1758	1790555	1790857	+	303	CDS						LSU ribosomal protein L18p (L5e)
1402-chromosome	1402-chromosome_1759	1790962	1791372	+	411	CDS						SSU ribosomal protein S5p (S2e)
1402-chromosome	1402-chromosome_1760	1791379	1791558	+	180	CDS						LSU ribosomal protein L30p (L7e)
1402-chromosome	1402-chromosome_1761	1791561	1791998	+	438	CDS						LSU ribosomal protein L15p (L27Ae)
1402-chromosome	1402-chromosome_1762	1792007	1793335	+	1329	CDS						Preprotein translocase secY subunit (TC 3.A.5.1.1)
1402-chromosome	1402-chromosome_1763	1793616	1793972	+	357	CDS						SSU ribosomal protein S13p (S18e)
1402-chromosome	1402-chromosome_1764	1794572	1795036	+	465	CDS						SSU ribosomal protein S4p (S9e)
1402-chromosome	1402-chromosome_1765	1795062	1796051	+	990	CDS						DNA-directed RNA polymerase alpha subunit (EC 2.7.7.6)
1402-chromosome	1402-chromosome_1766	1796095	1796478	+	384	CDS						LSU ribosomal protein L17p
1402-chromosome	1402-chromosome_1767	1797236	1798738	+	1503	rna						Small Subunit Ribosomal RNA; ssuRNA; SSU rRNA
1402-chromosome	1402-chromosome_1768	1798846	1798922	+	77	rna						tRNA-Ile-GAT
1402-chromosome	1402-chromosome_1769	1798933	1799008	+	76	rna						tRNA-Ala-TGC
1402-chromosome	1402-chromosome_1770	1799237	1802132	+	2896	rna						Large Subunit Ribosomal RNA; lsuRNA; LSU rRNA
1402-chromosome	1402-chromosome_1771	1802253	1802370	+	118	rna						5S RNA
1402-chromosome	1402-chromosome_1772	1802468	1802544	+	77	rna						tRNA-Asp-GTC
1402-chromosome	1402-chromosome_1773	1802822	1803154	-	333	CDS						Uncharacterized conserved protein
1402-chromosome	1402-chromosome_1774	1803361	1804719	+	1359	CDS						Guanine-hypoxanthine permease
1402-chromosome	1402-chromosome_1775	1804948	1806018	+	1071	CDS						Phosphoenolpyruvate-dihydroxyacetone phosphotransferase (EC 2.7.1.121), dihydroxyacetone binding subunit DhaK
1402-chromosome	1402-chromosome_1776	1806028	1806657	+	630	CDS						Phosphoenolpyruvate-dihydroxyacetone phosphotransferase (EC 2.7.1.121), ADP-binding subunit DhaL
1402-chromosome	1402-chromosome_1777	1806659	1807375	+	717	CDS						Phosphoenolpyruvate-dihydroxyacetone phosphotransferase (EC 2.7.1.121), subunit DhaM; DHA-specific IIA component / DHA-specific phosphocarrier protein HPr / DHA-specific EI component
1402-chromosome	1402-chromosome_1778	1807436	1809373	-	1938	CDS						Phosphoenolpyruvate-dihydroxyacetone phosphotransferase operon regulatory protein DhaR
1402-chromosome	1402-chromosome_1779	1809410	1810303	-	894	CDS						Glycine cleavage system transcriptional activator
1402-chromosome	1402-chromosome_1780	1810444	1811472	+	1029	CDS						Agmatine deiminase (EC 3.5.3.12)
1402-chromosome	1402-chromosome_1781	1811605	1812504	+	900	CDS						N-carbamoylputrescine amidase (3.5.1.53)
1402-chromosome	1402-chromosome_1782	1812501	1813394	+	894	CDS						Spermidine/putrescine-binding periplasmic protein
1402-chromosome	1402-chromosome_1783	1813394	1813609	+	216	CDS						Spermidine/putrescine-binding periplasmic protein
1402-chromosome	1402-chromosome_1784	1813626	1814747	+	1122	CDS						Agmatine deiminase (EC 3.5.3.12)
1402-chromosome	1402-chromosome_1785	1814838	1815542	-	705	CDS						Short-chain alcohol dehydrogenase associated with acetoin utilization
1402-chromosome	1402-chromosome_1786	1815909	1816994	-	1086	CDS						Putative membrane protein
1402-chromosome	1402-chromosome_1787	1817004	1818380	-	1377	CDS						Membrane-associated phospholipid phosphatase
1402-chromosome	1402-chromosome_1788	1818553	1818930	+	378	CDS						hypothetical protein
1402-chromosome	1402-chromosome_1789	1819011	1820486	-	1476	CDS						Phage tail length tape-measure protein 1
1402-chromosome	1402-chromosome_1790	1820705	1821022	+	318	CDS						hypothetical protein
1402-chromosome	1402-chromosome_1791	1821924	1823372	-	1449	CDS						Catalase (EC 1.11.1.6)
1402-chromosome	1402-chromosome_1792	1823525	1824013	+	489	CDS						GNAT family acetyltransferase YhhY
1402-chromosome	1402-chromosome_1793	1824010	1824867	+	858	CDS						Transcriptional regulator, AraC family
1402-chromosome	1402-chromosome_1794	1824937	1825836	-	900	CDS						Permease of the drug/metabolite transporter (DMT) superfamily
1402-chromosome	1402-chromosome_1795	1825946	1826413	-	468	CDS						FIG00361313: hypothetical protein
1402-chromosome	1402-chromosome_1796	1826545	1828101	+	1557	CDS						FOG: GGDEF domain
1402-chromosome	1402-chromosome_1797	1828125	1828784	-	660	CDS						Phosphoserine phosphatase (EC 3.1.3.3)
1402-chromosome	1402-chromosome_1798	1828850	1829857	-	1008	CDS						Ferric iron ABC transporter, ATP-binding protein
1402-chromosome	1402-chromosome_1799	1829864	1830640	-	777	CDS						Thiamin ABC transporter, transmembrane component
1402-chromosome	1402-chromosome_1800	1830633	1831529	-	897	CDS						ABC transporter permease protein
1402-chromosome	1402-chromosome_1801	1831529	1832362	-	834	CDS						FIG01199621: hypothetical protein
1402-chromosome	1402-chromosome_1802	1832373	1833422	-	1050	CDS						Ferric iron ABC transporter, iron-binding protein
1402-chromosome	1402-chromosome_1803	1833478	1833606	+	129	CDS						hypothetical protein
1402-chromosome	1402-chromosome_1804	1833603	1834415	+	813	CDS						2-aminoethylphosphonate uptake and metabolism regulator
1402-chromosome	1402-chromosome_1805	1834462	1835226	-	765	CDS						FIG00361869: hypothetical protein
1402-chromosome	1402-chromosome_1806	1835670	1836584	-	915	CDS						LysR-family transcriptional regulator YhaJ
1402-chromosome	1402-chromosome_1807	1836842	1837174	+	333	CDS						hypothetical protein
1402-chromosome	1402-chromosome_1808	1837205	1837891	+	687	CDS						Protein yhhW
1402-chromosome	1402-chromosome_1809	1837975	1838367	+	393	CDS						Inner membrane protein YqjF
1402-chromosome	1402-chromosome_1810	1838600	1841938	+	3339	CDS						Exodeoxyribonuclease V gamma chain (EC 3.1.11.5)
1402-chromosome	1402-chromosome_1811	1841938	1845564	+	3627	CDS						Exodeoxyribonuclease V beta chain (EC 3.1.11.5)
1402-chromosome	1402-chromosome_1812	1845573	1847642	+	2070	CDS						Exodeoxyribonuclease V alpha chain (EC 3.1.11.5)
1402-chromosome	1402-chromosome_1813	1849017	1850258	-	1242	CDS						Ammonium transporter
1402-chromosome	1402-chromosome_1814	1850284	1850622	-	339	CDS						Nitrogen regulatory protein P-II
1402-chromosome	1402-chromosome_1815	1851009	1852010	+	1002	CDS						diguanylate cyclase/phosphodiesterase (GGDEF & EAL domains) with PAS/PAC sensor(s)
1402-chromosome	1402-chromosome_1816	1852143	1852556	+	414	CDS						FIG00362460: hypothetical protein
1402-chromosome	1402-chromosome_1817	1852619	1854613	-	1995	CDS						Methyl-accepting chemotaxis protein
1402-chromosome	1402-chromosome_1818	1854983	1855339	-	357	CDS						FIG00361378: hypothetical protein
1402-chromosome	1402-chromosome_1819	1855536	1856261	+	726	CDS						TorCAD operon transcriptional regulatory protein TorR
1402-chromosome	1402-chromosome_1820	1856269	1857654	+	1386	CDS						sensor histidine kinase
1402-chromosome	1402-chromosome_1821	1857831	1858043	-	213	CDS						Cold shock protein CspG
1402-chromosome	1402-chromosome_1822	1858435	1858719	-	285	CDS						hypothetical protein
1402-chromosome	1402-chromosome_1823	1859012	1859137	+	126	CDS						hypothetical protein
1402-chromosome	1402-chromosome_1824	1859184	1859954	-	771	CDS						ABC-type amino acid transport/signal transduction systems, periplasmic component/domain
1402-chromosome	1402-chromosome_1825	1860116	1860685	-	570	CDS						Single-stranded DNA-binding protein
1402-chromosome	1402-chromosome_1826	1861203	1861841	+	639	CDS						Transcriptional regulator VpsT
1402-chromosome	1402-chromosome_1827	1861934	1864762	+	2829	CDS						Excinuclease ABC subunit A
1402-chromosome	1402-chromosome_1828	1864900	1866102	+	1203	CDS						Mobile element protein
1402-chromosome	1402-chromosome_1829	1866191	1866316	-	126	CDS						hypothetical protein
1402-chromosome	1402-chromosome_1830	1866639	1867253	+	615	CDS						Outer membrane protein W precursor
1402-chromosome	1402-chromosome_1831	1867450	1869429	+	1980	CDS						N-acetylglucosamine regulated methyl-accepting chemotaxis protein
1402-chromosome	1402-chromosome_1832	1869438	1870901	+	1464	CDS						N-Acetyl-D-glucosamine ABC transport system, sugar-binding protein
1402-chromosome	1402-chromosome_1833	1870962	1871753	-	792	CDS						FIG01201438: hypothetical protein
1402-chromosome	1402-chromosome_1834	1872081	1872977	+	897	CDS						5,10-methylenetetrahydrofolate reductase (EC 1.5.1.20)
1402-chromosome	1402-chromosome_1835	1873041	1874105	-	1065	CDS						FIG00362058: hypothetical protein
1402-chromosome	1402-chromosome_1836	1874253	1875404	-	1152	CDS						Benzoate transport protein
1402-chromosome	1402-chromosome_1837	1875518	1876090	+	573	CDS						Transcriptional regulator yidN, Cro/CI family
1402-chromosome	1402-chromosome_1838	1876091	1877287	-	1197	CDS						NnrS protein involved in response to NO
1402-chromosome	1402-chromosome_1839	1877805	1879307	+	1503	rna						Small Subunit Ribosomal RNA; ssuRNA; SSU rRNA
1402-chromosome	1402-chromosome_1840	1879617	1879692	+	76	rna						tRNA-Glu-TTC
1402-chromosome	1402-chromosome_1841	1879921	1882816	+	2896	rna						Large Subunit Ribosomal RNA; lsuRNA; LSU rRNA
1402-chromosome	1402-chromosome_1842	1882937	1883054	+	118	rna						5S RNA
1402-chromosome	1402-chromosome_1843	1883355	1883744	+	390	CDS						UPF0265 protein YeeX
1402-chromosome	1402-chromosome_1844	1883958	1887041	+	3084	CDS						Membrane carboxypeptidase (penicillin-binding protein)
1402-chromosome	1402-chromosome_1845	1887128	1887652	-	525	CDS						FIG138315: Putative alpha helix protein
1402-chromosome	1402-chromosome_1846	1887767	1889110	+	1344	CDS						TldE protein, part of TldE/TldD proteolytic complex
1402-chromosome	1402-chromosome_1847	1889561	1889695	-	135	CDS						hypothetical protein
1402-chromosome	1402-chromosome_1848	1889754	1890917	-	1164	CDS						Uncharacterized protein EC-HemY, likely associated with heme metabolism based on gene clustering with hemC, hemD in Proteobacteria (unrelated to HemY-type PPO in GramPositives)
1402-chromosome	1402-chromosome_1849	1890928	1892004	-	1077	CDS						Uroporphyrinogen-III methyltransferase (EC 2.1.1.107)
1402-chromosome	1402-chromosome_1850	1892001	1892735	-	735	CDS						Uroporphyrinogen-III synthase (EC 4.2.1.75)
1402-chromosome	1402-chromosome_1851	1892782	1893729	-	948	CDS						Porphobilinogen deaminase (EC 2.5.1.61)
1402-chromosome	1402-chromosome_1852	1893760	1893891	+	132	CDS						hypothetical protein
1402-chromosome	1402-chromosome_1853	1894034	1896568	+	2535	CDS						Adenylate cyclase (EC 4.6.1.1)
1402-chromosome	1402-chromosome_1854	1896692	1897345	-	654	CDS						Carboxylesterase
1402-chromosome	1402-chromosome_1855	1897342	1897656	-	315	CDS						Frataxin homolog CyaY, facilitates iron supply for heme A synthesis or Fe-S cluster assembly
1402-chromosome	1402-chromosome_1856	1897810	1897959	-	150	CDS						hypothetical protein
1402-chromosome	1402-chromosome_1857	1897951	1899201	+	1251	CDS						Diaminopimelate decarboxylase (EC 4.1.1.20)
1402-chromosome	1402-chromosome_1858	1899264	1900094	+	831	CDS						Diaminopimelate epimerase (EC 5.1.1.7)
1402-chromosome	1402-chromosome_1859	1900174	1900854	+	681	CDS						Protein of unknown function DUF484
1402-chromosome	1402-chromosome_1860	1900880	1901824	+	945	CDS						Tyrosine recombinase XerC
1402-chromosome	1402-chromosome_1861	1901920	1902630	+	711	CDS						Putative FMN hydrolase (EC 3.1.3.-); 5-Amino-6-(5'-phosphoribitylamino)uracil phosphatase
1402-chromosome	1402-chromosome_1862	1902693	1903106	+	414	CDS						FIG00361413: hypothetical protein
1402-chromosome	1402-chromosome_1863	1903258	1904028	-	771	CDS						Para-aminobenzoate synthase, amidotransferase component (EC 2.6.1.85)
1402-chromosome	1402-chromosome_1864	1904392	1905201	-	810	CDS						Predicted hydrolase
1402-chromosome	1402-chromosome_1865	1905315	1906979	-	1665	CDS						hypothetical protein
1402-chromosome	1402-chromosome_1866	1907374	1907889	+	516	CDS						Putative membrane protein
1402-chromosome	1402-chromosome_1867	1907886	1909061	-	1176	CDS						Molybdopterin binding motif, CinA N-terminal domain / C-terminal domain of CinA type E
1402-chromosome	1402-chromosome_1868	1909090	1910346	-	1257	CDS						HD-GYP domain
1402-chromosome	1402-chromosome_1869	1910479	1911426	+	948	CDS						Homoserine O-succinyltransferase (EC 2.3.1.46)
1402-chromosome	1402-chromosome_1870	1911433	1911951	-	519	CDS						Protein tyrosine phosphatase (EC 3.1.3.48)
1402-chromosome	1402-chromosome_1871	1912101	1912571	+	471	CDS						Transcriptional regulator, AsnC family
1402-chromosome	1402-chromosome_1872	1912627	1914591	-	1965	CDS						Phosphoglycerol transferase I (EC 2.7.8.20)
1402-chromosome	1402-chromosome_1873	1914850	1915128	+	279	CDS						hypothetical protein
1402-chromosome	1402-chromosome_1874	1915246	1916862	+	1617	CDS						Neopullulanase (EC 3.2.1.135)
1402-chromosome	1402-chromosome_1875	1916918	1917448	-	531	CDS						Arginine/ornithine antiporter ArcD
1402-chromosome	1402-chromosome_1876	1917473	1918915	-	1443	CDS						ribosomal protein S6 glutaminyl transferase related protein
1402-chromosome	1402-chromosome_1877	1919103	1919576	+	474	CDS						GNAT family acetyltransferase VC2332
1402-chromosome	1402-chromosome_1878	1919573	1919809	+	237	CDS						FIG00362435: hypothetical protein
1402-chromosome	1402-chromosome_1879	1919852	1920598	+	747	CDS						3-hydroxypropionate dehydrogenase (EC 1.1.1.298)
1402-chromosome	1402-chromosome_1880	1920824	1921249	+	426	CDS						hypothetical protein
1402-chromosome	1402-chromosome_1881	1921350	1921934	-	585	CDS						putative exported protein
1402-chromosome	1402-chromosome_1882	1922144	1923295	+	1152	CDS						NADH-dependent butanol dehydrogenase A (EC 1.1.1.-)
1402-chromosome	1402-chromosome_1883	1923443	1924072	-	630	CDS						Glutathione S-transferase (EC 2.5.1.18)
1402-chromosome	1402-chromosome_1884	1924181	1925449	-	1269	CDS						O-acetylhomoserine sulfhydrylase (EC 2.5.1.49) / O-succinylhomoserine sulfhydrylase (EC 2.5.1.48)
1402-chromosome	1402-chromosome_1885	1925589	1925765	-	177	CDS						FIG00361736: hypothetical protein
1402-chromosome	1402-chromosome_1886	1925866	1927620	+	1755	CDS						SgrR, sugar-phosphate stress, transcriptional activator of SgrS small RNA
1402-chromosome	1402-chromosome_1887	1927656	1928051	+	396	CDS						Conserved protein
1402-chromosome	1402-chromosome_1888	1928082	1928795	+	714	CDS						FIG00361954: hypothetical protein
1402-chromosome	1402-chromosome_1889	1928850	1929590	-	741	CDS						Lipase chaperone
1402-chromosome	1402-chromosome_1890	1929587	1930498	-	912	CDS						Lipase precursor (EC 3.1.1.3)
1402-chromosome	1402-chromosome_1891	1930753	1931277	+	525	CDS						FOG: TPR repeat
1402-chromosome	1402-chromosome_1892	1931234	1931854	+	621	CDS						Manganese superoxide dismutase (EC 1.15.1.1)
1402-chromosome	1402-chromosome_1893	1931903	1932778	-	876	CDS						SanA protein
1402-chromosome	1402-chromosome_1894	1932980	1935727	-	2748	CDS						Microbial collagenase, secreted (EC 3.4.24.3)
1402-chromosome	1402-chromosome_1895	1935904	1937304	-	1401	CDS						O-succinylbenzoic acid--CoA ligase (EC 6.2.1.26)
1402-chromosome	1402-chromosome_1896	1937308	1938237	-	930	CDS						O-succinylbenzoate synthase (EC 4.2.1.113)
1402-chromosome	1402-chromosome_1897	1938237	1939085	-	849	CDS						Naphthoate synthase (EC 4.1.3.36)
1402-chromosome	1402-chromosome_1898	1939090	1939854	-	765	CDS						2-succinyl-6-hydroxy-2,4-cyclohexadiene-1-carboxylate synthase (EC 4.2.99.20)
1402-chromosome	1402-chromosome_1899	1939844	1941589	-	1746	CDS						2-succinyl-5-enolpyruvyl-6-hydroxy-3-cyclohexene-1-carboxylic-acid synthase (EC 2.2.1.9)
1402-chromosome	1402-chromosome_1900	1941623	1942954	-	1332	CDS						Menaquinone-specific isochorismate synthase (EC 5.4.4.2)
1402-chromosome	1402-chromosome_1901	1942961	1943161	-	201	CDS						hypothetical protein
1402-chromosome	1402-chromosome_1902	1943165	1944070	+	906	CDS						1,4-dihydroxy-2-naphthoate polyprenyltransferase (EC 2.5.1.74)
1402-chromosome	1402-chromosome_1903	1944274	1945668	-	1395	CDS						Uncharacterized iron-regulated membrane protein; Iron-uptake factor PiuB
1402-chromosome	1402-chromosome_1904	1945930	1946346	+	417	CDS						hypothetical protein
1402-chromosome	1402-chromosome_1905	1946356	1946646	-	291	CDS						FIG00361626: hypothetical protein
1402-chromosome	1402-chromosome_1906	1946732	1948111	-	1380	CDS						ATP-dependent 23S rRNA helicase DbpA
1402-chromosome	1402-chromosome_1907	1948283	1948399	+	117	CDS						hypothetical protein
1402-chromosome	1402-chromosome_1908	1948639	1949844	+	1206	CDS						Nucleoside permease NupC
1402-chromosome	1402-chromosome_1909	1949951	1950508	-	558	CDS						Cytochrome b (EC 1.10.2.2)
1402-chromosome	1402-chromosome_1910	1950556	1950825	-	270	CDS						Probable signal peptide protein
1402-chromosome	1402-chromosome_1911	1950947	1951399	-	453	CDS						FIG00361505: hypothetical protein
1402-chromosome	1402-chromosome_1912	1951531	1952496	+	966	CDS						Magnesium and cobalt transport protein CorA
1402-chromosome	1402-chromosome_1913	1952506	1953024	+	519	CDS						Small-conductance mechanosensitive channel
1402-chromosome	1402-chromosome_1914	1953061	1953309	-	249	CDS						hypothetical protein
1402-chromosome	1402-chromosome_1915	1953379	1955169	-	1791	CDS						Sodium/hydrogen exchanger family protein
1402-chromosome	1402-chromosome_1916	1955264	1955785	-	522	CDS						Mannitol operon repressor
1402-chromosome	1402-chromosome_1917	1955883	1957028	-	1146	CDS						Mannitol-1-phosphate 5-dehydrogenase (EC 1.1.1.17)
1402-chromosome	1402-chromosome_1918	1957066	1958937	-	1872	CDS						PTS system, mannitol-specific IIC component (EC 2.7.1.69) / PTS system, mannitol-specific IIB component (EC 2.7.1.69) / PTS system, mannitol-specific IIA component
1402-chromosome	1402-chromosome_1919	1959639	1961660	-	2022	CDS						Exoribonuclease II (EC 3.1.13.1)
1402-chromosome	1402-chromosome_1920	1961747	1962646	-	900	CDS						Chromosome initiation inhibitor
1402-chromosome	1402-chromosome_1921	1962880	1963509	-	630	CDS						Autoinducer synthesis protein LuxI
1402-chromosome	1402-chromosome_1922	1963574	1964356	+	783	CDS						Transcriptional activator protein LuxR
1402-chromosome	1402-chromosome_1923	1964619	1965239	+	621	CDS						Arginine exporter protein ArgO
1402-chromosome	1402-chromosome_1924	1965355	1967346	+	1992	CDS						2',3'-cyclic-nucleotide 2'-phosphodiesterase (EC 3.1.4.16)
1402-chromosome	1402-chromosome_1925	1967463	1968386	-	924	CDS						Lipid A biosynthesis lauroyl acyltransferase (EC 2.3.1.-)
1402-chromosome	1402-chromosome_1926	1968635	1970062	+	1428	CDS						ADP-heptose synthase (EC 2.7.-.-) / D-glycero-beta-D-manno-heptose 7-phosphate kinase
1402-chromosome	1402-chromosome_1927	1970217	1971542	-	1326	CDS						Type I secretion outer membrane protein, TolC precursor
1402-chromosome	1402-chromosome_1928	1971849	1972490	+	642	CDS						ADP-ribose pyrophosphatase (EC 3.6.1.13)
1402-chromosome	1402-chromosome_1929	1972590	1973036	+	447	CDS						FIG074102: hypothetical protein
1402-chromosome	1402-chromosome_1930	1973058	1973882	+	825	CDS						3',5'-cyclic-nucleotide phosphodiesterase (EC 3.1.4.17)
1402-chromosome	1402-chromosome_1931	1973892	1974479	+	588	CDS						Putative esterase, FIGfam005057
1402-chromosome	1402-chromosome_1932	1974482	1975105	+	624	CDS						Mutator MutT protein
1402-chromosome	1402-chromosome_1933	1975142	1975546	+	405	CDS						Gfa-like protein
1402-chromosome	1402-chromosome_1934	1975739	1975960	+	222	CDS						FIG00638170: hypothetical protein
1402-chromosome	1402-chromosome_1935	1975953	1976819	+	867	CDS						Putative membrane protein
1402-chromosome	1402-chromosome_1936	1976821	1978824	+	2004	CDS						FIG01045166: hypothetical protein
1402-chromosome	1402-chromosome_1937	1978938	1980848	+	1911	CDS						Topoisomerase IV subunit B (EC 5.99.1.-)
1402-chromosome	1402-chromosome_1938	1981022	1983316	+	2295	CDS						Topoisomerase IV subunit A (EC 5.99.1.-)
1402-chromosome	1402-chromosome_1939	1983369	1983581	-	213	CDS						N-acetylmuramoyl-L-alanine amidase (EC 3.5.1.28)
1402-chromosome	1402-chromosome_1940	1984244	1985038	-	795	CDS						Predicted metal-dependent membrane protease
1402-chromosome	1402-chromosome_1941	1985149	1985523	-	375	CDS						FIG00361944: hypothetical protein
1402-chromosome	1402-chromosome_1942	1985672	1985953	-	282	CDS						FIG00361696: hypothetical protein
1402-chromosome	1402-chromosome_1943	1986171	1986494	+	324	CDS						FIG00362179: hypothetical protein
1402-chromosome	1402-chromosome_1944	1986580	1987482	-	903	CDS						FIG01057968: hypothetical protein
1402-chromosome	1402-chromosome_1945	1987494	1988261	-	768	CDS						FIG01058386: hypothetical protein
1402-chromosome	1402-chromosome_1946	1988274	1988816	-	543	CDS						FIG01056913: hypothetical protein
1402-chromosome	1402-chromosome_1947	1988840	1989124	-	285	CDS						Chaperone protein DnaJ
1402-chromosome	1402-chromosome_1948	1989392	1989802	+	411	CDS						hypothetical protein
1402-chromosome	1402-chromosome_1949	1989879	1990403	-	525	CDS						Membrane protein, suppressor for copper-sensitivity ScsD
1402-chromosome	1402-chromosome_1950	1990407	1991147	-	741	CDS						Secreted protein, suppressor for copper-sensitivity ScsC
1402-chromosome	1402-chromosome_1951	1991158	1993200	-	2043	CDS						Membrane protein, suppressor for copper-sensitivity ScsB
1402-chromosome	1402-chromosome_1952	1993255	1993635	-	381	CDS						Suppression of copper sensitivity: putative copper binding protein ScsA
1402-chromosome	1402-chromosome_1953	1993799	1994527	+	729	CDS						1-acyl-sn-glycerol-3-phosphate acyltransferase (EC 2.3.1.51)
1402-chromosome	1402-chromosome_1954	1994734	1995396	+	663	CDS						Phage shock protein A
1402-chromosome	1402-chromosome_1955	1995399	1995605	+	207	CDS						Phage shock domain protein
1402-chromosome	1402-chromosome_1956	1995653	1995871	+	219	CDS						FIG00362046: hypothetical protein
1402-chromosome	1402-chromosome_1957	1995922	1996257	-	336	CDS						FIG014461: putative endonuclease containing a URI domain
1402-chromosome	1402-chromosome_1958	1996254	1997147	-	894	CDS						RarD protein
1402-chromosome	1402-chromosome_1959	1997250	1997840	+	591	CDS						Hypothetical protein VC0266 (sugar utilization related?)
1402-chromosome	1402-chromosome_1960	1997837	1998694	-	858	CDS						FIG00361388: hypothetical protein
1402-chromosome	1402-chromosome_1961	1998786	1999703	+	918	CDS						Glycine cleavage system transcriptional activator
1402-chromosome	1402-chromosome_1962	1999808	2000587	-	780	CDS						Zinc ABC transporter, inner membrane permease protein ZnuB
1402-chromosome	1402-chromosome_1963	2000597	2001361	-	765	CDS						Zinc ABC transporter, ATP-binding protein ZnuC
1402-chromosome	1402-chromosome_1964	2001456	2002394	+	939	CDS						Zinc ABC transporter, periplasmic-binding protein ZnuA
1402-chromosome	1402-chromosome_1965	2002471	2003145	+	675	CDS						FIG00451283: hypothetical protein
1402-chromosome	1402-chromosome_1966	2003140	2004081	-	942	CDS						Immunogenic protein
1402-chromosome	1402-chromosome_1967	2004078	2005376	-	1299	CDS						GGDEF and EAL domain proteins
1402-chromosome	1402-chromosome_1968	2005647	2006984	+	1338	CDS						Cell wall endopeptidase, family M23/M37
1402-chromosome	1402-chromosome_1969	2007048	2007992	-	945	CDS						D-3-phosphoglycerate dehydrogenase (EC 1.1.1.95)
1402-chromosome	1402-chromosome_1970	2008154	2008735	+	582	CDS						FIG00362383: hypothetical protein
1402-chromosome	1402-chromosome_1971	2008960	2010303	+	1344	CDS						Kef-type K+ transport system, predicted NAD-binding component
1402-chromosome	1402-chromosome_1972	2010541	2011140	+	600	CDS						FIG01345364: inner membrane protein Yip1
1402-chromosome	1402-chromosome_1973	2011255	2011587	-	333	CDS						hypothetical protein
1402-chromosome	1402-chromosome_1974	2011976	2013463	+	1488	CDS						hypothetical protein
1402-chromosome	1402-chromosome_1975	2013517	2014383	-	867	CDS						Putative DMT superfamily metabolite efflux protein precursor
1402-chromosome	1402-chromosome_1976	2014489	2014947	+	459	CDS						transcriptional regulator, AsnC family
1402-chromosome	1402-chromosome_1977	2015035	2015655	-	621	CDS						Maltose O-acetyltransferase (EC 2.3.1.79)
1402-chromosome	1402-chromosome_1978	2015655	2017319	-	1665	CDS						Trehalose-6-phosphate hydrolase (EC 3.2.1.93)
1402-chromosome	1402-chromosome_1979	2017408	2018838	-	1431	CDS						PTS system, trehalose-specific IIB component (EC 2.7.1.69) / PTS system, trehalose-specific IIC component (EC 2.7.1.69)
1402-chromosome	1402-chromosome_1980	2019025	2019972	-	948	CDS						Trehalose operon transcriptional repressor
1402-chromosome	1402-chromosome_1981	2020107	2021057	+	951	CDS						Transporter
1402-chromosome	1402-chromosome_1982	2021169	2021363	+	195	CDS						FIG00361316: hypothetical protein
1402-chromosome	1402-chromosome_1983	2021493	2022551	+	1059	CDS						L-asparaginase (EC 3.5.1.1)
1402-chromosome	1402-chromosome_1984	2022646	2023632	-	987	CDS						Ca2+/Na+ antiporter
1402-chromosome	1402-chromosome_1985	2024019	2024606	+	588	CDS						FIG00362284: hypothetical protein
1402-chromosome	1402-chromosome_1986	2024671	2025129	-	459	CDS						Methylglyoxal synthase (EC 4.2.3.3)
1402-chromosome	1402-chromosome_1987	2025380	2025859	-	480	CDS						Bacterioferritin
1402-chromosome	1402-chromosome_1988	2025991	2026197	-	207	CDS						Bacterioferritin-associated ferredoxin
1402-chromosome	1402-chromosome_1989	2026336	2026650	+	315	CDS						FIG01199974: hypothetical protein
1402-chromosome	1402-chromosome_1990	2026647	2028719	+	2073	CDS						Predicted P-loop ATPase fused to an acetyltransferase COG1444
1402-chromosome	1402-chromosome_1991	2029016	2030218	+	1203	CDS						Cytochrome c oxidase polypeptide II (EC 1.9.3.1)
1402-chromosome	1402-chromosome_1992	2030228	2031826	+	1599	CDS						Cytochrome c oxidase polypeptide I (EC 1.9.3.1)
1402-chromosome	1402-chromosome_1993	2031836	2032390	+	555	CDS						Cytochrome oxidase biogenesis protein Cox11-CtaG, copper delivery to Cox1
1402-chromosome	1402-chromosome_1994	2032393	2033274	+	882	CDS						Cytochrome c oxidase polypeptide III (EC 1.9.3.1)
1402-chromosome	1402-chromosome_1995	2033283	2033489	-	207	CDS						hypothetical protein
1402-chromosome	1402-chromosome_1996	2033571	2034233	+	663	CDS						Cytochrome oxidase biogenesis protein Surf1, facilitates heme A insertion
1402-chromosome	1402-chromosome_1997	2034230	2034712	+	483	CDS						hypothetical protein in Cytochrome oxidase biogenesis cluster
1402-chromosome	1402-chromosome_1998	2034772	2035782	+	1011	CDS						Heme A synthase, cytochrome oxidase biogenesis protein Cox15-CtaA
1402-chromosome	1402-chromosome_1999	2035779	2036684	+	906	CDS						Cytochrome oxidase biogenesis protein Sco1/SenC/PrrC, putative copper metallochaperone
[truncated: 2,352 more rows]

## Sheet: c1703
Seq_id	#Locus_tag	start	stop	strand	Length	type	Classification	Group	Group	Group	Group	Gene	Product
211703-chromosome	211703-chromosome_0001	334	525	+	192	CDS							L-lactate permease
211703-chromosome	211703-chromosome_0002	522	1373	+	852	CDS							L-lactate permease
211703-chromosome	211703-chromosome_0003	1446	1829	+	384	CDS							L-lactate permease
211703-chromosome	211703-chromosome_0004	1811	2005	+	195	CDS							L-lactate permease
211703-chromosome	211703-chromosome_0005	2077	2292	+	216	CDS							Predicted L-lactate dehydrogenase, Fe-S oxidoreductase subunit YkgE
211703-chromosome	211703-chromosome_0006	2682	2813	-	132	CDS							hypothetical protein
211703-chromosome	211703-chromosome_0007	2812	3312	+	501	CDS							Predicted L-lactate dehydrogenase, Iron-sulfur cluster-binding subunit YkgF
211703-chromosome	211703-chromosome_0008	3505	4329	+	825	CDS							Predicted L-lactate dehydrogenase, Iron-sulfur cluster-binding subunit YkgF
211703-chromosome	211703-chromosome_0009	4445	4933	+	489	CDS							Predicted L-lactate dehydrogenase, hypothetical protein subunit YkgG
211703-chromosome	211703-chromosome_0010	4930	5601	+	672	CDS							Predicted D-lactate dehydrogenase, Fe-S protein, FAD/FMN-containing
211703-chromosome	211703-chromosome_0011	5601	5765	+	165	CDS							Predicted D-lactate dehydrogenase, Fe-S protein, FAD/FMN-containing
211703-chromosome	211703-chromosome_0012	5765	6187	+	423	CDS							Predicted D-lactate dehydrogenase, Fe-S protein, FAD/FMN-containing
211703-chromosome	211703-chromosome_0013	6138	6869	+	732	CDS							Predicted D-lactate dehydrogenase, Fe-S protein, FAD/FMN-containing
211703-chromosome	211703-chromosome_0014	7070	7651	+	582	CDS							Predicted D-lactate dehydrogenase, Fe-S protein, FAD/FMN-containing
211703-chromosome	211703-chromosome_0015	7740	8342	+	603	CDS							hypothetical protein
211703-chromosome	211703-chromosome_0016	8405	8536	+	132	CDS							Predicted D-lactate dehydrogenase, Fe-S protein, FAD/FMN-containing
211703-chromosome	211703-chromosome_0017	8626	9882	-	1257	CDS							hypothetical protein
211703-chromosome	211703-chromosome_0018	9906	11297	-	1392	CDS							hypothetical protein
211703-chromosome	211703-chromosome_0019	11912	12085	-	174	CDS							AttH component of AttEFGH ABC transport system
211703-chromosome	211703-chromosome_0020	12085	12834	-	750	CDS							AttH component of AttEFGH ABC transport system
211703-chromosome	211703-chromosome_0021	13111	13710	-	600	CDS							AttF component of AttEFGH ABC transport system / AttG component of AttEFGH ABC transport system
211703-chromosome	211703-chromosome_0022	13817	14011	-	195	CDS							AttF component of AttEFGH ABC transport system / AttG component of AttEFGH ABC transport system
211703-chromosome	211703-chromosome_0023	13966	15387	-	1422	CDS							AttF component of AttEFGH ABC transport system / AttG component of AttEFGH ABC transport system
211703-chromosome	211703-chromosome_0024	15409	15963	-	555	CDS							AttE component of AttEFGH ABC transport system
211703-chromosome	211703-chromosome_0025	16237	16503	+	267	CDS							FIG00362043: hypothetical protein
211703-chromosome	211703-chromosome_0026	16500	16709	+	210	CDS							FIG00362043: hypothetical protein
211703-chromosome	211703-chromosome_0027	16844	18262	+	1419	CDS							Na+/H+ antiporter NhaD type
211703-chromosome	211703-chromosome_0028	18296	18862	+	567	CDS							FIG01199753: hypothetical protein
211703-chromosome	211703-chromosome_0029	18943	19602	-	660	CDS							MFS family multidrug transport protein, bicyclomycin resistance protein
211703-chromosome	211703-chromosome_0030	19572	20108	-	537	CDS							MFS family multidrug transport protein, bicyclomycin resistance protein
211703-chromosome	211703-chromosome_0031	20180	21850	-	1671	CDS							membrane protein, putative
211703-chromosome	211703-chromosome_0032	21920	23188	-	1269	CDS							FIG00921296: hypothetical protein
211703-chromosome	211703-chromosome_0033	23383	23943	-	561	CDS							FIG00921362: hypothetical protein
211703-chromosome	211703-chromosome_0034	24075	25499	-	1425	CDS							FIG00919982: hypothetical protein
211703-chromosome	211703-chromosome_0035	25575	26414	-	840	CDS							Cytochrome C553 (soluble cytochrome f)
211703-chromosome	211703-chromosome_0036	26414	28300	-	1887	CDS							FIG00919891: hypothetical protein
211703-chromosome	211703-chromosome_0037	28272	28877	-	606	CDS							FIG00919891: hypothetical protein
211703-chromosome	211703-chromosome_0038	28910	29371	-	462	CDS							FIG00919891: hypothetical protein
211703-chromosome	211703-chromosome_0039	29376	29825	-	450	CDS							FIG00920227: hypothetical protein
211703-chromosome	211703-chromosome_0040	30027	30428	-	402	CDS							Putative membrane protein
211703-chromosome	211703-chromosome_0041	30511	31212	-	702	CDS							FIG00441227: hypothetical protein
211703-chromosome	211703-chromosome_0042	31244	31663	-	420	CDS							Protein containing transglutaminase-like domain, putative cysteine protease
211703-chromosome	211703-chromosome_0043	32033	32959	-	927	CDS							Protein containing domains DUF403
211703-chromosome	211703-chromosome_0044	32953	34389	-	1437	CDS							Protein containing domains DUF404, DUF407
211703-chromosome	211703-chromosome_0045	34746	36224	-	1479	CDS							Acyl-coenzyme A oxidase 1, peroxisomal (EC 1.3.3.6)
211703-chromosome	211703-chromosome_0046	36675	36750	-	76	rna							tRNA-Asn-GTT
211703-chromosome	211703-chromosome_0047	36753	36828	-	76	rna							tRNA-Asn-GTT
211703-chromosome	211703-chromosome_0048	37323	39032	+	1710	CDS							Putative sulfate permease
211703-chromosome	211703-chromosome_0049	39303	39390	+	88	rna							tRNA-Ser-GGA
211703-chromosome	211703-chromosome_0050	40647	41165	+	519	CDS							Hcp
211703-chromosome	211703-chromosome_0051	41449	43494	+	2046	CDS							VgrG-3 protein
211703-chromosome	211703-chromosome_0052	43484	44212	+	729	CDS							hypothetical protein
211703-chromosome	211703-chromosome_0053	44209	49059	+	4851	CDS							Rhs family protein
211703-chromosome	211703-chromosome_0054	49649	50998	+	1350	CDS							hypothetical protein
211703-chromosome	211703-chromosome_0055	51661	52164	+	504	CDS							Uncharacterized protein ImpB
211703-chromosome	211703-chromosome_0056	52201	53679	+	1479	CDS							Uncharacterized protein ImpC
211703-chromosome	211703-chromosome_0057	53686	54117	+	432	CDS							Uncharacterized protein similar to VCA0109
211703-chromosome	211703-chromosome_0058	54121	55887	+	1767	CDS							Protein ImpG/VasA
211703-chromosome	211703-chromosome_0059	55884	56849	+	966	CDS							Uncharacterized protein ImpH/VasB
211703-chromosome	211703-chromosome_0060	56864	58114	+	1251	CDS							Uncharacterized protein ImpI/VasC
211703-chromosome	211703-chromosome_0061	58129	58629	+	501	CDS							Type VI secretion lipoprotein/VasD
211703-chromosome	211703-chromosome_0062	58632	59966	+	1335	CDS							Uncharacterized protein ImpJ/VasE
211703-chromosome	211703-chromosome_0063	59989	60768	+	780	CDS							Flagellar motor rotation protein MotB
211703-chromosome	211703-chromosome_0064	60789	63431	+	2643	CDS							ClpB protein
211703-chromosome	211703-chromosome_0065	63434	64972	+	1539	CDS							Sigma-54 dependent transcriptional regulator
211703-chromosome	211703-chromosome_0066	64972	65577	+	606	CDS							Type VI secretion protein VasI
211703-chromosome	211703-chromosome_0067	65586	67031	+	1446	CDS							Uncharacterized protein ImpA
211703-chromosome	211703-chromosome_0068	67073	70558	+	3486	CDS							IcmF-related protein
211703-chromosome	211703-chromosome_0069	70605	72035	+	1431	CDS							FIG00638493: hypothetical protein
211703-chromosome	211703-chromosome_0070	72293	72580	+	288	CDS							Uropathogenic specific protein
211703-chromosome	211703-chromosome_0071	72591	74636	+	2046	CDS							VgrG-3 protein
211703-chromosome	211703-chromosome_0072	74646	77162	+	2517	CDS							EF hand domain protein
211703-chromosome	211703-chromosome_0073	78590	79723	+	1134	CDS							Uptake hydrogenase small subunit precursor (EC 1.12.99.6)
211703-chromosome	211703-chromosome_0074	79726	80778	+	1053	CDS							Fe-S-cluster-containing hydrogenase components 1
211703-chromosome	211703-chromosome_0075	80771	81958	+	1188	CDS							Ni/Fe-hydrogenase 2 B-type cytochrome subunit
211703-chromosome	211703-chromosome_0076	81955	83658	+	1704	CDS							Uptake hydrogenase large subunit (EC 1.12.99.6)
211703-chromosome	211703-chromosome_0077	83658	84188	+	531	CDS							Hydrogenase maturation protease (EC 3.4.24.-)
211703-chromosome	211703-chromosome_0078	84197	84712	+	516	CDS							Hydrogenase-2 operon protein hybE
211703-chromosome	211703-chromosome_0079	84734	86332	+	1599	CDS							Nickel ABC transporter, periplasmic nickel-binding protein nikA2 (TC 3.A.1.5.3)
211703-chromosome	211703-chromosome_0080	86362	87327	+	966	CDS							Nickel transport system permease protein nikB2 (TC 3.A.1.5.3)
211703-chromosome	211703-chromosome_0081	87317	88132	+	816	CDS							Nickel transport system permease protein nikC2 (TC 3.A.1.5.3)
211703-chromosome	211703-chromosome_0082	88126	88914	+	789	CDS							Nickel transport ATP-binding protein nikD2 (TC 3.A.1.5.3)
211703-chromosome	211703-chromosome_0083	88914	89555	+	642	CDS							Nickel transport ATP-binding protein nikE2 (TC 3.A.1.5.3)
211703-chromosome	211703-chromosome_0084	89892	90542	-	651	CDS							[NiFe] hydrogenase nickel incorporation-associated protein HypB
211703-chromosome	211703-chromosome_0085	90579	91025	+	447	CDS							D-glucarate permease
211703-chromosome	211703-chromosome_0086	91003	91344	-	342	CDS							[NiFe] hydrogenase nickel incorporation protein HypA
211703-chromosome	211703-chromosome_0087	91414	92418	-	1005	CDS							[NiFe] hydrogenase metallocenter assembly protein HypE
211703-chromosome	211703-chromosome_0088	92415	93527	-	1113	CDS							[NiFe] hydrogenase metallocenter assembly protein HypD
211703-chromosome	211703-chromosome_0089	93521	93772	-	252	CDS							[NiFe] hydrogenase metallocenter assembly protein HypC
211703-chromosome	211703-chromosome_0090	93778	96189	-	2412	CDS							[NiFe] hydrogenase metallocenter assembly protein HypF
211703-chromosome	211703-chromosome_0091	96936	97538	+	603	CDS							Recombination protein RecR
211703-chromosome	211703-chromosome_0092	98044	99957	+	1914	CDS							Chaperone protein HtpG
211703-chromosome	211703-chromosome_0093	100196	100840	+	645	CDS							Adenylate kinase (EC 2.7.4.3)
211703-chromosome	211703-chromosome_0094	100960	101934	+	975	CDS							Ferrochelatase, protoheme ferro-lyase (EC 4.99.1.1)
211703-chromosome	211703-chromosome_0095	101999	102391	+	393	CDS							probable membrane protein STY2112
211703-chromosome	211703-chromosome_0096	102483	102599	-	117	CDS							hypothetical protein
211703-chromosome	211703-chromosome_0097	102567	103871	+	1305	CDS							Inosine-guanosine kinase (EC 2.7.1.73)
211703-chromosome	211703-chromosome_0098	103884	104045	-	162	CDS							hypothetical protein
211703-chromosome	211703-chromosome_0099	104034	105662	+	1629	CDS							Methyl-accepting chemotaxis protein
211703-chromosome	211703-chromosome_0100	105786	106148	+	363	CDS							FIG00361671: hypothetical protein
211703-chromosome	211703-chromosome_0101	106296	106790	+	495	CDS							hypothetical protein
211703-chromosome	211703-chromosome_0102	106753	108414	-	1662	CDS							GGDEF domain protein
211703-chromosome	211703-chromosome_0103	108633	109853	+	1221	CDS							Glucose-1-phosphate adenylyltransferase (EC 2.7.7.27)
211703-chromosome	211703-chromosome_0104	109912	111912	-	2001	CDS							FIG00919923: hypothetical protein
211703-chromosome	211703-chromosome_0105	112059	112610	-	552	CDS							Uncharacterized lipoprotein yceB precursor
211703-chromosome	211703-chromosome_0106	112946	114118	+	1173	CDS							Isochorismate synthase (EC 5.4.4.2) of siderophore biosynthesis
211703-chromosome	211703-chromosome_0107	114195	115859	+	1665	CDS							2,3-dihydroxybenzoate-AMP ligase (EC 2.7.7.58) [enterobactin] siderophore
211703-chromosome	211703-chromosome_0108	115877	116785	+	909	CDS							Isochorismatase (EC 3.3.2.1) of siderophore biosynthesis
211703-chromosome	211703-chromosome_0109	116782	119871	+	3090	CDS							Siderophore biosynthesis non-ribosomal peptide synthetase modules
211703-chromosome	211703-chromosome_0110	119892	120641	+	750	CDS							2,3-dihydro-2,3-dihydroxybenzoate dehydrogenase (EC 1.3.1.28) of siderophore biosynthesis
211703-chromosome	211703-chromosome_0111	120656	126946	+	6291	CDS							Siderophore biosynthesis non-ribosomal peptide synthetase modules
211703-chromosome	211703-chromosome_0112	126943	128487	+	1545	CDS							Peptide synthetase
211703-chromosome	211703-chromosome_0113	128563	129501	-	939	CDS							Iron(III) dicitrate transport system, periplasmic iron-binding protein FecB (TC 3.A.1.14.1)
211703-chromosome	211703-chromosome_0114	129687	130418	+	732	CDS							4'-phosphopantetheinyl transferase entD (EC 2.7.8.-)
211703-chromosome	211703-chromosome_0115	130509	131327	-	819	CDS							Iron(III) dicitrate transport ATP-binding protein FecE (TC 3.A.1.14.1)
211703-chromosome	211703-chromosome_0116	131371	132420	-	1050	CDS							ABC-type Fe3+-siderophore transport system, permease component
211703-chromosome	211703-chromosome_0117	132433	133449	-	1017	CDS							ABC-type Fe3+-siderophore transport system, permease component
211703-chromosome	211703-chromosome_0118	133529	135502	-	1974	CDS							Colicin I receptor precursor
211703-chromosome	211703-chromosome_0119	135563	136798	-	1236	CDS							FIG00904545: hypothetical protein
211703-chromosome	211703-chromosome_0120	137014	137763	+	750	CDS							Type II and III secretion system family protein
211703-chromosome	211703-chromosome_0121	137773	138234	-	462	CDS							Arginine/ornithine antiporter ArcD
211703-chromosome	211703-chromosome_0122	138379	139326	-	948	CDS							Magnesium and cobalt transport protein CorA
211703-chromosome	211703-chromosome_0123	139742	141370	-	1629	CDS							Electron transfer flavoprotein-ubiquinone oxidoreductase (EC 1.5.5.1)
211703-chromosome	211703-chromosome_0124	141503	142261	+	759	CDS							Electron transfer flavoprotein, beta subunit
211703-chromosome	211703-chromosome_0125	142236	142352	-	117	CDS							hypothetical protein
211703-chromosome	211703-chromosome_0126	142377	143294	+	918	CDS							Electron transfer flavoprotein, alpha subunit
211703-chromosome	211703-chromosome_0127	143519	144607	+	1089	CDS							Phosphoserine aminotransferase (EC 2.6.1.52)
211703-chromosome	211703-chromosome_0128	144778	146058	+	1281	CDS							5-Enolpyruvylshikimate-3-phosphate synthase (EC 2.5.1.19)
211703-chromosome	211703-chromosome_0129	146256	147311	+	1056	CDS							2-keto-3-deoxy-D-arabino-heptulosonate-7-phosphate synthase I alpha (EC 2.5.1.54)
211703-chromosome	211703-chromosome_0130	147398	148120	-	723	CDS							Integral membrane protein TerC
211703-chromosome	211703-chromosome_0131	148238	149353	+	1116	CDS							ATP-NAD kinase (EC 2.7.1.23)
211703-chromosome	211703-chromosome_0132	149461	149739	+	279	CDS							FIG00361411: hypothetical protein
211703-chromosome	211703-chromosome_0133	149839	151503	+	1665	CDS							Long-chain-fatty-acid--CoA ligase (EC 6.2.1.3)
211703-chromosome	211703-chromosome_0134	151843	151992	-	150	CDS							hypothetical protein
211703-chromosome	211703-chromosome_0135	151973	152854	-	882	CDS							Cytidine deaminase (EC 3.5.4.5)
211703-chromosome	211703-chromosome_0136	152849	153034	+	186	CDS							hypothetical protein
211703-chromosome	211703-chromosome_0137	153081	153767	-	687	CDS							LrgA-associated membrane protein LrgB
211703-chromosome	211703-chromosome_0138	153764	154123	-	360	CDS							Antiholin-like protein LrgA
211703-chromosome	211703-chromosome_0139	154253	155968	+	1716	CDS							putative alpha-1,6-galactosidase
211703-chromosome	211703-chromosome_0140	156027	156533	-	507	CDS							hypothetical protein
211703-chromosome	211703-chromosome_0141	156682	158109	-	1428	CDS							Exodeoxyribonuclease I (EC 3.1.11.1)
211703-chromosome	211703-chromosome_0142	158288	158998	-	711	CDS							Serine/threonine protein phosphatase (EC 3.1.3.16)
211703-chromosome	211703-chromosome_0143	159218	161773	+	2556	CDS							Conserved protein
211703-chromosome	211703-chromosome_0144	161784	162497	+	714	CDS							virulence factor family protein
211703-chromosome	211703-chromosome_0145	162589	163359	-	771	CDS							Lysine-arginine-ornithine-binding periplasmic protein precursor (TC 3.A.1.3.1)
211703-chromosome	211703-chromosome_0146	163413	164198	-	786	CDS							FIG003879: Predicted amidohydrolase
211703-chromosome	211703-chromosome_0147	164237	165388	-	1152	CDS							Aspartate aminotransferase (EC 2.6.1.1)
211703-chromosome	211703-chromosome_0148	165504	166394	+	891	CDS							Glycine cleavage system transcriptional activator
211703-chromosome	211703-chromosome_0149	166466	167965	-	1500	CDS							L-arabinose isomerase (EC 5.3.1.4)
211703-chromosome	211703-chromosome_0150	167980	168678	-	699	CDS							L-ribulose-5-phosphate 4-epimerase (EC 5.1.3.4)
211703-chromosome	211703-chromosome_0151	168675	170351	-	1677	CDS							Ribulokinase (EC 2.7.1.16)
211703-chromosome	211703-chromosome_0152	170673	171695	+	1023	CDS							L-arabinose-binding periplasmic protein precursor AraF (TC 3.A.1.2.2)
211703-chromosome	211703-chromosome_0153	171762	173258	+	1497	CDS							L-arabinose transport ATP-binding protein AraG (TC 3.A.1.2.2)
211703-chromosome	211703-chromosome_0154	173307	174308	+	1002	CDS							L-arabinose transport system permease protein (TC 3.A.1.2.2)
211703-chromosome	211703-chromosome_0155	174441	175352	+	912	CDS							Arabinose operon regulatory protein
211703-chromosome	211703-chromosome_0156	175421	175546	-	126	CDS							LSU ribosomal protein L36p
211703-chromosome	211703-chromosome_0157	175543	175812	-	270	CDS							LSU ribosomal protein L31p
211703-chromosome	211703-chromosome_0158	176038	176292	+	255	CDS							DNA-damage-inducible protein I
211703-chromosome	211703-chromosome_0159	176480	177229	-	750	CDS							FIG00786704: hypothetical protein
211703-chromosome	211703-chromosome_0160	177313	177816	-	504	CDS							COG1451: Predicted metal-dependent hydrolase
211703-chromosome	211703-chromosome_0161	177947	179590	-	1644	CDS							FIG00362448: hypothetical protein
211703-chromosome	211703-chromosome_0162	179870	181519	-	1650	CDS							5'-nucleotidase (EC 3.1.3.5)
211703-chromosome	211703-chromosome_0163	181610	182962	-	1353	CDS							C4-dicarboxylate transporter DcuC (TC 2.A.61.1.1)
211703-chromosome	211703-chromosome_0164	183286	183891	+	606	CDS							Sll1761 protein
211703-chromosome	211703-chromosome_0165	184009	185775	-	1767	CDS							5-methylaminomethyl-2-thiouridine-forming enzyme mnmC
211703-chromosome	211703-chromosome_0166	186127	187326	+	1200	CDS							3-oxoacyl-[acyl-carrier-protein] synthase, KASI (EC 2.3.1.41)
211703-chromosome	211703-chromosome_0167	187424	187948	-	525	CDS							GCN5-related N-acetyltransferase
211703-chromosome	211703-chromosome_0168	188046	188360	-	315	CDS							putative lipoprotein
211703-chromosome	211703-chromosome_0169	188454	189740	-	1287	CDS							Citrate synthase (si) (EC 2.3.3.1)
211703-chromosome	211703-chromosome_0170	190287	190553	+	267	CDS							Succinate dehydrogenase cytochrome b-556 subunit
211703-chromosome	211703-chromosome_0171	190547	190891	+	345	CDS							Succinate dehydrogenase hydrophobic membrane anchor protein
211703-chromosome	211703-chromosome_0172	190893	192659	+	1767	CDS							Succinate dehydrogenase flavoprotein subunit (EC 1.3.99.1)
211703-chromosome	211703-chromosome_0173	192734	193393	+	660	CDS							Succinate dehydrogenase iron-sulfur protein (EC 1.3.99.1)
211703-chromosome	211703-chromosome_0174	193508	196318	+	2811	CDS							2-oxoglutarate dehydrogenase E1 component (EC 1.2.4.2)
211703-chromosome	211703-chromosome_0175	196405	197598	+	1194	CDS							Dihydrolipoamide succinyltransferase component (E2) of 2-oxoglutarate dehydrogenase complex (EC 2.3.1.61)
211703-chromosome	211703-chromosome_0176	197705	198871	+	1167	CDS							Succinyl-CoA ligase [ADP-forming] beta chain (EC 6.2.1.5)
211703-chromosome	211703-chromosome_0177	198871	199743	+	873	CDS							Succinyl-CoA ligase [ADP-forming] alpha chain (EC 6.2.1.5)
211703-chromosome	211703-chromosome_0178	199893	201206	-	1314	CDS							hypothetical protein
211703-chromosome	211703-chromosome_0179	202081	202536	+	456	CDS							YcgN (Fragment)
211703-chromosome	211703-chromosome_0180	202655	204061	-	1407	CDS							O-acetylhomoserine sulfhydrylase (EC 2.5.1.49)
211703-chromosome	211703-chromosome_0181	204080	205816	-	1737	CDS							Ferric iron ABC transporter, permease protein
211703-chromosome	211703-chromosome_0182	205813	206907	-	1095	CDS							Putrescine transport ATP-binding protein PotA (TC 3.A.1.11.1)
211703-chromosome	211703-chromosome_0183	207180	208199	-	1020	CDS							Ferric iron ABC transporter, iron-binding protein
211703-chromosome	211703-chromosome_0184	208320	209027	-	708	CDS							2-aminoethylphosphonate uptake and metabolism regulator
211703-chromosome	211703-chromosome_0185	209160	209288	-	129	CDS							hypothetical protein
211703-chromosome	211703-chromosome_0186	209280	210422	+	1143	CDS							2-aminoethylphosphonate:pyruvate aminotransferase (EC 2.6.1.37)
211703-chromosome	211703-chromosome_0187	210419	211858	+	1440	CDS							4-aminobutyrate aminotransferase (EC 2.6.1.19)
211703-chromosome	211703-chromosome_0188	211851	212690	+	840	CDS							Phosphonoacetaldehyde hydrolase (EC 3.11.1.1)
211703-chromosome	211703-chromosome_0189	212812	215100	-	2289	CDS							Pyruvate formate-lyase (EC 2.3.1.54)
211703-chromosome	211703-chromosome_0190	215136	215984	-	849	CDS							Formate efflux transporter (TC 2.A.44 family)
211703-chromosome	211703-chromosome_0191	216367	218127	-	1761	CDS							FIG00638589: hypothetical protein
211703-chromosome	211703-chromosome_0192	218463	219146	+	684	CDS							hypothetical protein
211703-chromosome	211703-chromosome_0193	219363	219677	-	315	CDS							Quaternary ammonium compound-resistance protein SugE
211703-chromosome	211703-chromosome_0194	220070	221131	+	1062	CDS							Aspartate-semialdehyde dehydrogenase (EC 1.2.1.11)
211703-chromosome	211703-chromosome_0195	221248	221466	-	219	CDS							Cold shock protein CspD
211703-chromosome	211703-chromosome_0196	221695	222012	+	318	CDS							ATP-dependent Clp protease adaptor protein ClpS
211703-chromosome	211703-chromosome_0197	222073	224325	+	2253	CDS							ATP-dependent Clp protease ATP-binding subunit ClpA
211703-chromosome	211703-chromosome_0198	224395	224613	-	219	CDS							Translation initiation factor 1
211703-chromosome	211703-chromosome_0199	224682	225398	-	717	CDS							Leucyl/phenylalanyl-tRNA--protein transferase (EC 2.3.2.6)
211703-chromosome	211703-chromosome_0200	225395	226117	-	723	CDS							Leucyl/phenylalanyl-tRNA--protein transferase (EC 2.3.2.6)
211703-chromosome	211703-chromosome_0201	226120	226590	+	471	CDS							FIG106692: Outer membrane lipoprotein
211703-chromosome	211703-chromosome_0202	226674	227915	-	1242	CDS							Response regulator
211703-chromosome	211703-chromosome_0203	227974	228924	-	951	CDS							Thioredoxin reductase (EC 1.8.1.9)
211703-chromosome	211703-chromosome_0204	229108	230172	-	1065	CDS							Alanine dehydrogenase (EC 1.4.1.1)
211703-chromosome	211703-chromosome_0205	230131	230373	+	243	CDS							hypothetical protein
211703-chromosome	211703-chromosome_0206	230374	230865	+	492	CDS							Leucine-responsive regulatory protein, regulator for leucine (or lrp) regulon and high-affinity branched-chain amino acid transport system
211703-chromosome	211703-chromosome_0207	231055	233559	+	2505	CDS							Cell division protein FtsK
211703-chromosome	211703-chromosome_0208	233625	234245	+	621	CDS							Outer membrane lipoprotein carrier protein LolA
211703-chromosome	211703-chromosome_0209	234319	235650	+	1332	CDS							FIG065221: Holliday junction DNA helicase
211703-chromosome	211703-chromosome_0210	235931	237226	+	1296	CDS							Seryl-tRNA synthetase (EC 6.1.1.11)
211703-chromosome	211703-chromosome_0211	237402	237893	+	492	CDS							Colicin V production protein
211703-chromosome	211703-chromosome_0212	237912	239432	+	1521	CDS							Amidophosphoribosyltransferase (EC 2.4.2.14)
211703-chromosome	211703-chromosome_0213	239522	240952	-	1431	CDS							6-phospho-beta-glucosidase ascB (EC 3.2.1.86)
211703-chromosome	211703-chromosome_0214	240984	242438	-	1455	CDS							PTS system, arbutin-, cellobiose-, and salicin-specific IIBC component (EC 2.7.1.69)
211703-chromosome	211703-chromosome_0215	242701	243702	+	1002	CDS							AscBF operon repressor
211703-chromosome	211703-chromosome_0216	243796	244554	+	759	CDS							tRNA-(ms[2]io[6]A)-hydroxylase (EC 1.-.-.-)
211703-chromosome	211703-chromosome_0217	244693	245478	-	786	CDS							Peptide transport system ATP-binding protein SapF
211703-chromosome	211703-chromosome_0218	245561	246559	-	999	CDS							Peptide transport system ATP-binding protein SapD
211703-chromosome	211703-chromosome_0219	246639	247532	-	894	CDS							Dipeptide transport system permease protein DppC (TC 3.A.1.5.2)
211703-chromosome	211703-chromosome_0220	247622	248581	-	960	CDS							Peptide transport system permease protein SapB
211703-chromosome	211703-chromosome_0221	248643	250238	-	1596	CDS							Dipeptide-binding ABC transporter, periplasmic substrate-binding component (TC 3.A.1.5.2)
211703-chromosome	211703-chromosome_0222	250375	251397	-	1023	CDS							Psp operon transcriptional activator
211703-chromosome	211703-chromosome_0223	251618	252298	+	681	CDS							Phage shock protein A
211703-chromosome	211703-chromosome_0224	252302	252538	+	237	CDS							Phage shock protein B
211703-chromosome	211703-chromosome_0225	252645	253049	+	405	CDS							Phage shock protein C
211703-chromosome	211703-chromosome_0226	253122	254528	+	1407	CDS							Conserved protein YcjX with nucleoside triphosphate hydrolase domain
211703-chromosome	211703-chromosome_0227	254578	255621	+	1044	CDS							Membrane protein YcjF
211703-chromosome	211703-chromosome_0228	255788	256582	+	795	CDS							Phenylalanine-4-hydroxylase (EC 1.14.16.1)
211703-chromosome	211703-chromosome_0229	256624	256962	+	339	CDS							Pterin-4-alpha-carbinolamine dehydratase (EC 4.2.1.96)
211703-chromosome	211703-chromosome_0230	257105	258652	+	1548	CDS							Transcriptional repressor protein TyrR
211703-chromosome	211703-chromosome_0231	258875	259393	+	519	CDS							Uncharacterized protein YfiR precursor
211703-chromosome	211703-chromosome_0232	259390	260631	+	1242	CDS							Inner membrane protein YfiN
211703-chromosome	211703-chromosome_0233	260665	261153	+	489	CDS							Integral membrane protein YfiB
211703-chromosome	211703-chromosome_0234	261402	262775	+	1374	CDS							Radical SAM family protein HutW, similar to coproporphyrinogen III oxidase, oxygen-independent, associated with heme uptake
211703-chromosome	211703-chromosome_0235	262850	264214	-	1365	CDS							Exodeoxyribonuclease VII large subunit (EC 3.1.11.6)
211703-chromosome	211703-chromosome_0236	264179	264346	+	168	CDS							hypothetical protein
211703-chromosome	211703-chromosome_0237	264321	265229	-	909	CDS							Permease of the drug/metabolite transporter (DMT) superfamily
211703-chromosome	211703-chromosome_0238	265368	265790	-	423	CDS							Biopolymer transport protein ExbD/TolR
211703-chromosome	211703-chromosome_0239	265790	266545	-	756	CDS							MotA/TolQ/ExbB proton channel family protein
211703-chromosome	211703-chromosome_0240	266548	267318	-	771	CDS							Ferric siderophore transport system, periplasmic binding protein TonB
211703-chromosome	211703-chromosome_0241	267799	271005	+	3207	CDS							Alpha-amylase precursor (EC 3.2.1.1)
211703-chromosome	211703-chromosome_0242	271852	272487	+	636	CDS							Transporter
211703-chromosome	211703-chromosome_0243	272647	272811	-	165	CDS							hypothetical protein
211703-chromosome	211703-chromosome_0244	272881	274215	+	1335	CDS							Inosine-5'-monophosphate dehydrogenase (EC 1.1.1.205)
211703-chromosome	211703-chromosome_0245	274300	275889	+	1590	CDS							GMP synthase [glutamine-hydrolyzing] (EC 6.3.5.2)
211703-chromosome	211703-chromosome_0246	276646	277941	+	1296	CDS							Deoxyguanosinetriphosphate triphosphohydrolase (EC 3.1.5.1)
211703-chromosome	211703-chromosome_0247	278532	279359	-	828	CDS							ADA regulatory protein / Methylated-DNA--protein-cysteine methyltransferase (EC 2.1.1.63)
211703-chromosome	211703-chromosome_0248	279411	280175	-	765	CDS							3-oxoacyl-[acyl-carrier protein] reductase (EC 1.1.1.100)
211703-chromosome	211703-chromosome_0249	280576	280950	-	375	CDS							hypothetical protein
211703-chromosome	211703-chromosome_0250	280947	281729	-	783	CDS							DNA alkylation repair enzyme
211703-chromosome	211703-chromosome_0251	281726	282160	-	435	CDS							Transcriptional regulator, MarR family
211703-chromosome	211703-chromosome_0252	282517	283887	+	1371	CDS							serine/threonine protein kinase
211703-chromosome	211703-chromosome_0253	283998	284645	+	648	CDS							Thiopurine S-methyltransferase (EC 2.1.1.67)
211703-chromosome	211703-chromosome_0254	284930	287704	-	2775	CDS							Protease III precursor (EC 3.4.24.55)
211703-chromosome	211703-chromosome_0255	287882	288334	+	453	CDS							Phosphohistidine phosphatase SixA
211703-chromosome	211703-chromosome_0256	288468	288674	+	207	CDS							FIG00362274: hypothetical protein
211703-chromosome	211703-chromosome_0257	288860	289780	+	921	CDS							Permease of the drug/metabolite transporter (DMT) superfamily
211703-chromosome	211703-chromosome_0258	289830	291446	-	1617	CDS							Oligopeptide ABC transporter, periplasmic oligopeptide-binding protein OppA (TC 3.A.1.5.1)
211703-chromosome	211703-chromosome_0259	291820	292854	+	1035	CDS							Fructose-1,6-bisphosphatase, type I (EC 3.1.3.11)
211703-chromosome	211703-chromosome_0260	293399	296854	-	3456	CDS							Transcription-repair coupling factor
211703-chromosome	211703-chromosome_0261	296906	297481	-	576	CDS							FIG01200287: hypothetical protein
211703-chromosome	211703-chromosome_0262	297558	298793	+	1236	CDS							Lipoprotein releasing system transmembrane protein LolC
211703-chromosome	211703-chromosome_0263	298834	299532	+	699	CDS							Lipoprotein releasing system ATP-binding protein LolD
211703-chromosome	211703-chromosome_0264	299532	300773	+	1242	CDS							Lipoprotein releasing system transmembrane protein LolE
211703-chromosome	211703-chromosome_0265	300904	301494	-	591	CDS							Nucleotidase YfbR, HD superfamily
211703-chromosome	211703-chromosome_0266	301579	302013	-	435	CDS							Inner membrane protein YccF
211703-chromosome	211703-chromosome_0267	302318	302449	-	132	CDS							hypothetical protein
211703-chromosome	211703-chromosome_0268	302444	303754	+	1311	CDS							Cell division trigger factor (EC 5.2.1.8)
211703-chromosome	211703-chromosome_0269	303841	304464	+	624	CDS							ATP-dependent Clp protease proteolytic subunit (EC 3.4.21.92)
211703-chromosome	211703-chromosome_0270	304535	305809	+	1275	CDS							ATP-dependent Clp protease ATP-binding subunit ClpX
211703-chromosome	211703-chromosome_0271	305949	308303	+	2355	CDS							ATP-dependent protease La (EC 3.4.21.53) Type I
211703-chromosome	211703-chromosome_0272	308544	308816	+	273	CDS							DNA-binding protein HU-beta
211703-chromosome	211703-chromosome_0273	308966	310879	+	1914	CDS							Peptidyl-prolyl cis-trans isomerase PpiD (EC 5.2.1.8)
211703-chromosome	211703-chromosome_0274	311162	312754	-	1593	CDS							Putative ATPase component of ABC transporter with duplicated ATPase domain
211703-chromosome	211703-chromosome_0275	312965	314620	-	1656	CDS							Acetate permease ActP (cation/acetate symporter)
211703-chromosome	211703-chromosome_0276	314617	314928	-	312	CDS							Putative membrane protein, clustering with ActP
211703-chromosome	211703-chromosome_0277	315036	315662	-	627	CDS							DNA polymerase III epsilon subunit (EC 2.7.7.7)
211703-chromosome	211703-chromosome_0278	315665	317452	-	1788	CDS							Predicted signal-transduction protein containing cAMP-binding and CBS domains
211703-chromosome	211703-chromosome_0279	317610	318416	+	807	CDS							Enoyl-CoA hydratase (EC 4.2.1.17)
211703-chromosome	211703-chromosome_0280	318498	319991	-	1494	CDS							Sodium/alanine symporter family protein
211703-chromosome	211703-chromosome_0281	320139	320255	-	117	CDS							hypothetical protein
211703-chromosome	211703-chromosome_0282	320298	320735	+	438	CDS							PhnO protein
211703-chromosome	211703-chromosome_0283	320754	321563	+	810	CDS							Inner membrane protein
211703-chromosome	211703-chromosome_0284	321645	322241	-	597	CDS							FIG00361445: hypothetical protein
211703-chromosome	211703-chromosome_0285	323200	326094	-	2895	CDS							putative exported protein
211703-chromosome	211703-chromosome_0286	326378	326791	-	414	CDS							Predicted transcriptional regulator LiuR of leucine degradation pathway, MerR family
211703-chromosome	211703-chromosome_0287	326846	327817	-	972	CDS							Hydroxymethylglutaryl-CoA lyase (EC 4.1.3.4)
211703-chromosome	211703-chromosome_0288	327814	329778	-	1965	CDS							Methylcrotonyl-CoA carboxylase biotin-containing subunit (EC 6.4.1.4)
211703-chromosome	211703-chromosome_0289	329888	330736	-	849	CDS							Methylglutaconyl-CoA hydratase (EC 4.2.1.18)
211703-chromosome	211703-chromosome_0290	330746	332362	-	1617	CDS							Methylcrotonyl-CoA carboxylase carboxyl transferase subunit (EC 6.4.1.4)
211703-chromosome	211703-chromosome_0291	332359	333507	-	1149	CDS							Isovaleryl-CoA dehydrogenase (EC 1.3.8.4)
211703-chromosome	211703-chromosome_0292	333765	335276	+	1512	CDS							Methylmalonate-semialdehyde dehydrogenase (EC 1.2.1.27)
211703-chromosome	211703-chromosome_0293	335358	336515	+	1158	CDS							Branched-chain acyl-CoA dehydrogenase (EC 1.3.99.12)
211703-chromosome	211703-chromosome_0294	336634	337425	+	792	CDS							3-hydroxyisobutyryl-CoA hydrolase (EC 3.1.2.4)
211703-chromosome	211703-chromosome_0295	337465	338604	+	1140	CDS							3-hydroxyisobutyryl-CoA hydrolase (EC 3.1.2.4)
211703-chromosome	211703-chromosome_0296	338632	339552	+	921	CDS							3-hydroxyisobutyrate dehydrogenase (EC 1.1.1.31)
211703-chromosome	211703-chromosome_0297	339624	340385	+	762	CDS							3-oxoacyl-[acyl-carrier protein] reductase (EC 1.1.1.100)
211703-chromosome	211703-chromosome_0298	340751	342187	+	1437	CDS							Arginine/ornithine antiporter ArcD
211703-chromosome	211703-chromosome_0299	342279	343067	+	789	CDS							Protein of unknown function DUF81
211703-chromosome	211703-chromosome_0300	345574	346602	+	1029	CDS							Outer membrane protein romA
211703-chromosome	211703-chromosome_0301	346785	347792	-	1008	CDS							Ribose ABC transport system, permease protein RbsC (TC 3.A.1.2.1)
211703-chromosome	211703-chromosome_0302	347785	348804	-	1020	CDS							Ribose ABC transport system, permease protein RbsC (TC 3.A.1.2.1)
211703-chromosome	211703-chromosome_0303	348806	350320	-	1515	CDS							Putative sugar ABC transport system, ATP-binding protein YtfR (EC 3.6.3.17)
211703-chromosome	211703-chromosome_0304	350400	351359	-	960	CDS							Putative sugar ABC transport system, periplasmic binding protein YtfQ precursor
211703-chromosome	211703-chromosome_0305	351643	352596	-	954	CDS							Transcriptional regulator, LysR family
211703-chromosome	211703-chromosome_0306	352726	353577	+	852	CDS							ThiJ/PfpI family protein
211703-chromosome	211703-chromosome_0307	353784	357218	+	3435	CDS							FIG01057222: hypothetical protein
211703-chromosome	211703-chromosome_0308	357320	358198	-	879	CDS							Hydrogen peroxide-inducible genes activator
211703-chromosome	211703-chromosome_0309	358360	359145	+	786	CDS							Formate dehydrogenase chain D (EC 1.2.1.2)
211703-chromosome	211703-chromosome_0310	359117	361426	+	2310	CDS							Putative formate dehydrogenase oxidoreductase protein
211703-chromosome	211703-chromosome_0311	361510	363084	-	1575	CDS							diguanylate cyclase/phosphodiesterase (GGDEF & EAL domains) with PAS/PAC sensor(s)
211703-chromosome	211703-chromosome_0312	363049	363162	+	114	CDS							hypothetical protein
211703-chromosome	211703-chromosome_0313	363186	364103	-	918	CDS							Transcriptional regulator
211703-chromosome	211703-chromosome_0314	364267	365700	+	1434	CDS							Beta-glucosidase (EC 3.2.1.21); 6-phospho-beta-glucosidase (EC 3.2.1.86)
211703-chromosome	211703-chromosome_0315	365796	366554	-	759	CDS							Reductase
211703-chromosome	211703-chromosome_0316	366685	367620	+	936	CDS							Transcriptional regulator
211703-chromosome	211703-chromosome_0317	367600	368610	-	1011	CDS							Transcriptional regulator, AraC family
211703-chromosome	211703-chromosome_0318	368737	368853	-	117	CDS							hypothetical protein
211703-chromosome	211703-chromosome_0319	368842	370878	+	2037	CDS							Beta-hexosaminidase (EC 3.2.1.52)
211703-chromosome	211703-chromosome_0320	371048	371905	+	858	CDS							Endonuclease IV (EC 3.1.21.2)
211703-chromosome	211703-chromosome_0321	371941	372918	+	978	CDS							MGC89088 protein
211703-chromosome	211703-chromosome_0322	373004	373888	-	885	CDS							Transcriptional regulator, LysR family
211703-chromosome	211703-chromosome_0323	373959	374972	+	1014	CDS							Tellurite resistance protein
211703-chromosome	211703-chromosome_0324	375153	376181	+	1029	CDS							Lipid A biosynthesis (KDO) 2-(lauroyl)-lipid IVA acyltransferase (EC 2.3.1.-)
211703-chromosome	211703-chromosome_0325	376249	376383	-	135	CDS							hypothetical protein
211703-chromosome	211703-chromosome_0326	376312	377331	+	1020	CDS							Lipid A biosynthesis lauroyl acyltransferase (EC 2.3.1.-)
211703-chromosome	211703-chromosome_0327	377426	378286	+	861	CDS							FIG00361278: hypothetical protein
211703-chromosome	211703-chromosome_0328	378347	379225	-	879	CDS							Pirin-related protein
211703-chromosome	211703-chromosome_0329	379469	381871	+	2403	CDS							DNA polymerase II (EC 2.7.7.7)
211703-chromosome	211703-chromosome_0330	382012	382088	-	77	rna							tRNA-Val-GAC
211703-chromosome	211703-chromosome_0331	382128	382204	-	77	rna							tRNA-Val-GAC
211703-chromosome	211703-chromosome_0332	382210	382288	-	79	rna							tRNA-Pseudo-GAC
211703-chromosome	211703-chromosome_0333	382326	382402	-	77	rna							tRNA-Val-GAC
211703-chromosome	211703-chromosome_0334	382420	382496	-	77	rna							tRNA-Val-GAC
211703-chromosome	211703-chromosome_0335	382508	382584	-	77	rna							tRNA-Val-GAC
211703-chromosome	211703-chromosome_0336	382779	384239	-	1461	CDS							Multi antimicrobial extrusion protein (Na(+)/drug antiporter), MATE family of MDR efflux pumps
211703-chromosome	211703-chromosome_0337	384310	384516	-	207	CDS							FIG00361744: hypothetical protein
211703-chromosome	211703-chromosome_0338	384650	385261	+	612	CDS							Riboflavin synthase eubacterial/eukaryotic (EC 2.5.1.9)
211703-chromosome	211703-chromosome_0339	385364	385654	+	291	CDS							hypothetical protein
211703-chromosome	211703-chromosome_0340	385733	385936	-	204	CDS							FIG00362276: hypothetical protein
211703-chromosome	211703-chromosome_0341	386073	386732	-	660	CDS							2-deoxyglucose-6-phosphate hydrolase YniC
211703-chromosome	211703-chromosome_0342	386861	388039	-	1179	CDS							Phosphoribosylglycinamide formyltransferase 2 (EC 2.1.2.-)
211703-chromosome	211703-chromosome_0343	388113	389003	-	891	CDS							Putative transporter, DME family
211703-chromosome	211703-chromosome_0344	389131	389817	+	687	CDS							FMN-dependent NADH-azoreductase
211703-chromosome	211703-chromosome_0345	389913	390092	-	180	CDS							hypothetical protein
211703-chromosome	211703-chromosome_0346	390254	390442	-	189	CDS							FIG00362240: hypothetical protein
211703-chromosome	211703-chromosome_0347	390439	390909	-	471	CDS							Transcriptional regulator, MarR family
211703-chromosome	211703-chromosome_0348	391060	392292	-	1233	CDS							hypothetical protein
211703-chromosome	211703-chromosome_0349	392564	393433	+	870	CDS							FIG00362319: hypothetical protein
211703-chromosome	211703-chromosome_0350	393435	393746	+	312	CDS							FIG00361774: hypothetical protein
211703-chromosome	211703-chromosome_0351	393792	394115	-	324	CDS							putative cytoplasmic protein
211703-chromosome	211703-chromosome_0352	394400	395176	-	777	CDS							Monofunctional biosynthetic peptidoglycan transglycosylase (EC 2.4.2.-)
211703-chromosome	211703-chromosome_0353	395161	395487	-	327	CDS							FIG00361526: hypothetical protein
211703-chromosome	211703-chromosome_0354	395668	395937	-	270	CDS							Cell division topological specificity factor MinE
211703-chromosome	211703-chromosome_0355	395940	396752	-	813	CDS							Septum site-determining protein MinD
211703-chromosome	211703-chromosome_0356	396771	397496	-	726	CDS							Septum site-determining protein MinC
211703-chromosome	211703-chromosome_0357	397603	397881	+	279	CDS							Protein YcgL
211703-chromosome	211703-chromosome_0358	397878	398840	+	963	CDS							Membrane-bound lytic murein transglycosylase B (EC 3.2.1.-)
211703-chromosome	211703-chromosome_0359	399003	400373	-	1371	CDS							L-serine dehydratase (EC 4.3.1.17)
211703-chromosome	211703-chromosome_0360	400658	402040	-	1383	CDS							L-serine dehydratase (EC 4.3.1.17)
211703-chromosome	211703-chromosome_0361	402197	402481	-	285	CDS							Uncharacterized protein conserved in bacteria
211703-chromosome	211703-chromosome_0362	402750	404003	+	1254	CDS							Proton/glutamate symport protein @ Sodium/glutamate symport protein
211703-chromosome	211703-chromosome_0363	404112	404510	-	399	CDS							Predicted transcriptional regulator LiuR of leucine degradation pathway, MerR family
211703-chromosome	211703-chromosome_0364	404643	405809	+	1167	CDS							3-ketoacyl-CoA thiolase [isoleucine degradation] (EC 2.3.1.16)
211703-chromosome	211703-chromosome_0365	405871	407112	-	1242	CDS							Predicted signal transduction protein
211703-chromosome	211703-chromosome_0366	407229	408485	-	1257	CDS							Long-chain fatty acid transport protein
211703-chromosome	211703-chromosome_0367	408737	410008	-	1272	CDS							Long-chain fatty acid transport protein precursor
211703-chromosome	211703-chromosome_0368	410417	411160	-	744	CDS							FIG00920272: hypothetical protein
211703-chromosome	211703-chromosome_0369	411153	411743	-	591	CDS							RNA polymerase sigma-70 factor, ECF subfamily
211703-chromosome	211703-chromosome_0370	411774	413318	-	1545	CDS							BatD
211703-chromosome	211703-chromosome_0371	413315	413812	-	498	CDS							TPR domain protein in aerotolerance operon
211703-chromosome	211703-chromosome_0372	413766	414278	-	513	CDS							TPR domain protein in aerotolerance operon
211703-chromosome	211703-chromosome_0373	414418	414822	+	405	CDS							hypothetical protein
211703-chromosome	211703-chromosome_0374	414799	415761	-	963	CDS							BatA (Bacteroides aerotolerance operon)
211703-chromosome	211703-chromosome_0375	415758	416285	-	528	CDS							hypothetical protein
211703-chromosome	211703-chromosome_0376	416300	417190	-	891	CDS							hypothetical protein PA3071
211703-chromosome	211703-chromosome_0377	417219	418169	-	951	CDS							MoxR-like ATPase in aerotolerance operon
211703-chromosome	211703-chromosome_0378	418353	419663	+	1311	CDS							3-ketoacyl-CoA thiolase (EC 2.3.1.16) @ Acetyl-CoA acetyltransferase (EC 2.3.1.9)
211703-chromosome	211703-chromosome_0379	419660	421810	+	2151	CDS							Enoyl-CoA hydratase (EC 4.2.1.17) / Delta(3)-cis-delta(2)-trans-enoyl-CoA isomerase (EC 5.3.3.8) / 3-hydroxyacyl-CoA dehydrogenase (EC 1.1.1.35) / 3-hydroxybutyryl-CoA epimerase (EC 5.1.2.3)
211703-chromosome	211703-chromosome_0380	422073	422213	+	141	CDS							hypothetical protein
211703-chromosome	211703-chromosome_0381	422403	422960	+	558	CDS							YaeQ protein
211703-chromosome	211703-chromosome_0382	422972	423856	+	885	CDS							Arginine/ornithine antiporter ArcD
211703-chromosome	211703-chromosome_0383	424951	425097	+	147	CDS							hypothetical protein
211703-chromosome	211703-chromosome_0384	425388	426050	-	663	CDS							hypothetical protein
211703-chromosome	211703-chromosome_0385	426094	426237	-	144	CDS							hypothetical protein
211703-chromosome	211703-chromosome_0386	426411	426761	+	351	CDS							hypothetical protein
211703-chromosome	211703-chromosome_0387	426776	428185	+	1410	CDS							Phage terminase, large subunit
211703-chromosome	211703-chromosome_0388	428182	429198	+	1017	CDS							Phage capsid packaging protein
211703-chromosome	211703-chromosome_0389	429379	429510	+	132	CDS							possible (AB008550) orf34 [bacteriophage phi CTX]
211703-chromosome	211703-chromosome_0390	433311	433817	-	507	CDS							Phage protein
211703-chromosome	211703-chromosome_0391	433814	435940	-	2127	CDS							Replication gene A protein
211703-chromosome	211703-chromosome_0392	436138	436335	-	198	CDS							Phage protein
211703-chromosome	211703-chromosome_0393	436332	436787	-	456	CDS							Phage protein
211703-chromosome	211703-chromosome_0394	436972	437232	-	261	CDS							C protein
211703-chromosome	211703-chromosome_0395	437489	437941	-	453	CDS							FIG00362155: hypothetical protein
211703-chromosome	211703-chromosome_0396	437955	438464	-	510	CDS							Transcriptional regulator
211703-chromosome	211703-chromosome_0397	438502	438771	-	270	CDS							hypothetical protein
211703-chromosome	211703-chromosome_0398	439392	439808	+	417	CDS							Phage repressor protein C2
211703-chromosome	211703-chromosome_0399	440557	441510	+	954	CDS							Putative phage protein
211703-chromosome	211703-chromosome_0400	442394	443380	+	987	CDS							Integrase
211703-chromosome	211703-chromosome_0401	443778	444761	+	984	CDS							Phenylalanyl-tRNA synthetase alpha chain (EC 6.1.1.20)
211703-chromosome	211703-chromosome_0402	444774	447161	+	2388	CDS							Phenylalanyl-tRNA synthetase beta chain (EC 6.1.1.20)
211703-chromosome	211703-chromosome_0403	447165	447461	+	297	CDS							Integration host factor alpha subunit
211703-chromosome	211703-chromosome_0404	447516	451439	+	3924	CDS							histidine kinase/response regulator hybrid protein
211703-chromosome	211703-chromosome_0405	451441	452691	+	1251	CDS							Response regulator
211703-chromosome	211703-chromosome_0406	452731	453306	+	576	CDS							Acetyl-CoA synthetase (ADP-forming) alpha and beta chains, putative
211703-chromosome	211703-chromosome_0407	453379	454152	+	774	CDS							NAD-dependent protein deacetylase of SIR2 family
211703-chromosome	211703-chromosome_0408	454259	454717	+	459	CDS							hypothetical protein
211703-chromosome	211703-chromosome_0409	454714	455547	+	834	CDS							GGDEF family protein
211703-chromosome	211703-chromosome_0410	455522	456364	+	843	CDS							GGDEF family protein
211703-chromosome	211703-chromosome_0411	456454	457479	-	1026	CDS							Ribose operon repressor
211703-chromosome	211703-chromosome_0412	457479	458411	-	933	CDS							Ribokinase (EC 2.7.1.15)
211703-chromosome	211703-chromosome_0413	458510	459349	-	840	CDS							Ribose ABC transport system, periplasmic ribose-binding protein RbsB (TC 3.A.1.2.1)
211703-chromosome	211703-chromosome_0414	459417	460385	-	969	CDS							Ribose ABC transport system, permease protein RbsC (TC 3.A.1.2.1)
211703-chromosome	211703-chromosome_0415	460382	461911	-	1530	CDS							Ribose ABC transport system, ATP-binding protein RbsA (TC 3.A.1.2.1)
211703-chromosome	211703-chromosome_0416	461947	462366	-	420	CDS							Ribose ABC transport system, high affinity permease RbsD (TC 3.A.1.2.1)
211703-chromosome	211703-chromosome_0417	462612	463229	-	618	CDS							Glutathione S-transferase (EC 2.5.1.18)
211703-chromosome	211703-chromosome_0418	463487	464242	+	756	CDS							Probable proline and glycine rich transmembrane protein gene in bax
211703-chromosome	211703-chromosome_0419	464304	464966	+	663	CDS							Hypothetical protein, bax gene locus
211703-chromosome	211703-chromosome_0420	465038	465946	-	909	CDS							tRNA(Cytosine32)-2-thiocytidine synthetase
211703-chromosome	211703-chromosome_0421	466014	466961	-	948	CDS							Universal stress protein E
211703-chromosome	211703-chromosome_0422	467098	467853	-	756	CDS							Fumarate and nitrate reduction regulatory protein
211703-chromosome	211703-chromosome_0423	467922	468608	-	687	CDS							Heavy-metal-associated domain (N-terminus) and membrane-bounded cytochrome biogenesis cycZ-like domain, possible membrane copper tolerance protein
211703-chromosome	211703-chromosome_0424	468592	468798	-	207	CDS							Type cbb3 cytochrome oxidase biogenesis protein CcoS, involved in heme b insertion
211703-chromosome	211703-chromosome_0425	468881	471196	-	2316	CDS							Type cbb3 cytochrome oxidase biogenesis protein CcoI; Copper-translocating P-type ATPase (EC 3.6.3.4)
211703-chromosome	211703-chromosome_0426	471176	471364	+	189	CDS							hypothetical protein
211703-chromosome	211703-chromosome_0427	471366	471854	-	489	CDS							Putative analog of CcoH, COG3198
211703-chromosome	211703-chromosome_0428	471968	472957	-	990	CDS							Cytochrome c oxidase subunit CcoP (EC 1.9.3.1)
211703-chromosome	211703-chromosome_0429	472957	473136	-	180	CDS							Cytochrome c oxidase subunit CcoQ (EC 1.9.3.1)
211703-chromosome	211703-chromosome_0430	473148	473762	-	615	CDS							Cytochrome c oxidase subunit CcoO (EC 1.9.3.1)
211703-chromosome	211703-chromosome_0431	473781	475205	-	1425	CDS							Cytochrome c oxidase subunit CcoN (EC 1.9.3.1)
211703-chromosome	211703-chromosome_0432	475527	475943	+	417	CDS							hypothetical protein
211703-chromosome	211703-chromosome_0433	476052	476510	+	459	CDS							Free methionine-(R)-sulfoxide reductase, contains GAF domain
211703-chromosome	211703-chromosome_0434	476612	477256	+	645	CDS							ProQ: influences osmotic activation of compatible solute ProP
211703-chromosome	211703-chromosome_0435	477265	479280	+	2016	CDS							Tail-specific protease precursor (EC 3.4.21.102)
211703-chromosome	211703-chromosome_0436	479410	482034	+	2625	CDS							Membrane alanine aminopeptidase N (EC 3.4.11.2)
211703-chromosome	211703-chromosome_0437	482102	482323	+	222	CDS							FIG00361373: hypothetical protein
211703-chromosome	211703-chromosome_0438	482598	487460	+	4863	CDS							NAD-specific glutamate dehydrogenase (EC 1.4.1.2), large form
211703-chromosome	211703-chromosome_0439	487508	488518	+	1011	CDS							Dihydroorotate dehydrogenase (EC 1.3.3.1)
211703-chromosome	211703-chromosome_0440	488604	489140	+	537	CDS							FIG01199806: hypothetical protein
211703-chromosome	211703-chromosome_0441	489451	491622	+	2172	CDS							23S rRNA (guanine-N-2-) -methyltransferase rlmL EC 2.1.1.-)
211703-chromosome	211703-chromosome_0442	491622	491849	+	228	CDS							Thiol-disulfide isomerase and thioredoxin
211703-chromosome	211703-chromosome_0443	491922	493832	+	1911	CDS							ABC transporter ATP-binding protein uup
211703-chromosome	211703-chromosome_0444	493841	495490	+	1650	CDS							FIG00361486: hypothetical protein
211703-chromosome	211703-chromosome_0445	495648	495827	+	180	CDS							Ribosome modulation factor
211703-chromosome	211703-chromosome_0446	495912	496472	-	561	CDS							3-hydroxyacyl-[acyl-carrier-protein] dehydratase, FabA form (EC 4.2.1.59)
211703-chromosome	211703-chromosome_0447	496551	498530	-	1980	CDS							ATP-dependent protease La (EC 3.4.21.53) Type II
211703-chromosome	211703-chromosome_0448	498661	498897	+	237	CDS							hypothetical protein
211703-chromosome	211703-chromosome_0449	500603	500917	-	315	CDS							Zona occludens toxin
211703-chromosome	211703-chromosome_0450	501298	501615	-	318	CDS							hypothetical protein
211703-chromosome	211703-chromosome_0451	501660	503468	-	1809	CDS							Period clock protein
211703-chromosome	211703-chromosome_0452	504259	504675	-	417	CDS							Phage ssDNA binding protein #Inoviridae protein Gp5
211703-chromosome	211703-chromosome_0453	504688	505563	-	876	CDS							Phage replication initiation protein #Inoviridae protein Gp2
211703-chromosome	211703-chromosome_0454	505819	506088	-	270	CDS							Phage replication initiation protein
211703-chromosome	211703-chromosome_0455	507411	507647	+	237	CDS							hypothetical protein
211703-chromosome	211703-chromosome_0456	508864	510036	-	1173	CDS							Zona occludens toxin
211703-chromosome	211703-chromosome_0457	510046	510363	-	318	CDS							VSK receptor, phage related
211703-chromosome	211703-chromosome_0458	510407	510529	-	123	CDS							hypothetical protein
211703-chromosome	211703-chromosome_0459	511042	512214	-	1173	CDS							hypothetical protein
211703-chromosome	211703-chromosome_0460	513069	513413	-	345	CDS							Phage ssDNA binding protein #Inoviridae protein Gp5
211703-chromosome	211703-chromosome_0461	513426	513923	-	498	CDS							Phage replication initiation protein #Inoviridae protein Gp2
211703-chromosome	211703-chromosome_0462	513981	514826	-	846	CDS							Phage replication initiation protein
211703-chromosome	211703-chromosome_0463	516224	517492	-	1269	CDS							Site-specific recombinase, phage integrase family
211703-chromosome	211703-chromosome_0464	517800	518105	-	306	CDS							YebG, DNA damage-inducible gene in SOS regulon, expressed in stationary phase
211703-chromosome	211703-chromosome_0465	518326	518970	+	645	CDS							Paraquat-inducible protein A
211703-chromosome	211703-chromosome_0466	518948	519556	+	609	CDS							Paraquat-inducible protein A
211703-chromosome	211703-chromosome_0467	519608	522103	+	2496	CDS							Paraquat-inducible protein B
211703-chromosome	211703-chromosome_0468	522233	523663	+	1431	CDS							Ribosomal RNA small subunit methyltransferase F (EC 2.1.1.-)
211703-chromosome	211703-chromosome_0469	523898	524209	-	312	CDS							hypothetical protein
211703-chromosome	211703-chromosome_0470	524430	525989	+	1560	CDS							Mobile element protein
211703-chromosome	211703-chromosome_0471	527768	528796	-	1029	CDS							Integrase/recombinase xerD homolog
211703-chromosome	211703-chromosome_0472	529099	529878	-	780	CDS							Putative deoxyribonuclease YcfH
211703-chromosome	211703-chromosome_0473	529891	530838	-	948	CDS							DNA polymerase III delta prime subunit (EC 2.7.7.7)
211703-chromosome	211703-chromosome_0474	530823	531464	-	642	CDS							Thymidylate kinase (EC 2.7.4.9)
211703-chromosome	211703-chromosome_0475	531464	532396	-	933	CDS							FIG004453: protein YceG like
211703-chromosome	211703-chromosome_0476	532455	533180	-	726	CDS							Aminodeoxychorismate lyase (EC 4.1.3.38)
211703-chromosome	211703-chromosome_0477	533328	534533	-	1206	CDS							3-oxoacyl-[acyl-carrier-protein] synthase, KASII (EC 2.3.1.179)
211703-chromosome	211703-chromosome_0478	534651	534887	-	237	CDS							Acyl carrier protein
211703-chromosome	211703-chromosome_0479	535045	535779	-	735	CDS							3-oxoacyl-[acyl-carrier protein] reductase (EC 1.1.1.100)
211703-chromosome	211703-chromosome_0480	535793	536728	-	936	CDS							Malonyl CoA-acyl carrier protein transacylase (EC 2.3.1.39)
211703-chromosome	211703-chromosome_0481	536795	537754	-	960	CDS							3-oxoacyl-[acyl-carrier-protein] synthase, KASIII (EC 2.3.1.180)
211703-chromosome	211703-chromosome_0482	537761	538570	-	810	CDS							Phosphate:acyl-ACP acyltransferase PlsX
211703-chromosome	211703-chromosome_0483	538790	538957	-	168	CDS							LSU ribosomal protein L32p
211703-chromosome	211703-chromosome_0484	538978	539409	-	432	CDS							COG1399 protein, clustered with ribosomal protein L32p
211703-chromosome	211703-chromosome_0485	539696	540199	-	504	CDS							Collagenase and related proteases
211703-chromosome	211703-chromosome_0486	540509	541090	+	582	CDS							FIG146278: Maf/YceF/YhdE family protein
211703-chromosome	211703-chromosome_0487	541143	542066	-	924	CDS							Ribosomal large subunit pseudouridine synthase C (EC 4.2.1.70)
211703-chromosome	211703-chromosome_0488	542502	545636	+	3135	CDS							Ribonuclease E (EC 3.1.26.12)
211703-chromosome	211703-chromosome_0489	546284	547756	-	1473	CDS							Low-affinity inorganic phosphate transporter
211703-chromosome	211703-chromosome_0490	548077	548658	-	582	CDS							Deoxycytidine triphosphate deaminase (EC 3.5.4.13)
211703-chromosome	211703-chromosome_0491	548722	549366	-	645	CDS							Uridine kinase (EC 2.7.1.48) [C1]
211703-chromosome	211703-chromosome_0492	549475	550557	-	1083	CDS							Scaffold protein for [4Fe-4S] cluster assembly ApbC, MRP-like
211703-chromosome	211703-chromosome_0493	550764	552776	+	2013	CDS							Methionyl-tRNA synthetase (EC 6.1.1.10)
211703-chromosome	211703-chromosome_0494	552848	553582	-	735	CDS							hypothetical protein
211703-chromosome	211703-chromosome_0495	553595	553867	-	273	CDS							Acylphosphate phosphohydrolase (EC 3.6.1.7), putative
211703-chromosome	211703-chromosome_0496	553953	555383	+	1431	CDS							N-acetylglucosamine regulated methyl-accepting chemotaxis protein
211703-chromosome	211703-chromosome_0497	555568	556761	+	1194	CDS							LSU m5C1962 methyltransferase RlmI
211703-chromosome	211703-chromosome_0498	557231	557875	-	645	CDS							Maleylacetoacetate isomerase (EC 5.2.1.2) / Glutathione S-transferase
211703-chromosome	211703-chromosome_0499	558134	559318	+	1185	CDS							putative acyltransferase
211703-chromosome	211703-chromosome_0500	559667	560704	+	1038	CDS							Selenide,water dikinase (EC 2.7.9.3)
211703-chromosome	211703-chromosome_0501	560701	561831	+	1131	CDS							Selenophosphate-dependent tRNA 2-selenouridine synthase
211703-chromosome	211703-chromosome_0502	561825	562469	+	645	CDS							Hypothetical metal-binding enzyme, YcbL homolog
211703-chromosome	211703-chromosome_0503	562445	563446	-	1002	CDS							Response regulator
211703-chromosome	211703-chromosome_0504	563458	566628	-	3171	CDS							Two-component system sensor protein
211703-chromosome	211703-chromosome_0505	566833	567006	-	174	CDS							LSU ribosomal protein L25p
211703-chromosome	211703-chromosome_0506	567285	568115	-	831	CDS							hypothetical protein
211703-chromosome	211703-chromosome_0507	568187	572086	-	3900	CDS							ATP-dependent RNA helicase HrpA (EC 3.6.4.13)
211703-chromosome	211703-chromosome_0508	572275	572697	-	423	CDS							Inosine monophosphate dehydrogenase-related protein
211703-chromosome	211703-chromosome_0509	572781	573851	-	1071	CDS							FIG000557: hypothetical protein co-occurring with RecR
211703-chromosome	211703-chromosome_0510	574258	575580	+	1323	CDS							Predicted histidine uptake transporter
211703-chromosome	211703-chromosome_0511	575638	576519	-	882	CDS							Pirin
211703-chromosome	211703-chromosome_0512	576638	577564	+	927	CDS							Transcriptional regulator, LysR family
211703-chromosome	211703-chromosome_0513	577676	578005	-	330	CDS							FIG000557: hypothetical protein co-occurring with RecR
211703-chromosome	211703-chromosome_0514	578130	580607	-	2478	CDS							DNA polymerase III subunits gamma and tau (EC 2.7.7.7)
211703-chromosome	211703-chromosome_0515	580785	581372	-	588	CDS							Adenine phosphoribosyltransferase (EC 2.4.2.7)
211703-chromosome	211703-chromosome_0516	581463	581840	-	378	CDS							Hypothetical protein DUF454
211703-chromosome	211703-chromosome_0517	582017	582961	+	945	CDS							tRNA-dihydrouridine synthase C (EC 1.-.-.-)
211703-chromosome	211703-chromosome_0518	583018	583845	+	828	CDS							L-rhamnose operon transcriptional activator RhaR
211703-chromosome	211703-chromosome_0519	583920	584885	+	966	CDS							FIG006442: Integral membrane protein
211703-chromosome	211703-chromosome_0520	584982	585335	+	354	CDS							DksA-type zinc finger protein
211703-chromosome	211703-chromosome_0521	585494	586699	-	1206	CDS							Ribonuclease D (EC 3.1.26.3)
211703-chromosome	211703-chromosome_0522	586705	588396	-	1692	CDS							Long-chain-fatty-acid--CoA ligase (EC 6.2.1.3)
211703-chromosome	211703-chromosome_0523	588578	589435	-	858	CDS							Predicted hydrolase/acyltransferase
211703-chromosome	211703-chromosome_0524	589445	589960	-	516	CDS							Starvation lipoprotein Slp paralog
211703-chromosome	211703-chromosome_0525	590010	590711	-	702	CDS							TsaB protein, required for threonylcarbamoyladenosine (t(6)A) formation in tRNA
211703-chromosome	211703-chromosome_0526	590809	592722	-	1914	CDS							DinG family ATP-dependent helicase YoaA
211703-chromosome	211703-chromosome_0527	592790	593035	-	246	CDS							hypothetical protein
211703-chromosome	211703-chromosome_0528	593379	594275	+	897	CDS							ATP phosphoribosyltransferase (EC 2.4.2.17)
211703-chromosome	211703-chromosome_0529	594306	595631	+	1326	CDS							Histidinol dehydrogenase (EC 1.1.1.23)
211703-chromosome	211703-chromosome_0530	595628	596698	+	1071	CDS							Histidinol-phosphate aminotransferase (EC 2.6.1.9)
211703-chromosome	211703-chromosome_0531	596718	597851	+	1134	CDS							Histidinol-phosphatase (EC 3.1.3.15) / Imidazoleglycerol-phosphate dehydratase (EC 4.2.1.19)
211703-chromosome	211703-chromosome_0532	597851	598474	+	624	CDS							Imidazole glycerol phosphate synthase amidotransferase subunit (EC 2.4.2.-)
211703-chromosome	211703-chromosome_0533	598480	599226	+	747	CDS							Phosphoribosylformimino-5-aminoimidazole carboxamide ribotide isomerase (EC 5.3.1.16)
211703-chromosome	211703-chromosome_0534	599359	600468	+	1110	CDS							Response regulator
211703-chromosome	211703-chromosome_0535	600461	602614	+	2154	CDS							Sensory box/GGDEF family protein
211703-chromosome	211703-chromosome_0536	602611	606582	+	3972	CDS							diguanylate cyclase/phosphodiesterase (GGDEF & EAL domains) with PAS/PAC sensor(s)
211703-chromosome	211703-chromosome_0537	606761	607534	+	774	CDS							Imidazole glycerol phosphate synthase cyclase subunit (EC 4.1.3.-)
211703-chromosome	211703-chromosome_0538	607527	608162	+	636	CDS							Phosphoribosyl-AMP cyclohydrolase (EC 3.5.4.19) / Phosphoribosyl-ATP pyrophosphatase (EC 3.6.1.31)
211703-chromosome	211703-chromosome_0539	608255	608575	-	321	CDS							hypothetical protein
211703-chromosome	211703-chromosome_0540	608642	609367	-	726	CDS							Probable repressor transcription regulator protein
211703-chromosome	211703-chromosome_0541	609376	609534	-	159	CDS							hypothetical protein
211703-chromosome	211703-chromosome_0542	609531	611153	-	1623	CDS							3-methylmercaptopropionyl-CoA ligase (DmdB)
211703-chromosome	211703-chromosome_0543	611477	612016	+	540	CDS							FIG01200701: possible membrane protein
211703-chromosome	211703-chromosome_0544	612175	615393	-	3219	CDS							Extracellular and/or outer membrane deoxyribonuclease NucH/SO1066
211703-chromosome	211703-chromosome_0545	615991	617112	+	1122	CDS							Putative periplasmic substrate-binding transport protein
211703-chromosome	211703-chromosome_0546	617214	618266	+	1053	CDS							Iron(III) dicitrate transport system permease protein FecD (TC 3.A.1.14.1)
211703-chromosome	211703-chromosome_0547	618259	619029	+	771	CDS							Iron(III) dicitrate transport ATP-binding protein FecE (TC 3.A.1.14.1)
211703-chromosome	211703-chromosome_0548	619085	620314	+	1230	CDS							Probable conserved integral membrane transport protein
211703-chromosome	211703-chromosome_0549	620755	621795	+	1041	CDS							Mobile element protein
211703-chromosome	211703-chromosome_0550	621832	622083	-	252	CDS							hypothetical protein
211703-chromosome	211703-chromosome_0551	622359	622832	-	474	CDS							Uropathogenic specific protein
211703-chromosome	211703-chromosome_0552	624664	624969	-	306	CDS							LSU ribosomal protein L20p
211703-chromosome	211703-chromosome_0553	625036	625233	-	198	CDS							LSU ribosomal protein L35p
211703-chromosome	211703-chromosome_0554	625320	625727	-	408	CDS							Translation initiation factor 3
211703-chromosome	211703-chromosome_0555	625872	627800	-	1929	CDS							Threonyl-tRNA synthetase (EC 6.1.1.3)
211703-chromosome	211703-chromosome_0556	628125	628337	+	213	CDS							hypothetical protein
211703-chromosome	211703-chromosome_0557	628341	628931	-	591	CDS							TETRATRICOPEPTIDE REPEAT FAMILY PROTEIN
211703-chromosome	211703-chromosome_0558	629106	630161	+	1056	CDS							Radical SAM domain protein
211703-chromosome	211703-chromosome_0559	630646	633393	-	2748	CDS							DNA gyrase subunit A (EC 5.99.1.3)
211703-chromosome	211703-chromosome_0560	633593	634309	+	717	CDS							3-demethylubiquinone-9 3-methyltransferase (EC 2.1.1.64)
211703-chromosome	211703-chromosome_0561	634327	634995	+	669	CDS							Similar to phosphoglycolate phosphatase, clustered with ubiquinone biosynthesis SAM-dependent O-methyltransferase
211703-chromosome	211703-chromosome_0562	635422	635616	-	195	CDS							hypothetical protein
211703-chromosome	211703-chromosome_0563	635596	637851	+	2256	CDS							Ribonucleotide reductase of class Ia (aerobic), alpha subunit (EC 1.17.4.1)
211703-chromosome	211703-chromosome_0564	637982	639064	+	1083	CDS							Ribonucleotide reductase of class Ia (aerobic), beta subunit (EC 1.17.4.1)
211703-chromosome	211703-chromosome_0565	639113	639433	+	321	CDS							Ferredoxin
211703-chromosome	211703-chromosome_0566	639567	640697	-	1131	CDS							Membrane-bound lytic murein transglycosylase A precursor (EC 3.2.1.-)
211703-chromosome	211703-chromosome_0567	640869	641120	+	252	CDS							Predicted Fe-S protein
211703-chromosome	211703-chromosome_0568	641203	642927	-	1725	CDS							PTS system, fructose-specific IIB component (EC 2.7.1.69) / PTS system, fructose-specific IIC component (EC 2.7.1.69)
211703-chromosome	211703-chromosome_0569	642924	643913	-	990	CDS							1-phosphofructokinase (EC 2.7.1.56)
211703-chromosome	211703-chromosome_0570	643913	645013	-	1101	CDS							Fructose-specific phosphocarrier protein HPr (EC 2.7.1.69) / PTS system, fructose-specific IIA component (EC 2.7.1.69)
211703-chromosome	211703-chromosome_0571	645321	646307	+	987	CDS							Fructose repressor FruR, LacI family
211703-chromosome	211703-chromosome_0572	646458	646598	-	141	CDS							hypothetical protein
211703-chromosome	211703-chromosome_0573	646614	648014	+	1401	CDS							Tyrosine-specific transport protein
211703-chromosome	211703-chromosome_0574	648116	648457	+	342	CDS							Uncharacterized protein y4oB
211703-chromosome	211703-chromosome_0575	648457	649146	+	690	CDS							hypothetical protein
211703-chromosome	211703-chromosome_0576	649233	650633	-	1401	CDS							ATP-dependent RNA helicase RhlE
211703-chromosome	211703-chromosome_0577	650939	651757	+	819	CDS							extracellular solute-binding protein, family 3
211703-chromosome	211703-chromosome_0578	651845	652933	-	1089	CDS							Chorismate synthase (EC 4.2.3.5)
211703-chromosome	211703-chromosome_0579	652950	653897	-	948	CDS							Protein-N(5)-glutamine methyltransferase PrmB, methylates LSU ribosomal protein L3p
211703-chromosome	211703-chromosome_0580	654077	654475	+	399	CDS							FIG001674: hypothetical protein
211703-chromosome	211703-chromosome_0581	654566	654976	-	411	CDS							Bll8152 protein
211703-chromosome	211703-chromosome_0582	655023	655250	-	228	CDS							hypothetical protein
211703-chromosome	211703-chromosome_0583	655280	655678	-	399	CDS							Gfa-like protein
211703-chromosome	211703-chromosome_0584	655886	656251	-	366	CDS							Glyoxalase family protein
211703-chromosome	211703-chromosome_0585	656374	657819	-	1446	CDS							Chitinase (EC 3.2.1.14)
211703-chromosome	211703-chromosome_0586	658008	659201	-	1194	CDS							SAM-dependent methyltransferases
211703-chromosome	211703-chromosome_0587	659381	659959	+	579	CDS							Alkylphosphonate utilization operon protein PhnA
211703-chromosome	211703-chromosome_0588	660157	660288	+	132	CDS							hypothetical protein
211703-chromosome	211703-chromosome_0589	660326	660451	-	126	CDS							hypothetical protein
211703-chromosome	211703-chromosome_0590	660479	661114	+	636	CDS							Homoserine/homoserine lactone efflux protein
211703-chromosome	211703-chromosome_0591	661238	661441	+	204	CDS							hypothetical protein
211703-chromosome	211703-chromosome_0592	661563	662153	+	591	CDS							hypothetical protein
211703-chromosome	211703-chromosome_0593	662220	662711	-	492	CDS							Phosphohistidine phosphatase SixA
211703-chromosome	211703-chromosome_0594	662750	663664	-	915	CDS							Integral membrane protein
211703-chromosome	211703-chromosome_0595	663712	664518	-	807	CDS							Deoxyribose-phosphate aldolase (EC 4.1.2.4)
211703-chromosome	211703-chromosome_0596	664622	664891	-	270	CDS							Putative xanthosine permease
211703-chromosome	211703-chromosome_0597	664888	665838	-	951	CDS							Putative xanthosine permease
211703-chromosome	211703-chromosome_0598	665864	666691	-	828	CDS							Xanthosine phosphorylase (EC 2.4.2.1)
211703-chromosome	211703-chromosome_0599	667000	667938	+	939	CDS							Xanthosine operon regulatory protein XapR, LysR family
211703-chromosome	211703-chromosome_0600	667984	668292	-	309	CDS							FIG00361636: hypothetical protein
211703-chromosome	211703-chromosome_0601	668557	669027	-	471	CDS							hypothetical protein
211703-chromosome	211703-chromosome_0602	669061	669534	-	474	CDS							hypothetical protein
211703-chromosome	211703-chromosome_0603	669821	670207	-	387	CDS							Rare lipoprotein A precursor
211703-chromosome	211703-chromosome_0604	670357	674784	-	4428	CDS							Chromosome partition protein MukB
211703-chromosome	211703-chromosome_0605	674830	675540	-	711	CDS							Chromosome partition protein MukE
211703-chromosome	211703-chromosome_0606	675548	676867	-	1320	CDS							Chromosome partition protein MukF
211703-chromosome	211703-chromosome_0607	676982	677758	-	777	CDS							S-adenosylmethionine-dependent methyltransferase Functionally Coupled to the MukBEF Chromosome Partitioning Mechanism
211703-chromosome	211703-chromosome_0608	677887	678672	+	786	CDS							Membrane Protein Functionally coupled to the MukBEF Chromosome Partitioning Mechanism
211703-chromosome	211703-chromosome_0609	678808	679563	+	756	CDS							Triosephosphate isomerase (EC 5.3.1.1)
211703-chromosome	211703-chromosome_0610	679707	680678	+	972	CDS							6-phosphofructokinase (EC 2.7.1.11)
211703-chromosome	211703-chromosome_0611	681987	683243	+	1257	CDS							Catalyzes the cleavage of p-aminobenzoyl-glutamate to p-aminobenzoate and glutamate, subunit A
211703-chromosome	211703-chromosome_0612	683315	683995	-	681	CDS							5'-nucleotidase YjjG (EC 3.1.3.5)
211703-chromosome	211703-chromosome_0613	684029	685474	-	1446	CDS							Cytosol aminopeptidase PepA (EC 3.4.11.1)
211703-chromosome	211703-chromosome_0614	685658	685734	-	77	rna							tRNA-Met-CAT
211703-chromosome	211703-chromosome_0615	685832	685908	-	77	rna							tRNA-Met-CAT
211703-chromosome	211703-chromosome_0616	686005	686081	-	77	rna							tRNA-Met-CAT
211703-chromosome	211703-chromosome_0617	686179	686255	-	77	rna							tRNA-Met-CAT
211703-chromosome	211703-chromosome_0618	686353	686429	-	77	rna							tRNA-Met-CAT
211703-chromosome	211703-chromosome_0619	686526	686602	-	77	rna							tRNA-Met-CAT
211703-chromosome	211703-chromosome_0620	686699	686775	-	77	rna							tRNA-Met-CAT
211703-chromosome	211703-chromosome_0621	687011	687730	-	720	CDS							hypothetical protein
211703-chromosome	211703-chromosome_0622	687837	689471	-	1635	CDS							Predicted ATP-dependent endonuclease of the OLD family, YbjD subgroup
211703-chromosome	211703-chromosome_0623	689548	689670	-	123	CDS							hypothetical protein
211703-chromosome	211703-chromosome_0624	689733	690632	-	900	CDS							Transcriptional regulator, AraC family
211703-chromosome	211703-chromosome_0625	690799	691716	+	918	CDS							Permease of the drug/metabolite transporter (DMT) superfamily
211703-chromosome	211703-chromosome_0626	691768	692700	+	933	CDS							Transcriptional regulator, LysR family
211703-chromosome	211703-chromosome_0627	692753	693532	-	780	CDS							Putative membrane protein YfcA
211703-chromosome	211703-chromosome_0628	694131	694880	-	750	CDS							FIG074102: hypothetical protein
211703-chromosome	211703-chromosome_0629	695072	696061	-	990	CDS							D-alanine--D-alanine ligase (EC 6.3.2.4)
211703-chromosome	211703-chromosome_0630	696262	696852	-	591	CDS							SM-20-related protein
211703-chromosome	211703-chromosome_0631	697080	697556	+	477	CDS							Glutathione peroxidase family protein
211703-chromosome	211703-chromosome_0632	697753	699141	+	1389	CDS							ATP-dependent RNA helicase RhlE
211703-chromosome	211703-chromosome_0633	699212	699709	-	498	CDS							Histone acetyltransferase HPA2 and related acetyltransferases
211703-chromosome	211703-chromosome_0634	699715	700170	-	456	CDS							N-acetylglutamate synthase (EC 2.3.1.1)
211703-chromosome	211703-chromosome_0635	700194	700526	-	333	CDS							Protein of unknown function UPF0060
211703-chromosome	211703-chromosome_0636	700795	701772	-	978	CDS							FIG00361752: hypothetical protein
211703-chromosome	211703-chromosome_0637	701908	702459	+	552	CDS							Adenylate cyclase (EC 4.6.1.1)
211703-chromosome	211703-chromosome_0638	702486	702878	+	393	CDS							NTP pyrophosphohydrolases including oxidative damage repair enzymes
211703-chromosome	211703-chromosome_0639	702980	703486	+	507	CDS							PhnO protein
211703-chromosome	211703-chromosome_0640	703591	703899	+	309	CDS							Antibiotic biosynthesis monooxygenase
211703-chromosome	211703-chromosome_0641	703940	704812	-	873	CDS							Pyridoxal kinase (EC 2.7.1.35)
211703-chromosome	211703-chromosome_0642	705426	706166	-	741	CDS							Aeromonas caviae phaC PHA synthase,complete cds
211703-chromosome	211703-chromosome_0643	706259	706822	-	564	CDS							Uncharacterized low-complexity protein
211703-chromosome	211703-chromosome_0644	707123	707476	+	354	CDS							FIG00362372: hypothetical protein
211703-chromosome	211703-chromosome_0645	707572	709359	+	1788	CDS							Polyhydroxyalkanoic acid synthase
211703-chromosome	211703-chromosome_0646	709356	709760	+	405	CDS							3-hydroxybutyryl-CoA dehydratase (EC 4.2.1.55)
211703-chromosome	211703-chromosome_0647	709926	710159	+	234	CDS							FIG002958: hypothetical protein
211703-chromosome	211703-chromosome_0648	710545	711018	-	474	CDS							FIG00361496: hypothetical protein
211703-chromosome	211703-chromosome_0649	711448	712629	+	1182	CDS							FIG00923627: hypothetical protein
211703-chromosome	211703-chromosome_0650	712684	714435	-	1752	CDS							Multidrug resistance-like ATP-binding protein mdlB
211703-chromosome	211703-chromosome_0651	714545	716281	-	1737	CDS							Lipid A export ATP-binding/permease protein MsbA
211703-chromosome	211703-chromosome_0652	716421	719219	-	2799	CDS							Sensory box histidine kinase/response regulator
211703-chromosome	211703-chromosome_0653	719373	719813	+	441	CDS							Thioredoxin
211703-chromosome	211703-chromosome_0654	719968	721356	+	1389	CDS							Di-and tricarboxylate transporter
211703-chromosome	211703-chromosome_0655	721557	722123	+	567	CDS							Cytochrome b
211703-chromosome	211703-chromosome_0656	722188	724662	-	2475	CDS							Glycogen phosphorylase (EC 2.4.1.1)
211703-chromosome	211703-chromosome_0657	724627	724758	+	132	CDS							hypothetical protein
211703-chromosome	211703-chromosome_0658	725056	725253	-	198	CDS							FIG00361720: hypothetical protein
211703-chromosome	211703-chromosome_0659	725488	725967	+	480	CDS							RecA/RadA recombinase
211703-chromosome	211703-chromosome_0660	726266	727789	-	1524	CDS							Fumarate hydratase class I, aerobic (EC 4.2.1.2)
211703-chromosome	211703-chromosome_0661	727817	727963	+	147	CDS							hypothetical protein
211703-chromosome	211703-chromosome_0662	728000	729370	+	1371	CDS							Para-aminobenzoate synthase, aminase component (EC 2.6.1.85)
211703-chromosome	211703-chromosome_0663	729408	729980	+	573	CDS							Hypothetical nudix hydrolase YeaB
211703-chromosome	211703-chromosome_0664	730082	730285	-	204	CDS							hypothetical protein
211703-chromosome	211703-chromosome_0665	730298	731494	+	1197	CDS							Serine transporter
211703-chromosome	211703-chromosome_0666	732239	733489	-	1251	CDS							Sodium:dicarboxylate symporter
211703-chromosome	211703-chromosome_0667	733822	735744	+	1923	CDS							RecQ-like DNA helicase Pfl_0275
211703-chromosome	211703-chromosome_0668	736317	738239	+	1923	CDS							Serine protein kinase (prkA protein), P-loop containing
211703-chromosome	211703-chromosome_0669	738264	739535	+	1272	CDS							FIG002076: hypothetical protein
211703-chromosome	211703-chromosome_0670	739546	741066	+	1521	CDS							FIG004684: SpoVR-like protein
211703-chromosome	211703-chromosome_0671	741126	741839	-	714	CDS							Transcriptional regulator for fatty acid degradation FadR, GntR family
211703-chromosome	211703-chromosome_0672	742212	743747	+	1536	CDS							Na+/H+ antiporter NhaB
211703-chromosome	211703-chromosome_0673	743834	744355	+	522	CDS							Periplasmic thiol:disulfide oxidoreductase DsbB, required for DsbA reoxidation
211703-chromosome	211703-chromosome_0674	744591	745253	-	663	CDS							DedA protein
211703-chromosome	211703-chromosome_0675	745400	745657	-	258	CDS							FIG00362291: hypothetical protein
211703-chromosome	211703-chromosome_0676	745654	747666	-	2013	CDS							Excinuclease ABC subunit B
211703-chromosome	211703-chromosome_0677	747799	747874	+	76	rna							tRNA-Asn-GTT
211703-chromosome	211703-chromosome_0678	748646	750331	+	1686	CDS							TrkA, Potassium channel-family protein
211703-chromosome	211703-chromosome_0679	750531	752042	+	1512	CDS							Transglycosylase, Slt family
211703-chromosome	211703-chromosome_0680	752215	753180	+	966	CDS							Tricarboxylate transport protein TctC
211703-chromosome	211703-chromosome_0681	753238	753699	+	462	CDS							Tricarboxylate transport protein TctB
211703-chromosome	211703-chromosome_0682	753709	755238	+	1530	CDS							Tricarboxylate transport membrane protein TctA
211703-chromosome	211703-chromosome_0683	755376	756041	-	666	CDS							Fumarate respiration transcriptional regulator DcuR
211703-chromosome	211703-chromosome_0684	756042	757625	-	1584	CDS							Sensor kinase CitA, DpiB (EC 2.7.3.-)
211703-chromosome	211703-chromosome_0685	757622	758821	-	1200	CDS							Mlc, transcriptional repressor of MalT (the transcriptional activator of maltose regulon) and manXYZ operon
211703-chromosome	211703-chromosome_0686	758938	760605	-	1668	CDS							Methyl-accepting chemotaxis protein
211703-chromosome	211703-chromosome_0687	760734	761189	+	456	CDS							UPF0225 protein YchJ
211703-chromosome	211703-chromosome_0688	761411	763090	+	1680	CDS							Anaerobic glycerol-3-phosphate dehydrogenase subunit A (EC 1.1.5.3)
211703-chromosome	211703-chromosome_0689	763080	764360	+	1281	CDS							Anaerobic glycerol-3-phosphate dehydrogenase subunit B (EC 1.1.5.3)
211703-chromosome	211703-chromosome_0690	764412	765614	+	1203	CDS							Anaerobic glycerol-3-phosphate dehydrogenase subunit C (EC 1.1.5.3)
211703-chromosome	211703-chromosome_0691	765931	781341	-	15411	CDS							RTX toxins and related Ca2+-binding proteins
211703-chromosome	211703-chromosome_0692	782079	783524	+	1446	CDS							Cytochrome c552 precursor (EC 1.7.2.2)
211703-chromosome	211703-chromosome_0693	783576	784190	+	615	CDS							Cytochrome c-type protein NrfB precursor
211703-chromosome	211703-chromosome_0694	784187	784867	+	681	CDS							NrfC protein
211703-chromosome	211703-chromosome_0695	784955	785908	+	954	CDS							NrfD protein
211703-chromosome	211703-chromosome_0696	786083	788044	+	1962	CDS							Cytochrome c-type heme lyase subunit nrfE, nitrite reductase complex assembly
211703-chromosome	211703-chromosome_0697	788041	788640	+	600	CDS							Putative thiol:disulfide oxidoreductase, nitrite reductase complex assembly
211703-chromosome	211703-chromosome_0698	788637	789827	+	1191	CDS							Cytochrome c-type heme lyase subunit nrfG, nitrite reductase complex assembly
211703-chromosome	211703-chromosome_0699	790178	791098	+	921	CDS							Murein-DD-endopeptidase (EC 3.4.99.-)
211703-chromosome	211703-chromosome_0700	791260	791400	+	141	CDS							hypothetical protein
211703-chromosome	211703-chromosome_0701	791400	792920	+	1521	CDS							FIG004436: Protein related to deoxyribodipyrimidine photolyase
211703-chromosome	211703-chromosome_0702	793074	794327	+	1254	CDS							D-amino acid dehydrogenase small subunit (EC 1.4.99.1)
211703-chromosome	211703-chromosome_0703	794390	795088	-	699	CDS							Transcriptional regulator, TetR family
211703-chromosome	211703-chromosome_0704	795272	797203	+	1932	CDS							Exoenzymes regulatory protein AepA precursor
211703-chromosome	211703-chromosome_0705	797234	798367	-	1134	CDS							Probable transmembrane protein
211703-chromosome	211703-chromosome_0706	798544	799656	+	1113	CDS							Lipopolysaccharide heptosyltransferase I (EC 2.4.1.-)
211703-chromosome	211703-chromosome_0707	799750	802014	-	2265	CDS							5-methyltetrahydropteroyltriglutamate--homocysteine methyltransferase (EC 2.1.1.14)
211703-chromosome	211703-chromosome_0708	802175	803110	+	936	CDS							Transcriptional activator MetR
211703-chromosome	211703-chromosome_0709	803184	803990	-	807	CDS							Hypothetical protein in aerobactin uptake cluster
211703-chromosome	211703-chromosome_0710	804053	806197	-	2145	CDS							Ferrichrome-iron receptor
211703-chromosome	211703-chromosome_0711	806222	806620	+	399	CDS							FIG00467205: hypothetical protein
211703-chromosome	211703-chromosome_0712	806694	808217	+	1524	CDS							diguanylate cyclase/phosphodiesterase (GGDEF & EAL domains) with PAS/PAC sensor(s)
211703-chromosome	211703-chromosome_0713	808207	809775	+	1569	CDS							diguanylate cyclase/phosphodiesterase (GGDEF & EAL domains) with PAS/PAC sensor(s)
211703-chromosome	211703-chromosome_0714	809772	810722	-	951	CDS							Transcriptional regulator, AraC family
211703-chromosome	211703-chromosome_0715	810788	811687	-	900	CDS							Transcriptional regulator PtxR
211703-chromosome	211703-chromosome_0716	811788	812426	+	639	CDS							Rrf2-linked NADH-flavin reductase
211703-chromosome	211703-chromosome_0717	812774	813796	+	1023	CDS							2-Oxobutyrate oxidase, putative
211703-chromosome	211703-chromosome_0718	813890	815053	+	1164	CDS							Methionine gamma-lyase (EC 4.4.1.11)
211703-chromosome	211703-chromosome_0719	815138	815995	-	858	CDS							Methylenetetrahydrofolate dehydrogenase (NADP+) (EC 1.5.1.5) / Methenyltetrahydrofolate cyclohydrolase (EC 3.5.4.9)
211703-chromosome	211703-chromosome_0720	816199	816275	+	77	rna							tRNA-Pro-TGG
211703-chromosome	211703-chromosome_0721	816312	816388	+	77	rna							tRNA-Arg-TCT
211703-chromosome	211703-chromosome_0722	816435	816510	+	76	rna							tRNA-His-GTG
211703-chromosome	211703-chromosome_0723	816887	817006	-	120	CDS							hypothetical protein
211703-chromosome	211703-chromosome_0724	817028	818446	+	1419	CDS							Catalase (EC 1.11.1.6) / Peroxidase (EC 1.11.1.7)
211703-chromosome	211703-chromosome_0725	818505	818675	+	171	CDS							Catalase (EC 1.11.1.6) / Peroxidase (EC 1.11.1.7)
211703-chromosome	211703-chromosome_0726	818672	819205	+	534	CDS							Catalase (EC 1.11.1.6) / Peroxidase (EC 1.11.1.7)
211703-chromosome	211703-chromosome_0727	819331	820734	+	1404	CDS							FIG312471: hypothetical protein
211703-chromosome	211703-chromosome_0728	820801	821118	+	318	CDS							putative exported protein
211703-chromosome	211703-chromosome_0729	821350	822783	-	1434	CDS							6-phospho-beta-glucosidase (EC 3.2.1.86)
211703-chromosome	211703-chromosome_0730	822797	824305	-	1509	CDS							PTS system, beta-glucoside-specific IIB component (EC 2.7.1.69) / PTS system, beta-glucoside-specific IIC component / PTS system, beta-glucoside-specific IIA component
211703-chromosome	211703-chromosome_0731	824424	825182	-	759	CDS							Phosphosugar-binding transcriptional regulator, RpiR family
211703-chromosome	211703-chromosome_0732	825639	825761	+	123	CDS							hypothetical protein
211703-chromosome	211703-chromosome_0733	826069	826156	-	88	rna							tRNA-Ser-GGA
211703-chromosome	211703-chromosome_0734	826404	826820	-	417	CDS							putative sensory transduction regulator
211703-chromosome	211703-chromosome_0735	827015	828352	+	1338	CDS							FIG00487266: hypothetical protein
211703-chromosome	211703-chromosome_0736	828423	829004	-	582	CDS							Thymidine kinase (EC 2.7.1.21)
211703-chromosome	211703-chromosome_0737	829090	830670	-	1581	CDS							Predicted lysine transporter, NhaC family
211703-chromosome	211703-chromosome_0738	830656	830778	+	123	CDS							hypothetical protein
211703-chromosome	211703-chromosome_0739	831247	831645	+	399	CDS							DNA-binding protein H-NS
211703-chromosome	211703-chromosome_0740	831725	832288	-	564	CDS							ATP:Cob(I)alamin adenosyltransferase (EC 2.5.1.17)
211703-chromosome	211703-chromosome_0741	832285	832515	-	231	CDS							FIG074102: hypothetical protein
211703-chromosome	211703-chromosome_0742	832517	833197	-	681	CDS							Queuosine Biosynthesis QueE Radical SAM
211703-chromosome	211703-chromosome_0743	833250	833957	-	708	CDS							Queuosine Biosynthesis QueC ATPase
211703-chromosome	211703-chromosome_0744	833980	834633	-	654	CDS							hypothetical protein
211703-chromosome	211703-chromosome_0745	834587	835177	+	591	CDS							Rhombosortase
211703-chromosome	211703-chromosome_0746	835264	835962	-	699	CDS							Orotidine 5'-phosphate decarboxylase (EC 4.1.1.23)
211703-chromosome	211703-chromosome_0747	836084	837250	-	1167	CDS							Heat shock (predicted periplasmic) protein YciM, precursor
211703-chromosome	211703-chromosome_0748	837260	837544	-	285	CDS							Inner membrane protein yciS
211703-chromosome	211703-chromosome_0749	837701	837985	-	285	CDS							Integration host factor beta subunit
211703-chromosome	211703-chromosome_0750	838078	839748	-	1671	CDS							SSU ribosomal protein S1p
211703-chromosome	211703-chromosome_0751	839842	840534	-	693	CDS							Cytidylate kinase (EC 2.7.4.25)
211703-chromosome	211703-chromosome_0752	840798	841391	+	594	CDS							GTP cyclohydrolase II (EC 3.5.4.25)
211703-chromosome	211703-chromosome_0753	841458	842360	-	903	CDS							Transcriptional regulator, LysR family
211703-chromosome	211703-chromosome_0754	842454	843707	+	1254	CDS							Possible efflux permease
211703-chromosome	211703-chromosome_0755	843692	844159	-	468	CDS							Protein yecM
211703-chromosome	211703-chromosome_0756	844240	845004	-	765	CDS							ATPase involved in DNA repair
211703-chromosome	211703-chromosome_0757	845158	845883	-	726	CDS							Oxygen-insensitive NADPH nitroreductase (EC 1.-.-.-)
211703-chromosome	211703-chromosome_0758	845951	847498	-	1548	CDS							Aminobenzoyl-glutamate transport protein
211703-chromosome	211703-chromosome_0759	847668	849671	-	2004	CDS							diguanylate cyclase/phosphodiesterase (GGDEF & EAL domains) with PAS/PAC sensor(s)
211703-chromosome	211703-chromosome_0760	849757	850479	+	723	CDS							FIG00362163: hypothetical protein
211703-chromosome	211703-chromosome_0761	850954	851334	+	381	CDS							Transcriptional regulator
211703-chromosome	211703-chromosome_0762	851285	851509	+	225	CDS							Transcriptional regulator
211703-chromosome	211703-chromosome_0763	851556	852578	+	1023	CDS							Chemotaxis protein CheC -- inhibitor of MCP methylation
211703-chromosome	211703-chromosome_0764	852611	853042	+	432	CDS							diguanylate cyclase (GGDEF domain) with PAS/PAC sensor
211703-chromosome	211703-chromosome_0765	853106	854122	-	1017	CDS							Low-specificity L-threonine aldolase (EC 4.1.2.48)
211703-chromosome	211703-chromosome_0766	854209	854916	-	708	CDS							D-beta-hydroxybutyrate dehydrogenase (EC 1.1.1.30)
211703-chromosome	211703-chromosome_0767	854992	855399	-	408	CDS							FIG01202129: hypothetical protein
211703-chromosome	211703-chromosome_0768	855566	856465	+	900	CDS							Putative oxidoreductase YeaE, aldo/keto reductase family
211703-chromosome	211703-chromosome_0769	856535	856813	-	279	CDS							RNA-binding protein
211703-chromosome	211703-chromosome_0770	857026	857568	-	543	CDS							hypothetical protein
211703-chromosome	211703-chromosome_0771	857743	858486	+	744	CDS							Murein endopeptidase
211703-chromosome	211703-chromosome_0772	858529	859134	+	606	CDS							LemA family protein
211703-chromosome	211703-chromosome_0773	859131	859865	+	735	CDS							Beta-propeller domains of methanol dehydrogenase type
211703-chromosome	211703-chromosome_0774	859888	860505	+	618	CDS							FIG004694: Hypothetical protein
211703-chromosome	211703-chromosome_0775	860771	860858	+	88	rna							tRNA-Ser-GGA
211703-chromosome	211703-chromosome_0776	861686	862429	+	744	CDS							Flagellar motor rotation protein MotA
211703-chromosome	211703-chromosome_0777	862407	863282	+	876	CDS							Flagellar motor rotation protein MotB
211703-chromosome	211703-chromosome_0778	863539	863943	+	405	CDS							NADH ubiquinone oxidoreductase chain A (EC 1.6.5.3)
211703-chromosome	211703-chromosome_0779	863973	864647	+	675	CDS							NADH-ubiquinone oxidoreductase chain B (EC 1.6.5.3)
211703-chromosome	211703-chromosome_0780	864650	866455	+	1806	CDS							NADH-ubiquinone oxidoreductase chain C (EC 1.6.5.3) / NADH-ubiquinone oxidoreductase chain D (EC 1.6.5.3)
211703-chromosome	211703-chromosome_0781	866528	867067	+	540	CDS							NADH-ubiquinone oxidoreductase chain E (EC 1.6.5.3)
211703-chromosome	211703-chromosome_0782	867064	868449	+	1386	CDS							NADH-ubiquinone oxidoreductase chain F (EC 1.6.5.3)
211703-chromosome	211703-chromosome_0783	868507	871236	+	2730	CDS							NADH-ubiquinone oxidoreductase chain G (EC 1.6.5.3)
211703-chromosome	211703-chromosome_0784	871233	872198	+	966	CDS							NADH-ubiquinone oxidoreductase chain H (EC 1.6.5.3)
211703-chromosome	211703-chromosome_0785	872289	872831	+	543	CDS							NADH-ubiquinone oxidoreductase chain I (EC 1.6.5.3)
211703-chromosome	211703-chromosome_0786	872841	873380	+	540	CDS							NADH-ubiquinone oxidoreductase chain J (EC 1.6.5.3)
211703-chromosome	211703-chromosome_0787	873475	873768	+	294	CDS							NADH-ubiquinone oxidoreductase chain K (EC 1.6.5.3)
211703-chromosome	211703-chromosome_0788	873765	875612	+	1848	CDS							NADH-ubiquinone oxidoreductase chain L (EC 1.6.5.3)
211703-chromosome	211703-chromosome_0789	875682	877199	+	1518	CDS							NADH-ubiquinone oxidoreductase chain M (EC 1.6.5.3)
211703-chromosome	211703-chromosome_0790	877243	878706	+	1464	CDS							NADH-ubiquinone oxidoreductase chain N (EC 1.6.5.3)
211703-chromosome	211703-chromosome_0791	878976	882869	-	3894	CDS							Phosphoribosylformylglycinamidine synthase, synthetase subunit (EC 6.3.5.3) / Phosphoribosylformylglycinamidine synthase, glutamine amidotransferase subunit (EC 6.3.5.3)
211703-chromosome	211703-chromosome_0792	882822	882974	+	153	CDS							hypothetical protein
211703-chromosome	211703-chromosome_0793	883019	884512	+	1494	CDS							Transglycosylase, Slt family
211703-chromosome	211703-chromosome_0794	884690	884812	+	123	CDS							hypothetical protein
211703-chromosome	211703-chromosome_0795	884835	885065	-	231	CDS							FIG00613201: hypothetical protein
211703-chromosome	211703-chromosome_0796	885189	886685	-	1497	CDS							GTP-binding protein EngA
211703-chromosome	211703-chromosome_0797	886760	887923	-	1164	CDS							Outer membrane protein YfgL, lipoprotein component of the protein assembly complex (forms a complex with YaeT, YfiO, and NlpB)
211703-chromosome	211703-chromosome_0798	887937	888587	-	651	CDS							Mlr7403 protein
211703-chromosome	211703-chromosome_0799	888591	889838	-	1248	CDS							Histidyl-tRNA synthetase (EC 6.1.1.21)
211703-chromosome	211703-chromosome_0800	889851	889973	+	123	CDS							hypothetical protein
211703-chromosome	211703-chromosome_0801	890007	891137	-	1131	CDS							1-hydroxy-2-methyl-2-(E)-butenyl 4-diphosphate synthase (EC 1.17.7.1)
211703-chromosome	211703-chromosome_0802	891148	892068	-	921	CDS							FIG021952: putative membrane protein
211703-chromosome	211703-chromosome_0803	892058	892819	-	762	CDS							Type IV pilus biogenesis protein PilF
211703-chromosome	211703-chromosome_0804	892861	893964	-	1104	CDS							Ribosomal RNA large subunit methyltransferase N (EC 2.1.1.-)
211703-chromosome	211703-chromosome_0805	894132	894560	-	429	CDS							Nucleoside diphosphate kinase (EC 2.7.4.6)
211703-chromosome	211703-chromosome_0806	894838	896121	-	1284	CDS							Peptidase B (EC 3.4.11.23)
211703-chromosome	211703-chromosome_0807	896118	897419	-	1302	CDS							Peptidase B (EC 3.4.11.23)
211703-chromosome	211703-chromosome_0808	897426	897569	+	144	CDS							hypothetical protein
211703-chromosome	211703-chromosome_0809	897577	897915	-	339	CDS							Ferredoxin, 2Fe-2S
211703-chromosome	211703-chromosome_0810	897917	899764	-	1848	CDS							Chaperone protein HscA
211703-chromosome	211703-chromosome_0811	899793	900311	-	519	CDS							Chaperone protein HscB
211703-chromosome	211703-chromosome_0812	900502	900825	-	324	CDS							Iron binding protein IscA for iron-sulfur cluster assembly
211703-chromosome	211703-chromosome_0813	900841	901224	-	384	CDS							Iron-sulfur cluster assembly scaffold protein IscU
211703-chromosome	211703-chromosome_0814	901279	902493	-	1215	CDS							Cysteine desulfurase (EC 2.8.1.7), IscS subfamily
211703-chromosome	211703-chromosome_0815	902546	903019	-	474	CDS							Iron-sulfur cluster regulator IscR
211703-chromosome	211703-chromosome_0816	903144	903878	-	735	CDS							tRNA:Cm32/Um32 methyltransferase
211703-chromosome	211703-chromosome_0817	904069	904581	-	513	CDS							FIG138517: Putative lipid carrier protein
211703-chromosome	211703-chromosome_0818	904771	905766	+	996	CDS							FIG139552: Putative protease
211703-chromosome	211703-chromosome_0819	905779	906651	+	873	CDS							FIG139928: Putative protease
211703-chromosome	211703-chromosome_0820	906727	907521	-	795	CDS							Lipoprotein nlpI precursor
211703-chromosome	211703-chromosome_0821	907750	908118	-	369	CDS							Rhodanese domain protein
211703-chromosome	211703-chromosome_0822	908219	909166	-	948	CDS							Protein-export membrane protein SecF (TC 3.A.5.1.1)
211703-chromosome	211703-chromosome_0823	909176	911029	-	1854	CDS							Protein-export membrane protein SecD (TC 3.A.5.1.1)
211703-chromosome	211703-chromosome_0824	911048	911383	-	336	CDS							Preprotein translocase subunit YajC (TC 3.A.5.1.1)
211703-chromosome	211703-chromosome_0825	911434	912570	-	1137	CDS							tRNA-guanine transglycosylase (EC 2.4.2.29)
211703-chromosome	211703-chromosome_0826	912689	913756	-	1068	CDS							S-adenosylmethionine:tRNA ribosyltransferase-isomerase (EC 5.-.-.-)
211703-chromosome	211703-chromosome_0827	913968	914414	+	447	CDS							Putative acetoin utilization protein AcuB
211703-chromosome	211703-chromosome_0828	915044	915610	+	567	CDS							Alkyl hydroperoxide reductase protein C (EC 1.6.4.-)
211703-chromosome	211703-chromosome_0829	915753	917339	+	1587	CDS							Alkyl hydroperoxide reductase protein F (EC 1.6.4.-)
211703-chromosome	211703-chromosome_0830	917408	918727	-	1320	CDS							L-Proline/Glycine betaine transporter ProP
211703-chromosome	211703-chromosome_0831	918853	919089	+	237	CDS							hypothetical protein
211703-chromosome	211703-chromosome_0832	919214	920026	-	813	CDS							Methyltransferase (EC 2.1.1.-)
211703-chromosome	211703-chromosome_0833	920192	920677	+	486	CDS							3-demethylubiquinone-9 3-methyltransferase
211703-chromosome	211703-chromosome_0834	920765	923641	-	2877	CDS							Glycine dehydrogenase [decarboxylating] (glycine cleavage system P protein) (EC 1.4.4.2)
211703-chromosome	211703-chromosome_0835	923874	924263	-	390	CDS							Glycine cleavage system H protein
211703-chromosome	211703-chromosome_0836	924340	925437	-	1098	CDS							Aminomethyltransferase (glycine cleavage system T protein) (EC 2.1.2.10)
211703-chromosome	211703-chromosome_0837	925819	927039	-	1221	CDS							2-octaprenyl-3-methyl-6-methoxy-1,4-benzoquinol hydroxylase (EC 1.14.13.-)
211703-chromosome	211703-chromosome_0838	927139	928362	-	1224	CDS							2-octaprenyl-6-methoxyphenol hydroxylase (EC 1.14.13.-)
211703-chromosome	211703-chromosome_0839	928550	929119	-	570	CDS							FIG001590: Putative conserved exported protein precursor
211703-chromosome	211703-chromosome_0840	929293	929625	+	333	CDS							Z-ring-associated protein ZapA
211703-chromosome	211703-chromosome_0841	929689	930003	-	315	CDS							hypothetical protein
211703-chromosome	211703-chromosome_0842	929958	931175	-	1218	CDS							Multidrug resistance protein D
211703-chromosome	211703-chromosome_0843	931447	932877	-	1431	CDS							ABC transporter, ATP-binding protein
211703-chromosome	211703-chromosome_0844	932874	933680	-	807	CDS							Dipeptide transport system permease protein DppC (TC 3.A.1.5.2)
211703-chromosome	211703-chromosome_0845	933683	934645	-	963	CDS							Oligopeptide transport system permease protein OppB (TC 3.A.1.5.1)
211703-chromosome	211703-chromosome_0846	934642	936183	-	1542	CDS							Oligopeptide ABC transporter, periplasmic oligopeptide-binding protein OppA (TC 3.A.1.5.1)
211703-chromosome	211703-chromosome_0847	936368	937030	-	663	CDS							Glutathione S-transferase (EC 2.5.1.18)
211703-chromosome	211703-chromosome_0848	937062	937670	-	609	CDS							Glutathione S-transferase (EC 2.5.1.18)
211703-chromosome	211703-chromosome_0849	937791	938246	-	456	CDS							hypothetical protein
211703-chromosome	211703-chromosome_0850	938447	939250	+	804	CDS							Inositol-1-monophosphatase (EC 3.1.3.25)
211703-chromosome	211703-chromosome_0851	939351	940184	-	834	CDS							Sodium-type flagellar protein MotY
211703-chromosome	211703-chromosome_0852	940295	942268	-	1974	CDS							Methyl-accepting chemotaxis protein
211703-chromosome	211703-chromosome_0853	942414	943076	+	663	CDS							Ribonuclease T (EC 3.1.13.-)
211703-chromosome	211703-chromosome_0854	943303	944625	+	1323	CDS							Histidine permease YuiF
211703-chromosome	211703-chromosome_0855	944689	945882	-	1194	CDS							MFS permease
211703-chromosome	211703-chromosome_0856	945987	946892	-	906	CDS							Transcriptional regulator, LysR family
211703-chromosome	211703-chromosome_0857	947101	949017	-	1917	CDS							diguanylate cyclase/phosphodiesterase (GGDEF & EAL domains) with PAS/PAC sensor(s)
211703-chromosome	211703-chromosome_0858	949019	949501	-	483	CDS							hypothetical protein
211703-chromosome	211703-chromosome_0859	949831	951729	-	1899	CDS							DEAD-box ATP-dependent RNA helicase CshA (EC 3.6.4.13)
211703-chromosome	211703-chromosome_0860	951910	952371	-	462	CDS							Uncharacterized protein
211703-chromosome	211703-chromosome_0861	952498	952986	-	489	CDS							FIG00361393: hypothetical protein
211703-chromosome	211703-chromosome_0862	952986	955724	-	2739	CDS							Glycolate dehydrogenase (EC 1.1.99.14), subunit GlcD
211703-chromosome	211703-chromosome_0863	955725	955970	+	246	CDS							hypothetical protein
211703-chromosome	211703-chromosome_0864	956212	957138	+	927	CDS							Cobalt-zinc-cadmium resistance protein
211703-chromosome	211703-chromosome_0865	957496	958011	+	516	CDS							hypothetical protein
211703-chromosome	211703-chromosome_0866	958650	960191	+	1542	CDS							Magnesium and cobalt efflux protein CorC
211703-chromosome	211703-chromosome_0867	960368	961477	+	1110	CDS							N-ethylmaleimide reductase
211703-chromosome	211703-chromosome_0868	961617	962603	+	987	CDS							Bifunctional protein: zinc-containing alcohol dehydrogenase; quinone oxidoreductase ( NADPH:quinone reductase) (EC 1.1.1.-); Similar to arginate lyase
211703-chromosome	211703-chromosome_0869	962678	963697	-	1020	CDS							Adenosine deaminase (EC 3.5.4.4)
211703-chromosome	211703-chromosome_0870	963899	964648	+	750	CDS							Phosphatase NagD predicted to act in N-acetylglucosamine utilization subsystem
211703-chromosome	211703-chromosome_0871	964730	966292	+	1563	CDS							putative Glutathione-regulated potassium-efflux system protein KefB
211703-chromosome	211703-chromosome_0872	966418	966786	+	369	CDS							FIG00361201: hypothetical protein
211703-chromosome	211703-chromosome_0873	966992	968656	+	1665	CDS							Asparagine synthetase [glutamine-hydrolyzing] (EC 6.3.5.4)
211703-chromosome	211703-chromosome_0874	968823	969323	+	501	CDS							FIG00361184: hypothetical protein
211703-chromosome	211703-chromosome_0875	969452	970075	+	624	CDS							Uncharacterized glutathione S-transferase-like protein
211703-chromosome	211703-chromosome_0876	970148	970786	-	639	CDS							Maleylacetoacetate isomerase (EC 5.2.1.2) @ Glutathione S-transferase, zeta (EC 2.5.1.18)
211703-chromosome	211703-chromosome_0877	970856	971194	-	339	CDS							Fumarylacetoacetase (EC 3.7.1.2)
211703-chromosome	211703-chromosome_0878	971226	971654	-	429	CDS							Fumarylacetoacetase (EC 3.7.1.2)
211703-chromosome	211703-chromosome_0879	971605	971856	-	252	CDS							Fumarylacetoacetase (EC 3.7.1.2)
211703-chromosome	211703-chromosome_0880	971867	973015	-	1149	CDS							Homogentisate 1,2-dioxygenase (EC 1.13.11.5)
211703-chromosome	211703-chromosome_0881	973008	973967	-	960	CDS							4-hydroxyphenylpyruvate dioxygenase (EC 1.13.11.27)
211703-chromosome	211703-chromosome_0882	974392	975057	-	666	CDS							Hypothetical protein, similar to phosphoserine phosphatase
211703-chromosome	211703-chromosome_0883	975054	975698	-	645	CDS							Ribosomal large subunit pseudouridine synthase A (EC 4.2.1.70)
211703-chromosome	211703-chromosome_0884	975787	977379	+	1593	CDS							diguanylate cyclase (GGDEF domain) with PAS/PAC sensor
211703-chromosome	211703-chromosome_0885	977483	979060	-	1578	CDS							Aerotaxis sensor receptor protein
211703-chromosome	211703-chromosome_0886	979118	979312	+	195	CDS							hypothetical protein
211703-chromosome	211703-chromosome_0887	979419	980318	+	900	CDS							Methylisocitrate lyase (EC 4.1.3.30)
211703-chromosome	211703-chromosome_0888	980383	981540	+	1158	CDS							2-methylcitrate synthase (EC 2.3.3.5)
211703-chromosome	211703-chromosome_0889	981540	984158	+	2619	CDS							2-methylcitrate dehydratase FeS dependent (EC 4.2.1.79)
211703-chromosome	211703-chromosome_0890	984324	985523	+	1200	CDS							2-methylaconitate cis-trans isomerase
211703-chromosome	211703-chromosome_0891	985628	985861	-	234	CDS							hypothetical protein
211703-chromosome	211703-chromosome_0892	986024	987070	-	1047	CDS							putative esterase
211703-chromosome	211703-chromosome_0893	987168	989324	-	2157	CDS							TonB-dependent siderophore receptor
211703-chromosome	211703-chromosome_0894	989440	990393	+	954	CDS							Transcriptional regulator, VCA0231 ortholog
211703-chromosome	211703-chromosome_0895	990557	991213	+	657	CDS							Putative TEGT family carrier/transport protein
211703-chromosome	211703-chromosome_0896	991309	991476	+	168	CDS							Putative efflux (PET) family inner membrane protein YccS
211703-chromosome	211703-chromosome_0897	991478	993628	+	2151	CDS							Putative efflux (PET) family inner membrane protein YccS
211703-chromosome	211703-chromosome_0898	993741	994085	+	345	CDS							tRNA 2-thiouridine synthesizing protein E (EC 2.8.1.-)
211703-chromosome	211703-chromosome_0899	994199	994978	-	780	CDS							DedD protein
211703-chromosome	211703-chromosome_0900	995182	996429	-	1248	CDS							Dihydrofolate synthase (EC 6.3.2.12) @ Folylpolyglutamate synthase (EC 6.3.2.17)
211703-chromosome	211703-chromosome_0901	996444	997307	-	864	CDS							Acetyl-coenzyme A carboxyl transferase beta chain (EC 6.4.1.2)
211703-chromosome	211703-chromosome_0902	997427	998236	-	810	CDS							tRNA pseudouridine synthase A (EC 4.2.1.70)
211703-chromosome	211703-chromosome_0903	998403	1000490	-	2088	CDS							Probable type IV pilus assembly FimV-related transmembrane protein
211703-chromosome	211703-chromosome_0904	1000823	1001839	-	1017	CDS							Aspartate-semialdehyde dehydrogenase (EC 1.2.1.11)
211703-chromosome	211703-chromosome_0905	1001987	1003108	-	1122	CDS							Erythronate-4-phosphate dehydrogenase (EC 1.1.1.290)
211703-chromosome	211703-chromosome_0906	1003359	1004081	+	723	CDS							Phosphatidylglycerophosphatase B (EC 3.1.3.27)
211703-chromosome	211703-chromosome_0907	1004135	1004956	-	822	CDS							Methionine ABC transporter substrate-binding protein
211703-chromosome	211703-chromosome_0908	1005298	1005750	+	453	CDS							Lactoylglutathione lyase and related lyases
211703-chromosome	211703-chromosome_0909	1005765	1005962	-	198	CDS							hypothetical protein
211703-chromosome	211703-chromosome_0910	1006183	1006722	+	540	CDS							Isochorismatase (EC 3.3.2.1)
211703-chromosome	211703-chromosome_0911	1006719	1006919	+	201	CDS							hypothetical protein
211703-chromosome	211703-chromosome_0912	1006938	1008392	-	1455	CDS							Putative molybdenum transport ATP-binding protein modF
211703-chromosome	211703-chromosome_0913	1008511	1010883	-	2373	CDS							Phosphoenolpyruvate synthase (EC 2.7.9.2)
211703-chromosome	211703-chromosome_0914	1011191	1012003	+	813	CDS							FIG137360: hypothetical protein
211703-chromosome	211703-chromosome_0915	1012133	1012408	-	276	CDS							hypothetical protein
211703-chromosome	211703-chromosome_0916	1012765	1014141	+	1377	CDS							Aromatic amino acid transport protein AroP
211703-chromosome	211703-chromosome_0917	1014302	1015003	-	702	CDS							Protein of unknown function DUF541
211703-chromosome	211703-chromosome_0918	1015059	1015616	-	558	CDS							hypothetical protein
211703-chromosome	211703-chromosome_0919	1015704	1018916	-	3213	CDS							T1SS secreted agglutinin RTX
211703-chromosome	211703-chromosome_0920	1018913	1019125	-	213	CDS							T1SS secreted agglutinin RTX
211703-chromosome	211703-chromosome_0921	1019107	1019595	-	489	CDS							T1SS secreted agglutinin RTX
211703-chromosome	211703-chromosome_0922	1019671	1020645	-	975	CDS							T1SS secreted agglutinin RTX
211703-chromosome	211703-chromosome_0923	1020627	1021274	-	648	CDS							T1SS secreted agglutinin RTX
211703-chromosome	211703-chromosome_0924	1021387	1021533	-	147	CDS							T1SS secreted agglutinin RTX
211703-chromosome	211703-chromosome_0925	1021702	1022631	-	930	CDS							T1SS secreted agglutinin RTX
211703-chromosome	211703-chromosome_0926	1022613	1022792	-	180	CDS							T1SS secreted agglutinin RTX
211703-chromosome	211703-chromosome_0927	1022905	1023306	-	402	CDS							T1SS secreted agglutinin RTX
211703-chromosome	211703-chromosome_0928	1023339	1024067	-	729	CDS							T1SS secreted agglutinin RTX
211703-chromosome	211703-chromosome_0929	1024100	1025509	-	1410	CDS							T1SS secreted agglutinin RTX
211703-chromosome	211703-chromosome_0930	1025621	1027498	-	1878	CDS							T1SS secreted agglutinin RTX
211703-chromosome	211703-chromosome_0931	1027760	1029685	-	1926	CDS							Membrane bound c-di-GMP receptor LapD
211703-chromosome	211703-chromosome_0932	1029689	1030447	-	759	CDS							FIGfam010717
211703-chromosome	211703-chromosome_0933	1030547	1031878	-	1332	CDS							Type I secretion system, outer membrane component LapE
211703-chromosome	211703-chromosome_0934	1031914	1033329	-	1416	CDS							Type I secretion system, membrane fusion protein LapC
211703-chromosome	211703-chromosome_0935	1033322	1035466	-	2145	CDS							ABC transporter, transmembrane region:ABC transporter:Peptidase C39, bacteriocin processing
211703-chromosome	211703-chromosome_0936	1035446	1035580	+	135	CDS							hypothetical protein
211703-chromosome	211703-chromosome_0937	1035838	1036782	-	945	CDS							COG1242: Predicted Fe-S oxidoreductase
211703-chromosome	211703-chromosome_0938	1037396	1041853	+	4458	CDS							Glutamate synthase [NADPH] large chain (EC 1.4.1.13)
211703-chromosome	211703-chromosome_0939	1041866	1043281	+	1416	CDS							Glutamate synthase [NADPH] small chain (EC 1.4.1.13)
211703-chromosome	211703-chromosome_0940	1043368	1044129	-	762	CDS							Cell division transporter, ATP-binding protein FtsE (TC 3.A.5.1.1)
211703-chromosome	211703-chromosome_0941	1044126	1044803	-	678	CDS							Cystine ABC transporter, permease protein
211703-chromosome	211703-chromosome_0942	1044840	1045613	-	774	CDS							Lysine-arginine-ornithine-binding periplasmic protein precursor (TC 3.A.1.3.1)
211703-chromosome	211703-chromosome_0943	1046053	1046259	-	207	CDS							hypothetical protein
211703-chromosome	211703-chromosome_0944	1046302	1046880	-	579	CDS							O-methyltransferase family protein
211703-chromosome	211703-chromosome_0945	1046942	1047136	+	195	CDS							hypothetical protein
211703-chromosome	211703-chromosome_0946	1047133	1047564	-	432	CDS							Extracellular protease precursor (EC 3.4.24.-)
211703-chromosome	211703-chromosome_0947	1047609	1048646	-	1038	CDS							Extracellular protease precursor (EC 3.4.24.-)
211703-chromosome	211703-chromosome_0948	1048903	1049538	-	636	CDS							FIG00361452: hypothetical protein
211703-chromosome	211703-chromosome_0949	1049653	1050948	-	1296	CDS							ATP-dependent RNA helicase VVA0939
211703-chromosome	211703-chromosome_0950	1051194	1051844	-	651	CDS							DedA protein
211703-chromosome	211703-chromosome_0951	1052178	1053146	+	969	CDS							Spermidine synthase (EC 2.5.1.16)
211703-chromosome	211703-chromosome_0952	1053258	1054256	+	999	CDS							DUF1176 domain-containing protein
211703-chromosome	211703-chromosome_0953	1054297	1055460	-	1164	CDS							Putative outer membrane lipoprotein
211703-chromosome	211703-chromosome_0954	1055606	1056511	-	906	CDS							diguanylate cyclase/phosphodiesterase (GGDEF & EAL domains) with PAS/PAC sensor(s)
211703-chromosome	211703-chromosome_0955	1056756	1058414	-	1659	CDS							2-isopropylmalate synthase (EC 2.3.3.13)
211703-chromosome	211703-chromosome_0956	1058918	1062142	-	3225	CDS							Carbamoyl-phosphate synthase large chain (EC 6.3.5.5)
211703-chromosome	211703-chromosome_0957	1062159	1063190	-	1032	CDS							Carbamoyl-phosphate synthase small chain (EC 6.3.5.5)
211703-chromosome	211703-chromosome_0958	1063955	1064773	-	819	CDS							4-hydroxy-tetrahydrodipicolinate reductase (EC 1.17.1.8)
211703-chromosome	211703-chromosome_0959	1065084	1066430	+	1347	CDS							Methionine transporter MetT
211703-chromosome	211703-chromosome_0960	1066535	1067131	+	597	CDS							5-formyltetrahydrofolate cyclo-ligase (EC 6.3.3.2)
211703-chromosome	211703-chromosome_0961	1067275	1067928	+	654	CDS							Ribose 5-phosphate isomerase A (EC 5.3.1.6)
211703-chromosome	211703-chromosome_0962	1068194	1069426	+	1233	CDS							D-3-phosphoglycerate dehydrogenase (EC 1.1.1.95)
211703-chromosome	211703-chromosome_0963	1069633	1070013	-	381	CDS							Diacylglycerol kinase (EC 2.7.1.107)
211703-chromosome	211703-chromosome_0964	1070155	1071219	+	1065	CDS							2-keto-3-deoxy-D-arabino-heptulosonate-7-phosphate synthase I alpha (EC 2.5.1.54)
211703-chromosome	211703-chromosome_0965	1071427	1072200	-	774	CDS							Vitamin B12 ABC transporter, ATPase component BtuD
211703-chromosome	211703-chromosome_0966	1072187	1073194	-	1008	CDS							Vitamin B12 ABC transporter, permease component BtuC
211703-chromosome	211703-chromosome_0967	1073270	1074001	-	732	CDS							Bacterial extracellular solute-binding protein, family 3
211703-chromosome	211703-chromosome_0968	1074114	1074470	+	357	CDS							FIG00361280: hypothetical protein
211703-chromosome	211703-chromosome_0969	1074542	1075663	+	1122	CDS							Twitching motility protein PilT
211703-chromosome	211703-chromosome_0970	1075725	1075967	-	243	CDS							Ferrous iron transport protein C
211703-chromosome	211703-chromosome_0971	1076014	1078284	-	2271	CDS							Ferrous iron transport protein B
211703-chromosome	211703-chromosome_0972	1078281	1078508	-	228	CDS							Ferrous iron transport protein A
211703-chromosome	211703-chromosome_0973	1078628	1078957	+	330	CDS							Translation initiation factor SUI1-related protein
211703-chromosome	211703-chromosome_0974	1079211	1079768	+	558	CDS							Probable transmembrane protein
211703-chromosome	211703-chromosome_0975	1079986	1080924	+	939	CDS							Putative membrane protein
211703-chromosome	211703-chromosome_0976	1080917	1081924	+	1008	CDS							Putative membrane protein
211703-chromosome	211703-chromosome_0977	1081921	1082415	+	495	CDS							Putative membrane protein
211703-chromosome	211703-chromosome_0978	1082547	1083329	+	783	CDS							ABC-type amino acid transport, signal transduction systems, periplasmic component/domain
211703-chromosome	211703-chromosome_0979	1083612	1083890	+	279	CDS							hypothetical protein
211703-chromosome	211703-chromosome_0980	1083993	1084256	-	264	CDS							hypothetical protein
211703-chromosome	211703-chromosome_0981	1084367	1085425	-	1059	CDS							diguanylate cyclase/phosphodiesterase (GGDEF & EAL domains) with PAS/PAC sensor(s)
211703-chromosome	211703-chromosome_0982	1088181	1090004	+	1824	CDS							hypothetical protein
211703-chromosome	211703-chromosome_0983	1090145	1091521	-	1377	CDS							Cysteinyl-tRNA synthetase (EC 6.1.1.16)
211703-chromosome	211703-chromosome_0984	1091713	1092210	+	498	CDS							Peptidyl-prolyl cis-trans isomerase PpiB (EC 5.2.1.8)
211703-chromosome	211703-chromosome_0985	1092200	1092886	+	687	CDS							hypothetical protein
211703-chromosome	211703-chromosome_0986	1092900	1093625	+	726	CDS							UDP-2,3-diacylglucosamine diphosphatase (EC 3.6.1.54)
211703-chromosome	211703-chromosome_0987	1093754	1094002	+	249	CDS							Transglycosylase associated protein
211703-chromosome	211703-chromosome_0988	1094156	1094791	+	636	CDS							Transcriptional regulator, TetR family
211703-chromosome	211703-chromosome_0989	1094844	1095827	+	984	CDS							Alcohol dehydrogenase (EC 1.1.1.1)
211703-chromosome	211703-chromosome_0990	1096387	1097676	+	1290	CDS							Methyl-accepting chemotaxis protein
211703-chromosome	211703-chromosome_0991	1098131	1099138	+	1008	CDS							Type I restriction-modification system, specificity subunit S (EC 3.1.21.3)
211703-chromosome	211703-chromosome_0992	1099714	1100325	+	612	CDS							hypothetical protein
211703-chromosome	211703-chromosome_0993	1100521	1102020	+	1500	CDS							hypothetical protein
211703-chromosome	211703-chromosome_0994	1102117	1103928	-	1812	CDS							ATPase involved in DNA repair
211703-chromosome	211703-chromosome_0995	1104842	1105735	+	894	CDS							transcriptional regulator, putative
211703-chromosome	211703-chromosome_0996	1105975	1106310	+	336	CDS							Mobile element protein
211703-chromosome	211703-chromosome_0997	1106320	1107009	+	690	CDS							Mobile element protein
211703-chromosome	211703-chromosome_0998	1107479	1107565	-	87	rna							tRNA-Leu-TAA
211703-chromosome	211703-chromosome_0999	1107607	1107680	-	74	rna							tRNA-Cys-GCA
211703-chromosome	211703-chromosome_1000	1107715	1107790	-	76	rna							tRNA-Gly-GCC
211703-chromosome	211703-chromosome_1001	1107970	1108524	-	555	CDS							CDP-diacylglycerol--glycerol-3-phosphate 3-phosphatidyltransferase (EC 2.7.8.5)
211703-chromosome	211703-chromosome_1002	1108738	1110591	-	1854	CDS							Excinuclease ABC subunit C
211703-chromosome	211703-chromosome_1003	1110702	1111286	-	585	CDS							BarA-associated response regulator UvrY (= GacA = SirA)
211703-chromosome	211703-chromosome_1004	1111557	1112318	-	762	CDS							3-deoxy-manno-octulosonate cytidylyltransferase (EC 2.7.7.38)
211703-chromosome	211703-chromosome_1005	1112315	1112512	-	198	CDS							FIG002473: Protein YcaR in KDO2-Lipid A biosynthesis cluster
211703-chromosome	211703-chromosome_1006	1112625	1113620	-	996	CDS							Tetraacyldisaccharide 4'-kinase (EC 2.7.1.130)
211703-chromosome	211703-chromosome_1007	1113620	1115389	-	1770	CDS							Lipid A export ATP-binding/permease protein MsbA
211703-chromosome	211703-chromosome_1008	1115524	1117752	-	2229	CDS							DNA internalization-related competence protein ComEC/Rec2
211703-chromosome	211703-chromosome_1009	1117781	1118299	+	519	CDS							FIG01199889: hypothetical protein
211703-chromosome	211703-chromosome_1010	1118293	1118787	+	495	CDS							FIG00361382: hypothetical protein
211703-chromosome	211703-chromosome_1011	1118903	1120408	+	1506	CDS							ATPase component BioM of energizing module of biotin ECF transporter
211703-chromosome	211703-chromosome_1012	1120488	1121678	-	1191	CDS							Biosynthetic Aromatic amino acid aminotransferase alpha (EC 2.6.1.57) @ Aspartate aminotransferase (EC 2.6.1.1)
211703-chromosome	211703-chromosome_1013	1121814	1122755	-	942	CDS							hypothetical protein
211703-chromosome	211703-chromosome_1014	1122974	1124047	-	1074	CDS							Outer membrane protein C precursor
211703-chromosome	211703-chromosome_1015	1124430	1126517	+	2088	CDS							ATP-dependent helicase DinG/Rad3
211703-chromosome	211703-chromosome_1016	1126718	1127377	+	660	CDS							putative secreted protein
211703-chromosome	211703-chromosome_1017	1127448	1128344	+	897	CDS							Histone deacetylase/AcuC/AphA family protein
211703-chromosome	211703-chromosome_1018	1128434	1129582	-	1149	CDS							Hypothetical MFS-type transporter protein ycaD
211703-chromosome	211703-chromosome_1019	1129642	1129755	-	114	CDS							hypothetical protein
211703-chromosome	211703-chromosome_1020	1129884	1130834	-	951	CDS							50S ribosomal subunit maturation GTPase RbgA (B. subtilis YlqF)
211703-chromosome	211703-chromosome_1021	1131176	1132567	+	1392	CDS							Alkaline phosphatase (EC 3.1.3.1)
211703-chromosome	211703-chromosome_1022	1132580	1133962	+	1383	CDS							Alkaline phosphatase (EC 3.1.3.1)
211703-chromosome	211703-chromosome_1023	1134010	1134693	+	684	CDS							FIG00361344: hypothetical protein
211703-chromosome	211703-chromosome_1024	1134775	1135509	+	735	CDS							ABC-type amino acid transport, signal transduction systems, periplasmic component/domain
211703-chromosome	211703-chromosome_1025	1135743	1136138	+	396	CDS							Regulator of nucleoside diphosphate kinase
211703-chromosome	211703-chromosome_1026	1136247	1137374	-	1128	CDS							hypothetical protein
211703-chromosome	211703-chromosome_1027	1137836	1138624	+	789	CDS							Lysine-arginine-ornithine-binding periplasmic protein precursor (TC 3.A.1.3.1)
211703-chromosome	211703-chromosome_1028	1138697	1139668	+	972	CDS							Amino acid ABC transporter, permease protein
211703-chromosome	211703-chromosome_1029	1139758	1140501	+	744	CDS							Glutamine transport ATP-binding protein GlnQ (TC 3.A.1.3.2)
211703-chromosome	211703-chromosome_1030	1140533	1141540	+	1008	CDS							Sterol desaturase
211703-chromosome	211703-chromosome_1031	1141607	1143016	-	1410	CDS							Arginine/ornithine antiporter ArcD
211703-chromosome	211703-chromosome_1032	1143026	1143928	-	903	CDS							Homocysteine S-methyltransferase (EC 2.1.1.10)
211703-chromosome	211703-chromosome_1033	1144223	1144765	-	543	CDS							FIG00361380: hypothetical protein
211703-chromosome	211703-chromosome_1034	1144784	1146103	-	1320	CDS							Putative hemolysin
211703-chromosome	211703-chromosome_1035	1146345	1147055	-	711	CDS							Phosphate transport system regulatory protein PhoU
211703-chromosome	211703-chromosome_1036	1147235	1148053	-	819	CDS							Phosphate transport ATP-binding protein PstB (TC 3.A.1.7.1)
211703-chromosome	211703-chromosome_1037	1148158	1149807	-	1650	CDS							Phosphate transport system permease protein PstA (TC 3.A.1.7.1)
211703-chromosome	211703-chromosome_1038	1149825	1152062	-	2238	CDS							Phosphate transport system permease protein PstC (TC 3.A.1.7.1)
211703-chromosome	211703-chromosome_1039	1152230	1152778	-	549	CDS							tRNA-specific adenosine-34 deaminase (EC 3.5.4.-)
211703-chromosome	211703-chromosome_1040	1153164	1153240	+	77	rna							tRNA-Pro-GGG
211703-chromosome	211703-chromosome_1041	1153498	1153638	+	141	CDS							hypothetical protein
211703-chromosome	211703-chromosome_1042	1154331	1155938	+	1608	CDS							Malate synthase (EC 2.3.3.9)
211703-chromosome	211703-chromosome_1043	1155990	1157321	+	1332	CDS							Isocitrate lyase (EC 4.1.3.1)
211703-chromosome	211703-chromosome_1044	1157422	1158123	-	702	CDS							Chromosomal replication initiator protein DnaA
211703-chromosome	211703-chromosome_1045	1158226	1159209	-	984	CDS							FIG00921138: hypothetical protein
211703-chromosome	211703-chromosome_1046	1159395	1160021	-	627	CDS							Uracil phosphoribosyltransferase (EC 2.4.2.9)
211703-chromosome	211703-chromosome_1047	1160198	1161235	+	1038	CDS							Phosphoribosylformylglycinamidine cyclo-ligase (EC 6.3.3.1)
211703-chromosome	211703-chromosome_1048	1161232	1161906	+	675	CDS							Phosphoribosylglycinamide formyltransferase (EC 2.1.2.2)
211703-chromosome	211703-chromosome_1049	1162021	1162782	-	762	CDS							FIG137478: Hypothetical protein YbgI
211703-chromosome	211703-chromosome_1050	1162890	1164224	-	1335	CDS							Flagellar regulatory protein FleQ
211703-chromosome	211703-chromosome_1051	1164295	1165329	-	1035	CDS							Flagellar sensor histidine kinase FleS
211703-chromosome	211703-chromosome_1052	1165435	1166847	-	1413	CDS							Flagellar regulatory protein FleQ
211703-chromosome	211703-chromosome_1053	1166887	1167027	+	141	CDS							hypothetical protein
211703-chromosome	211703-chromosome_1054	1167092	1167901	-	810	CDS							Potential queD like
211703-chromosome	211703-chromosome_1055	1168190	1168702	+	513	CDS							ACT domain protein
211703-chromosome	211703-chromosome_1056	1168779	1170848	+	2070	CDS							Polyphosphate kinase (EC 2.7.4.1)
211703-chromosome	211703-chromosome_1057	1170889	1172328	+	1440	CDS							Exopolyphosphatase (EC 3.6.1.11)
211703-chromosome	211703-chromosome_1058	1172387	1173730	-	1344	CDS							Magnesium transporter
211703-chromosome	211703-chromosome_1059	1173698	1173814	+	117	CDS							hypothetical protein
211703-chromosome	211703-chromosome_1060	1174201	1175409	-	1209	CDS							Flagellar hook-associated protein FlgL
211703-chromosome	211703-chromosome_1061	1175413	1177410	-	1998	CDS							Flagellar hook-associated protein FlgK
211703-chromosome	211703-chromosome_1062	1177414	1178514	-	1101	CDS							Flagellar protein FlgJ [peptidoglycan hydrolase] (EC 3.2.1.-)
211703-chromosome	211703-chromosome_1063	1178561	1179658	-	1098	CDS							Flagellar P-ring protein FlgI
211703-chromosome	211703-chromosome_1064	1179719	1180393	-	675	CDS							Flagellar L-ring protein FlgH
211703-chromosome	211703-chromosome_1065	1180407	1181195	-	789	CDS							Flagellar basal-body rod protein FlgG
211703-chromosome	211703-chromosome_1066	1181210	1181956	-	747	CDS							Flagellar basal-body rod protein FlgF
211703-chromosome	211703-chromosome_1067	1182103	1183449	-	1347	CDS							Flagellar hook protein FlgE
211703-chromosome	211703-chromosome_1068	1183460	1184197	-	738	CDS							Flagellar basal-body rod modification protein FlgD
211703-chromosome	211703-chromosome_1069	1184288	1184707	-	420	CDS							Flagellar basal-body rod protein FlgC
211703-chromosome	211703-chromosome_1070	1184704	1185105	-	402	CDS							Flagellar basal-body rod protein FlgB
211703-chromosome	211703-chromosome_1071	1185167	1185991	-	825	CDS							Chemotaxis protein methyltransferase CheR (EC 2.1.1.80)
211703-chromosome	211703-chromosome_1072	1186009	1186920	-	912	CDS							Chemotaxis protein CheV (EC 2.7.3.-)
211703-chromosome	211703-chromosome_1073	1187134	1187763	+	630	CDS							Flagellar basal-body P-ring formation protein FlgA
211703-chromosome	211703-chromosome_1074	1187858	1188178	+	321	CDS							Negative regulator of flagellin synthesis FlgM
211703-chromosome	211703-chromosome_1075	1188175	1188591	+	417	CDS							Flagellar biosynthesis protein FlgN
211703-chromosome	211703-chromosome_1076	1188635	1189177	-	543	CDS							FIG002292: Phosphodiesterase yfcE (EC 3.1.4.-)
211703-chromosome	211703-chromosome_1077	1189188	1190825	-	1638	CDS							Oligopeptide ABC transporter, periplasmic oligopeptide-binding protein OppA (TC 3.A.1.5.1)
211703-chromosome	211703-chromosome_1078	1191116	1192018	+	903	CDS							Permease of the drug/metabolite transporter (DMT) superfamily
211703-chromosome	211703-chromosome_1079	1192116	1192808	-	693	CDS							Ribosomal small subunit pseudouridine synthase A (EC 4.2.1.70)
211703-chromosome	211703-chromosome_1080	1192981	1194171	+	1191	CDS							HD domain protein
211703-chromosome	211703-chromosome_1081	1194168	1194356	-	189	CDS							FIG00361194: hypothetical protein
211703-chromosome	211703-chromosome_1082	1194543	1195436	+	894	CDS							Permease of the drug/metabolite transporter (DMT) superfamily
211703-chromosome	211703-chromosome_1083	1195527	1197377	+	1851	CDS							Oligopeptide ABC transporter, periplasmic oligopeptide-binding protein OppA (TC 3.A.1.5.1)
211703-chromosome	211703-chromosome_1084	1197467	1197859	-	393	CDS							FIG00361547: hypothetical protein
211703-chromosome	211703-chromosome_1085	1197954	1198502	-	549	CDS							hypothetical protein
211703-chromosome	211703-chromosome_1086	1198749	1198997	+	249	CDS							DNA-binding protein inhibitor Id-2-related protein
211703-chromosome	211703-chromosome_1087	1198984	1199295	-	312	CDS							hypothetical protein
211703-chromosome	211703-chromosome_1088	1199373	1199573	-	201	CDS							Cold shock protein CspE
211703-chromosome	211703-chromosome_1089	1199789	1200925	-	1137	CDS							Dihydrolipoamide acyltransferase component of branched-chain alpha-keto acid dehydrogenase complex (EC 2.3.1.168)
211703-chromosome	211703-chromosome_1090	1200984	1201970	-	987	CDS							Branched-chain alpha-keto acid dehydrogenase, E1 component, alpha subunit (EC 1.2.4.4) / Branched-chain alpha-keto acid dehydrogenase, E1 component, beta subunit (EC 1.2.4.4)
211703-chromosome	211703-chromosome_1091	1201967	1203055	-	1089	CDS							Branched-chain alpha-keto acid dehydrogenase, E1 component, alpha subunit (EC 1.2.4.4)
211703-chromosome	211703-chromosome_1092	1203327	1204346	-	1020	CDS							Succinylglutamate desuccinylase (EC 3.5.1.96)
211703-chromosome	211703-chromosome_1093	1204305	1204460	+	156	CDS							hypothetical protein
211703-chromosome	211703-chromosome_1094	1204615	1204824	-	210	CDS							FIG00361806: hypothetical protein
211703-chromosome	211703-chromosome_1095	1205157	1205288	-	132	CDS							hypothetical protein
211703-chromosome	211703-chromosome_1096	1205355	1206248	+	894	CDS							DNA replication terminus site-binding protein
211703-chromosome	211703-chromosome_1097	1206330	1210166	-	3837	CDS							COG0553: Superfamily II DNA/RNA helicases, SNF2 family
211703-chromosome	211703-chromosome_1098	1210385	1211038	-	654	CDS							Protein of unknown function YceH
211703-chromosome	211703-chromosome_1099	1211302	1212951	-	1650	CDS							Lipid A core-O-antigen ligase
211703-chromosome	211703-chromosome_1100	1213100	1214188	-	1089	CDS							regulator of length of O-antigen component of lipopolysaccharide chains
211703-chromosome	211703-chromosome_1101	1214185	1214739	-	555	CDS							dTDP-4-dehydrorhamnose 3,5-epimerase (EC 5.1.3.13)
211703-chromosome	211703-chromosome_1102	1214794	1215699	-	906	CDS							Glucose-1-phosphate thymidylyltransferase (EC 2.7.7.24)
211703-chromosome	211703-chromosome_1103	1215747	1216637	-	891	CDS							dTDP-4-dehydrorhamnose reductase (EC 1.1.1.133)
211703-chromosome	211703-chromosome_1104	1216643	1217668	-	1026	CDS							FIG071646: Sugar transferase
211703-chromosome	211703-chromosome_1105	1217708	1217872	+	165	CDS							hypothetical protein
211703-chromosome	211703-chromosome_1106	1217968	1218639	-	672	CDS							Putative N-acetylgalactosaminyl-diphosphoundecaprenol glucuronosyltransferase
211703-chromosome	211703-chromosome_1107	1221904	1223172	-	1269	CDS							putative polysaccharide biosynthesis protein CpsL
211703-chromosome	211703-chromosome_1108	1223624	1224394	-	771	CDS							Legionaminic acid biosynthesis protein PtmA
211703-chromosome	211703-chromosome_1109	1224394	1224999	-	606	CDS							Legionaminic acid cytidylyltransferase (EC 2.7.7.43)
211703-chromosome	211703-chromosome_1110	1225107	1226078	-	972	CDS							Legionaminic acid biosynthesis protein PtmF
211703-chromosome	211703-chromosome_1111	1226078	1227139	-	1062	CDS							D-glycero-D-manno-heptose 1-phosphate guanosyltransferase
211703-chromosome	211703-chromosome_1112	1227152	1227748	-	597	CDS							4-amino-6-deoxy-N-Acetyl-D-hexosaminyl-(Lipid carrier) acetyltrasferase
211703-chromosome	211703-chromosome_1113	1227786	1228859	-	1074	CDS							N-acetylneuraminate synthase (EC 2.5.1.56)
211703-chromosome	211703-chromosome_1114	1228856	1229407	-	552	CDS							FIG00675648: hypothetical protein
211703-chromosome	211703-chromosome_1115	1229520	1230674	-	1155	CDS							UDP-Bac2Ac4Ac hydrolyzing 2-epimerase NeuC homolog
211703-chromosome	211703-chromosome_1116	1231964	1233106	-	1143	CDS							Bacillosamine/Legionaminic acid biosynthesis aminotransferase PglE; 4-keto-6-deoxy-N-Acetyl-D-hexosaminyl-(Lipid carrier) aminotransferase
211703-chromosome	211703-chromosome_1117	1233116	1234309	-	1194	CDS							UDP-N-acetylglucosamine 4,6-dehydratase (EC 4.2.1.-)
211703-chromosome	211703-chromosome_1118	1234370	1235437	-	1068	CDS							dTDP-glucose 4,6-dehydratase (EC 4.2.1.46)
211703-chromosome	211703-chromosome_1119	1236288	1236971	+	684	CDS							Transcriptional regulatory protein PhoP
211703-chromosome	211703-chromosome_1120	1236971	1238353	+	1383	CDS							Sensor protein PhoQ (EC 2.7.13.3)
211703-chromosome	211703-chromosome_1121	1238723	1239691	-	969	CDS							Glucokinase (EC 2.7.1.2)
211703-chromosome	211703-chromosome_1122	1239677	1239895	+	219	CDS							hypothetical protein
211703-chromosome	211703-chromosome_1123	1240037	1240894	+	858	CDS							Phosphogluconate repressor HexR, RpiR family
211703-chromosome	211703-chromosome_1124	1241055	1242494	+	1440	CDS							Pyruvate kinase (EC 2.7.1.40)
211703-chromosome	211703-chromosome_1125	1242563	1243606	-	1044	CDS							Probable Co/Zn/Cd efflux system membrane fusion protein
211703-chromosome	211703-chromosome_1126	1243622	1246684	-	3063	CDS							Acriflavin resistance protein
211703-chromosome	211703-chromosome_1127	1246846	1249170	-	2325	CDS							Butyryl-CoA dehydrogenase (EC 1.3.8.1)
211703-chromosome	211703-chromosome_1128	1249218	1249871	-	654	CDS							Predicted transcriptional regulator for fatty acid degradation FadQ, TetR family
211703-chromosome	211703-chromosome_1129	1250340	1251080	+	741	CDS							putative histidinol phosphatase and related hydrolases of the PHP family
211703-chromosome	211703-chromosome_1130	1251168	1251243	+	76	rna							tRNA-Thr-CGT
211703-chromosome	211703-chromosome_1131	1251484	1252479	-	996	CDS							Sulfate and thiosulfate binding protein CysP
211703-chromosome	211703-chromosome_1132	1252809	1254224	-	1416	CDS							RND efflux system, outer membrane lipoprotein CmeC
211703-chromosome	211703-chromosome_1133	1254217	1257366	-	3150	CDS							RND efflux system, inner membrane transporter CmeB
211703-chromosome	211703-chromosome_1134	1257384	1258565	-	1182	CDS							Membrane fusion protein of RND family multidrug efflux pump
211703-chromosome	211703-chromosome_1135	1258720	1259355	+	636	CDS							Transcription repressor of multidrug efflux pump acrAB operon, TetR (AcrR) family
211703-chromosome	211703-chromosome_1136	1259497	1260009	+	513	CDS							Tellurite resistance protein-related protein
211703-chromosome	211703-chromosome_1137	1260178	1261353	+	1176	CDS							Proton/glutamate symport protein @ Sodium/glutamate symport protein
211703-chromosome	211703-chromosome_1138	1261417	1262280	-	864	CDS							Acyl-CoA thioesterase II (EC 3.1.2.-)
211703-chromosome	211703-chromosome_1139	1262532	1263398	-	867	CDS							Ribosomal large subunit pseudouridine synthase B (EC 4.2.1.70)
211703-chromosome	211703-chromosome_1140	1263448	1264140	-	693	CDS							Segregation and condensation protein B
211703-chromosome	211703-chromosome_1141	1264182	1264979	-	798	CDS							Segregation and condensation protein A
211703-chromosome	211703-chromosome_1142	1265060	1265680	-	621	CDS							Hypothetical YciO protein, TsaC/YrdC paralog
211703-chromosome	211703-chromosome_1143	1265805	1266686	-	882	CDS							COG0613, Predicted metal-dependent phosphoesterases (PHP family)
211703-chromosome	211703-chromosome_1144	1266781	1267095	-	315	CDS							hypothetical protein
211703-chromosome	211703-chromosome_1145	1267111	1268745	+	1635	CDS							Anthranilate synthase, aminase component (EC 4.1.3.27)
211703-chromosome	211703-chromosome_1146	1268826	1269425	+	600	CDS							Anthranilate synthase, amidotransferase component (EC 4.1.3.27)
211703-chromosome	211703-chromosome_1147	1269436	1270449	+	1014	CDS							Anthranilate phosphoribosyltransferase (EC 2.4.2.18)
211703-chromosome	211703-chromosome_1148	1270533	1271954	+	1422	CDS							Indole-3-glycerol phosphate synthase (EC 4.1.1.48) / Phosphoribosylanthranilate isomerase (EC 5.3.1.24)
211703-chromosome	211703-chromosome_1149	1272143	1273336	+	1194	CDS							Tryptophan synthase beta chain (EC 4.2.1.20)
211703-chromosome	211703-chromosome_1150	1273333	1274139	+	807	CDS							Tryptophan synthase alpha chain (EC 4.2.1.20)
211703-chromosome	211703-chromosome_1151	1275121	1277070	+	1950	CDS							TPR domain protein, putative component of TonB system
211703-chromosome	211703-chromosome_1152	1277669	1277911	+	243	CDS							hypothetical protein
211703-chromosome	211703-chromosome_1153	1278184	1278618	-	435	CDS							FIG123062: hypothetical protein
211703-chromosome	211703-chromosome_1154	1278629	1279117	-	489	CDS							FIG073159: hypothetical protein
211703-chromosome	211703-chromosome_1155	1279218	1280111	+	894	CDS							Transcriptional regulator, LysR family
211703-chromosome	211703-chromosome_1156	1280259	1281365	+	1107	CDS							Uncharacterized conserved protein
211703-chromosome	211703-chromosome_1157	1281654	1282628	+	975	CDS							Taurine-binding periplasmic protein TauA
211703-chromosome	211703-chromosome_1158	1282645	1283412	+	768	CDS							Taurine transport ATP-binding protein TauB
211703-chromosome	211703-chromosome_1159	1283409	1284233	+	825	CDS							Taurine transport system permease protein TauC
211703-chromosome	211703-chromosome_1160	1284313	1285164	+	852	CDS							Alpha-ketoglutarate-dependent taurine dioxygenase (EC 1.14.11.17)
211703-chromosome	211703-chromosome_1161	1285304	1285672	-	369	CDS							Protein of unknown function DUF1428
211703-chromosome	211703-chromosome_1162	1285756	1287117	-	1362	CDS							Putative transport protein
211703-chromosome	211703-chromosome_1163	1287283	1288176	-	894	CDS							Heme O synthase, protoheme IX farnesyltransferase (EC 2.5.1.-) COX10-CtaB
211703-chromosome	211703-chromosome_1164	1288185	1288514	-	330	CDS							Cytochrome O ubiquinol oxidase subunit IV (EC 1.10.3.-)
211703-chromosome	211703-chromosome_1165	1288515	1289126	-	612	CDS							Cytochrome O ubiquinol oxidase subunit III (EC 1.10.3.-)
211703-chromosome	211703-chromosome_1166	1289131	1291107	-	1977	CDS							Cytochrome O ubiquinol oxidase subunit I (EC 1.10.3.-)
211703-chromosome	211703-chromosome_1167	1291111	1292163	-	1053	CDS							Cytochrome O ubiquinol oxidase subunit II (EC 1.10.3.-)
211703-chromosome	211703-chromosome_1168	1292707	1293150	-	444	CDS							4-carboxymuconolactone decarboxylase domain/alkylhydroperoxidase AhpD family core domain protein
211703-chromosome	211703-chromosome_1169	1293270	1294178	+	909	CDS							Transcriptional regulator, LysR family
211703-chromosome	211703-chromosome_1170	1294269	1294598	-	330	CDS							FIG00362388: hypothetical protein
211703-chromosome	211703-chromosome_1171	1294694	1295665	-	972	CDS							Inosine-uridine preferring nucleoside hydrolase (EC 3.2.2.1)
211703-chromosome	211703-chromosome_1172	1295798	1296097	-	300	CDS							FIG00905263: hypothetical protein
211703-chromosome	211703-chromosome_1173	1296179	1296601	+	423	CDS							Transcriptional regulator, MarR family
211703-chromosome	211703-chromosome_1174	1296731	1297300	+	570	CDS							Conserved hypothetical protein (perhaps related to histidine degradation)
211703-chromosome	211703-chromosome_1175	1297297	1297500	-	204	CDS							putative secreted protein
211703-chromosome	211703-chromosome_1176	1297682	1298122	-	441	CDS							Azurin
211703-chromosome	211703-chromosome_1177	1298422	1299465	+	1044	CDS							Thiamin biosynthesis lipoprotein ApbE
211703-chromosome	211703-chromosome_1178	1299507	1299932	-	426	CDS							Small heat shock protein
211703-chromosome	211703-chromosome_1179	1300203	1301849	+	1647	CDS							Response regulator with TPR repeat
211703-chromosome	211703-chromosome_1180	1301910	1302872	+	963	CDS							Kef-type K+ transport system, predicted NAD-binding component
211703-chromosome	211703-chromosome_1181	1303125	1303931	+	807	CDS							Exodeoxyribonuclease III (EC 3.1.11.2)
211703-chromosome	211703-chromosome_1182	1304115	1304603	+	489	CDS							hypothetical protein
211703-chromosome	211703-chromosome_1183	1304900	1306432	+	1533	CDS							Cobalt/zinc/cadmium efflux RND transporter, membrane fusion protein, CzcB family
211703-chromosome	211703-chromosome_1184	1306509	1309631	+	3123	CDS							Cobalt-zinc-cadmium resistance protein CzcA; Cation efflux system protein CusA
211703-chromosome	211703-chromosome_1185	1309678	1310040	+	363	CDS							hypothetical protein
211703-chromosome	211703-chromosome_1186	1310114	1311799	-	1686	CDS							Glutamate decarboxylase
211703-chromosome	211703-chromosome_1187	1311985	1312998	-	1014	CDS							Lipoate-protein ligase A
211703-chromosome	211703-chromosome_1188	1313410	1315854	+	2445	CDS							diguanylate cyclase/phosphodiesterase (GGDEF & EAL domains) with PAS/PAC sensor(s)
211703-chromosome	211703-chromosome_1189	1315888	1319058	-	3171	CDS							Acriflavin resistance protein
211703-chromosome	211703-chromosome_1190	1319051	1320073	-	1023	CDS							Efflux transporter, RND family, MFP subunit, AcrA/E family
211703-chromosome	211703-chromosome_1191	1320110	1320556	-	447	CDS							Predicted transporter component
211703-chromosome	211703-chromosome_1192	1320570	1320983	-	414	CDS							Probable transmembrane protein
211703-chromosome	211703-chromosome_1193	1320980	1321294	-	315	CDS							Transcriptional regulator, ArsR family
211703-chromosome	211703-chromosome_1194	1321380	1321565	+	186	CDS							Rhodanese-related sulfurtransferase
211703-chromosome	211703-chromosome_1195	1321618	1322889	+	1272	CDS							FAD-dependent pyridine nucleotide-disulphide oxidoreductase
211703-chromosome	211703-chromosome_1196	1323408	1323635	+	228	CDS							hypothetical protein
211703-chromosome	211703-chromosome_1197	1323818	1324546	+	729	CDS							Mg(2+) transport ATPase protein C
211703-chromosome	211703-chromosome_1198	1324625	1325635	-	1011	CDS							Sucrose operon repressor ScrR, LacI family
211703-chromosome	211703-chromosome_1199	1325663	1327078	-	1416	CDS							Sucrose-6-phosphate hydrolase (EC 3.2.1.B3)
211703-chromosome	211703-chromosome_1200	1327078	1328442	-	1365	CDS							PTS system, sucrose-specific IIB component (EC 2.7.1.69) / PTS system, sucrose-specific IIC component (EC 2.7.1.69)
211703-chromosome	211703-chromosome_1201	1328526	1329449	-	924	CDS							Fructokinase (EC 2.7.1.4)
211703-chromosome	211703-chromosome_1202	1329597	1331081	-	1485	CDS							Maltoporin (maltose/maltodextrin high-affinity receptor, phage lambda receptor protein)
211703-chromosome	211703-chromosome_1203	1331352	1332488	-	1137	CDS							Chaperone protein DnaJ
211703-chromosome	211703-chromosome_1204	1332743	1334671	-	1929	CDS							Chaperone protein DnaK
211703-chromosome	211703-chromosome_1205	1334955	1335530	-	576	CDS							Heat shock protein GrpE
211703-chromosome	211703-chromosome_1206	1335794	1336678	+	885	CDS							NAD kinase (EC 2.7.1.23)
211703-chromosome	211703-chromosome_1207	1336703	1337860	-	1158	CDS							diguanylate cyclase/phosphodiesterase (GGDEF & EAL domains) with PAS/PAC sensor(s)
211703-chromosome	211703-chromosome_1208	1338153	1339817	+	1665	CDS							DNA repair protein RecN
211703-chromosome	211703-chromosome_1209	1340289	1340729	+	441	CDS							FIG00361518: hypothetical protein
211703-chromosome	211703-chromosome_1210	1340699	1340830	-	132	CDS							hypothetical protein
211703-chromosome	211703-chromosome_1211	1340924	1342087	+	1164	CDS							Macrolide-specific efflux protein MacA
211703-chromosome	211703-chromosome_1212	1342084	1344108	+	2025	CDS							Macrolide export ATP-binding/permease protein MacB (EC 3.6.3.-)
211703-chromosome	211703-chromosome_1213	1344144	1345478	+	1335	CDS							RND efflux system, outer membrane lipoprotein CmeC
211703-chromosome	211703-chromosome_1214	1345612	1346418	+	807	CDS							iron-chelator utilization protein
211703-chromosome	211703-chromosome_1215	1346670	1347776	+	1107	CDS							2-keto-3-deoxy-D-arabino-heptulosonate-7-phosphate synthase I alpha (EC 2.5.1.54)
211703-chromosome	211703-chromosome_1216	1348247	1348654	-	408	CDS							DNA-binding protein H-NS
211703-chromosome	211703-chromosome_1217	1349004	1349948	-	945	CDS							D-serine dehydratase transcriptional activator
211703-chromosome	211703-chromosome_1218	1350166	1351497	+	1332	CDS							D-serine dehydratase (EC 4.3.1.18)
211703-chromosome	211703-chromosome_1219	1351837	1352013	+	177	CDS							hypothetical protein
211703-chromosome	211703-chromosome_1220	1352080	1353333	-	1254	CDS							Isocitrate dehydrogenase [NADP] (EC 1.1.1.42)
211703-chromosome	211703-chromosome_1221	1353744	1354835	+	1092	CDS							hypothetical protein
211703-chromosome	211703-chromosome_1222	1354921	1355070	-	150	CDS							hypothetical protein
211703-chromosome	211703-chromosome_1223	1355628	1355921	+	294	CDS							hypothetical protein
211703-chromosome	211703-chromosome_1224	1356580	1356807	+	228	CDS							hypothetical protein
211703-chromosome	211703-chromosome_1225	1356851	1356982	-	132	CDS							hypothetical protein
211703-chromosome	211703-chromosome_1226	1356965	1359085	+	2121	CDS							hypothetical protein
211703-chromosome	211703-chromosome_1227	1359089	1359850	+	762	CDS							FIG00613428: hypothetical protein
211703-chromosome	211703-chromosome_1228	1359858	1360052	+	195	CDS							hypothetical protein
211703-chromosome	211703-chromosome_1229	1360049	1360516	+	468	CDS							acetyltransferase, GNAT family
211703-chromosome	211703-chromosome_1230	1360600	1361508	+	909	CDS							Ribosomal large subunit pseudouridine synthase E (EC 4.2.1.70)
211703-chromosome	211703-chromosome_1231	1361573	1362040	+	468	CDS							Nudix-like NDP and NTP phosphohydrolase YmfB
211703-chromosome	211703-chromosome_1232	1362199	1363305	+	1107	CDS							tRNA-specific 2-thiouridylase MnmA
211703-chromosome	211703-chromosome_1233	1363611	1364264	+	654	CDS							FIG002903: a protein of unknown function perhaps involved in purine metabolism
211703-chromosome	211703-chromosome_1234	1364295	1365665	+	1371	CDS							Adenylosuccinate lyase (EC 4.3.2.2)
211703-chromosome	211703-chromosome_1235	1365818	1366948	+	1131	CDS							FIG002776: hypothetical protein
211703-chromosome	211703-chromosome_1236	1367340	1368764	+	1425	CDS							Pyruvate kinase (EC 2.7.1.40)
211703-chromosome	211703-chromosome_1237	1368914	1372231	+	3318	CDS							Potassium efflux system KefA protein / Small-conductance mechanosensitive channel
211703-chromosome	211703-chromosome_1238	1372352	1372960	+	609	CDS							Transporter, LysE family
211703-chromosome	211703-chromosome_1239	1373018	1374016	+	999	CDS							6-phosphogluconolactonase (EC 3.1.1.31)
211703-chromosome	211703-chromosome_1240	1374080	1374820	-	741	CDS							Dienelactone hydrolase family
211703-chromosome	211703-chromosome_1241	1374966	1376204	-	1239	CDS							Uracil permease
211703-chromosome	211703-chromosome_1242	1376522	1377796	+	1275	CDS							LPXTG-motif cell wall anchor domain protein
211703-chromosome	211703-chromosome_1243	1377914	1379671	-	1758	CDS							NAD-dependent malic enzyme (EC 1.1.1.38)
211703-chromosome	211703-chromosome_1244	1379845	1380459	+	615	CDS							Molybdopterin-guanine dinucleotide biosynthesis protein MobA
211703-chromosome	211703-chromosome_1245	1380456	1381205	+	750	CDS							Molybdopterin-guanine dinucleotide biosynthesis protein MobB
211703-chromosome	211703-chromosome_1246	1381287	1382366	+	1080	CDS							Putative inner membrane protein
211703-chromosome	211703-chromosome_1247	1382436	1383809	-	1374	CDS							Response regulator
211703-chromosome	211703-chromosome_1248	1383894	1384451	-	558	CDS							FIG01057338: hypothetical protein
211703-chromosome	211703-chromosome_1249	1384596	1385891	-	1296	CDS							Methyl-accepting chemotaxis protein
211703-chromosome	211703-chromosome_1250	1386094	1386558	-	465	CDS							Histone acetyltransferase HPA2 and related acetyltransferases
211703-chromosome	211703-chromosome_1251	1386619	1387074	-	456	CDS							INTEGRAL MEMBRANE PROTEIN (Rhomboid family)
211703-chromosome	211703-chromosome_1252	1387071	1387823	-	753	CDS							Glutamate synthase [NADPH] large chain (EC 1.4.1.13)
211703-chromosome	211703-chromosome_1253	1387877	1388719	-	843	CDS							Uncharacterized protein conserved in bacteria, NMA0228-like
211703-chromosome	211703-chromosome_1254	1388779	1389042	-	264	CDS							Putative signal peptide protein
211703-chromosome	211703-chromosome_1255	1389340	1391364	+	2025	CDS							High-affinity choline uptake protein BetT
211703-chromosome	211703-chromosome_1256	1391525	1391905	-	381	CDS							hypothetical protein
211703-chromosome	211703-chromosome_1257	1392527	1392646	-	120	CDS							hypothetical protein
211703-chromosome	211703-chromosome_1258	1393180	1395396	+	2217	CDS							hypothetical protein
211703-chromosome	211703-chromosome_1259	1395758	1396024	-	267	CDS							hypothetical protein
211703-chromosome	211703-chromosome_1260	1396520	1396942	-	423	CDS							unknown
211703-chromosome	211703-chromosome_1261	1397068	1398342	-	1275	CDS							Threonine synthase (EC 4.2.3.1)
211703-chromosome	211703-chromosome_1262	1398339	1399331	-	993	CDS							Homoserine kinase (EC 2.7.1.39)
211703-chromosome	211703-chromosome_1263	1399333	1401792	-	2460	CDS							Aspartokinase (EC 2.7.2.4) / Homoserine dehydrogenase (EC 1.1.1.3)
211703-chromosome	211703-chromosome_1264	1402053	1402760	-	708	CDS							tRNA:Cm32/Um32 methyltransferase
211703-chromosome	211703-chromosome_1265	1402956	1404683	+	1728	CDS							Isocitrate dehydrogenase phosphatase (EC 2.7.11.5)/kinase (EC 3.1.3.-)
211703-chromosome	211703-chromosome_1266	1404786	1405175	-	390	CDS							Glycoprotein/polysaccharide metabolism
211703-chromosome	211703-chromosome_1267	1405342	1405818	+	477	CDS							hypothetical protein
211703-chromosome	211703-chromosome_1268	1405822	1406301	-	480	CDS							Ribonuclease E inhibitor RraA
211703-chromosome	211703-chromosome_1269	1406409	1406633	-	225	CDS							hypothetical protein
211703-chromosome	211703-chromosome_1270	1407193	1407912	+	720	CDS							Aerobic respiration control protein arcA
211703-chromosome	211703-chromosome_1271	1408050	1408124	-	75	rna							tRNA-Gly-TCC
211703-chromosome	211703-chromosome_1272	1408219	1408292	-	74	rna							tRNA-Gly-CCC
211703-chromosome	211703-chromosome_1273	1408494	1410269	+	1776	CDS							Transport ATP-binding protein CydD
211703-chromosome	211703-chromosome_1274	1410262	1412007	+	1746	CDS							Transport ATP-binding protein CydC
211703-chromosome	211703-chromosome_1275	1412115	1412486	+	372	CDS							lipoprotein, putative
211703-chromosome	211703-chromosome_1276	1412495	1412881	+	387	CDS							Uncharacterized conserved protein
211703-chromosome	211703-chromosome_1277	1412952	1413947	-	996	CDS							Isoflavone reductase
211703-chromosome	211703-chromosome_1278	1414264	1414968	+	705	CDS							COG1720: Uncharacterized conserved protein
211703-chromosome	211703-chromosome_1279	1415039	1416160	-	1122	CDS							3-oxoacyl-[acyl-carrier-protein] synthase, KASIII (EC 2.3.1.41)
211703-chromosome	211703-chromosome_1280	1416216	1417379	-	1164	CDS							FIG00362067: hypothetical protein
211703-chromosome	211703-chromosome_1281	1417380	1418222	-	843	CDS							ATPase associated with various cellular activities, AAA_5
211703-chromosome	211703-chromosome_1282	1418386	1419354	+	969	CDS							Cysteine synthase (EC 2.5.1.47)
211703-chromosome	211703-chromosome_1283	1419798	1420055	+	258	CDS							Phosphocarrier protein of PTS system
211703-chromosome	211703-chromosome_1284	1420100	1421827	+	1728	CDS							Phosphoenolpyruvate-protein phosphotransferase of PTS system (EC 2.7.3.9)
211703-chromosome	211703-chromosome_1285	1421871	1422380	+	510	CDS							PTS system, glucose-specific IIA component
211703-chromosome	211703-chromosome_1286	1422635	1423180	+	546	CDS							Cytochrome b561
211703-chromosome	211703-chromosome_1287	1423262	1427017	-	3756	CDS							Exonuclease SbcC
211703-chromosome	211703-chromosome_1288	1427014	1428240	-	1227	CDS							Exonuclease SbcD
211703-chromosome	211703-chromosome_1289	1428352	1428468	-	117	CDS							hypothetical protein
211703-chromosome	211703-chromosome_1290	1428422	1428781	-	360	CDS							Probable acetyltransferase
211703-chromosome	211703-chromosome_1291	1428961	1429872	+	912	CDS							DNA recombination-dependent growth factor C
211703-chromosome	211703-chromosome_1292	1430041	1430625	-	585	CDS							lipolytic enzyme, G-D-S-L
211703-chromosome	211703-chromosome_1293	1430771	1432552	+	1782	CDS							Gamma-glutamyltranspeptidase (EC 2.3.2.2)
211703-chromosome	211703-chromosome_1294	1432927	1434558	+	1632	CDS							POTASSIUM/PROTON ANTIPORTER ROSB
211703-chromosome	211703-chromosome_1295	1434657	1435958	-	1302	CDS							Nitrogen regulation protein NR(I)
211703-chromosome	211703-chromosome_1296	1436305	1436883	+	579	CDS							Fap amyloid fibril minor component
211703-chromosome	211703-chromosome_1297	1437071	1438030	+	960	CDS							Fap amyloid fibril major component
211703-chromosome	211703-chromosome_1298	1438083	1438760	+	678	CDS							Fap protein with C39 domain
211703-chromosome	211703-chromosome_1299	1438768	1439427	+	660	CDS							hypothetical protein
211703-chromosome	211703-chromosome_1300	1439505	1440689	+	1185	CDS							Fap amyloid fiber secretin
211703-chromosome	211703-chromosome_1301	1440791	1442068	-	1278	CDS							Similar to gamma-glutamyl-putrescine oxidase
211703-chromosome	211703-chromosome_1302	1442118	1442726	-	609	CDS							Putrescine utilization regulator
211703-chromosome	211703-chromosome_1303	1443036	1444499	+	1464	CDS							Succinate-semialdehyde dehydrogenase [NAD(P)+] (EC 1.2.1.16)
211703-chromosome	211703-chromosome_1304	1444731	1446020	+	1290	CDS							Gamma-aminobutyrate:alpha-ketoglutarate aminotransferase (EC 2.6.1.19)
211703-chromosome	211703-chromosome_1305	1446254	1446391	+	138	CDS							hypothetical protein
211703-chromosome	211703-chromosome_1306	1446391	1447734	+	1344	CDS							Putrescine importer
211703-chromosome	211703-chromosome_1307	1448205	1449548	+	1344	CDS							Putrescine importer
211703-chromosome	211703-chromosome_1308	1449624	1450001	-	378	CDS							hypothetical protein
211703-chromosome	211703-chromosome_1309	1450268	1451422	+	1155	CDS							Sodium-dependent phosphate transporter
211703-chromosome	211703-chromosome_1310	1451560	1452030	+	471	CDS							FKBP-type peptidyl-prolyl cis-trans isomerase FkpA precursor (EC 5.2.1.8)
211703-chromosome	211703-chromosome_1311	1452200	1452316	-	117	CDS							hypothetical protein
211703-chromosome	211703-chromosome_1312	1452329	1453096	+	768	CDS							FIG074102: hypothetical protein
211703-chromosome	211703-chromosome_1313	1453240	1456461	+	3222	CDS							Hybrid sensory histidine kinase in two-component regulatory system with EvgA
211703-chromosome	211703-chromosome_1314	1456729	1456929	-	201	CDS							probable exported protein STY0748
211703-chromosome	211703-chromosome_1315	1457144	1457431	+	288	CDS							hypothetical protein
211703-chromosome	211703-chromosome_1316	1457495	1457568	-	74	rna							tRNA-Cys-GCA
211703-chromosome	211703-chromosome_1317	1457624	1457699	-	76	rna							tRNA-Gly-GCC
211703-chromosome	211703-chromosome_1318	1457991	1461386	+	3396	CDS							Chitin catabolic cascade sensor histidine kinase ChiS
211703-chromosome	211703-chromosome_1319	1461767	1461856	-	90	rna							tRNA-Ser-CGA
211703-chromosome	211703-chromosome_1320	1462197	1463114	+	918	CDS							FIG00362183: hypothetical protein
211703-chromosome	211703-chromosome_1321	1463128	1464120	+	993	CDS							Peptide chain release factor RF-3
211703-chromosome	211703-chromosome_1322	1464184	1464909	-	726	CDS							Acyl dehydratase
211703-chromosome	211703-chromosome_1323	1465146	1466093	-	948	CDS							Ribosomal RNA large subunit methyltransferase F (EC 2.1.1.51)
211703-chromosome	211703-chromosome_1324	1466244	1466732	-	489	CDS							Lipoprotein NlpC
211703-chromosome	211703-chromosome_1325	1467009	1467731	+	723	CDS							4'-phosphopantetheinyl transferase (EC 2.7.8.-)
211703-chromosome	211703-chromosome_1326	1467728	1468576	+	849	CDS							FIG000875: Thioredoxin domain-containing protein EC-YbbN
211703-chromosome	211703-chromosome_1327	1468716	1468958	-	243	CDS							outer membrane lipoprotein
211703-chromosome	211703-chromosome_1328	1469184	1469837	-	654	CDS							3,4-dihydroxy-2-butanone 4-phosphate synthase (EC 4.1.99.12)
211703-chromosome	211703-chromosome_1329	1470309	1471145	+	837	CDS							Formyltetrahydrofolate deformylase (EC 3.5.1.10)
211703-chromosome	211703-chromosome_1330	1471204	1472472	-	1269	CDS							hypothetical protein
211703-chromosome	211703-chromosome_1331	1472582	1474063	-	1482	CDS							Cardiolipin synthetase (EC 2.7.8.-)
211703-chromosome	211703-chromosome_1332	1474175	1474702	+	528	CDS							Putative lipoprotein yceB precursor
211703-chromosome	211703-chromosome_1333	1474707	1475147	-	441	CDS							FIG00362068: hypothetical protein
211703-chromosome	211703-chromosome_1334	1475268	1475387	-	120	CDS							hypothetical protein
211703-chromosome	211703-chromosome_1335	1475478	1476230	+	753	CDS							Soluble lytic murein transglycosylase
211703-chromosome	211703-chromosome_1336	1476332	1477018	-	687	CDS							Aquaporin Z
211703-chromosome	211703-chromosome_1337	1477319	1477933	-	615	CDS							Crossover junction endodeoxyribonuclease RuvC (EC 3.1.22.4)
211703-chromosome	211703-chromosome_1338	1478074	1478982	-	909	CDS							Oxidoreductase, Gfo/Idh/MocA family
211703-chromosome	211703-chromosome_1339	1479266	1479493	-	228	CDS							hypothetical protein
211703-chromosome	211703-chromosome_1340	1480128	1481666	+	1539	CDS							Outer membrane protein
211703-chromosome	211703-chromosome_1341	1481684	1483279	+	1596	CDS							hypothetical protein
211703-chromosome	211703-chromosome_1342	1483381	1484115	+	735	CDS							hypothetical protein
211703-chromosome	211703-chromosome_1343	1484774	1485724	-	951	CDS							Mobile element protein
211703-chromosome	211703-chromosome_1344	1485907	1486128	+	222	CDS							Alcohol dehydrogenase (EC 1.1.1.1)
211703-chromosome	211703-chromosome_1345	1486292	1486765	-	474	CDS							Integral membrane protein
211703-chromosome	211703-chromosome_1346	1486780	1488264	-	1485	CDS							hypothetical protein
211703-chromosome	211703-chromosome_1347	1488968	1489228	+	261	CDS							Probable transcription regulator protein of MDR efflux pump cluster
211703-chromosome	211703-chromosome_1348	1489317	1491728	-	2412	CDS							Probable Fe-S oxidoreductase family 2
211703-chromosome	211703-chromosome_1349	1491925	1495077	-	3153	CDS							RND multidrug efflux transporter; Acriflavin resistance protein
211703-chromosome	211703-chromosome_1350	1495077	1496087	-	1011	CDS							Probable RND efflux membrane fusion protein
211703-chromosome	211703-chromosome_1351	1496340	1497896	+	1557	CDS							diguanylate cyclase/phosphodiesterase (GGDEF & EAL domains) with PAS/PAC sensor(s)
211703-chromosome	211703-chromosome_1352	1497931	1498800	+	870	CDS							UPF0028 protein YchK
211703-chromosome	211703-chromosome_1353	1498866	1500227	-	1362	CDS							Probable sodium-dependent transporter
211703-chromosome	211703-chromosome_1354	1500423	1500689	-	267	CDS							C protein
211703-chromosome	211703-chromosome_1355	1500948	1501535	+	588	CDS							hypothetical protein
211703-chromosome	211703-chromosome_1356	1501553	1501822	-	270	CDS							hypothetical protein
211703-chromosome	211703-chromosome_1357	1501841	1502860	+	1020	CDS							Outer membrane protein A precursor
211703-chromosome	211703-chromosome_1358	1503093	1503206	-	114	CDS							hypothetical protein
211703-chromosome	211703-chromosome_1359	1503273	1504274	+	1002	CDS							Outer membrane protein A precursor
211703-chromosome	211703-chromosome_1360	1504437	1504568	-	132	CDS							hypothetical protein
211703-chromosome	211703-chromosome_1361	1504494	1505552	+	1059	CDS							Outer membrane protein A precursor
211703-chromosome	211703-chromosome_1362	1505627	1507321	-	1695	CDS							NAD-dependent malic enzyme (EC 1.1.1.38)
211703-chromosome	211703-chromosome_1363	1507377	1508234	-	858	CDS							AraC-type DNA-binding domain-containing protein
211703-chromosome	211703-chromosome_1364	1508355	1509734	+	1380	CDS							Adhesin
211703-chromosome	211703-chromosome_1365	1509886	1510134	+	249	CDS							hypothetical protein
211703-chromosome	211703-chromosome_1366	1510165	1511304	-	1140	CDS							diguanylate cyclase (GGDEF domain) with PAS/PAC sensor
211703-chromosome	211703-chromosome_1367	1511470	1511589	-	120	CDS							hypothetical protein
211703-chromosome	211703-chromosome_1368	1511548	1512945	+	1398	CDS							Xanthine-uracil permease
211703-chromosome	211703-chromosome_1369	1513046	1513759	+	714	CDS							Lipoate-protein ligase A
211703-chromosome	211703-chromosome_1370	1513961	1515337	-	1377	CDS							Sodium/glycine symporter GlyP
211703-chromosome	211703-chromosome_1371	1516219	1517370	+	1152	CDS							Ornithine decarboxylase (EC 4.1.1.17) / Arginine decarboxylase (EC 4.1.1.19)
211703-chromosome	211703-chromosome_1372	1517439	1518407	-	969	CDS							Inner membrane protein YrbG, predicted calcium/sodium:proton antiporter
211703-chromosome	211703-chromosome_1373	1518532	1519005	-	474	CDS							Antioxidant, putative
211703-chromosome	211703-chromosome_1374	1519118	1519630	-	513	CDS							Putative Nudix hydrolase YfcD (EC 3.6.-.-)
211703-chromosome	211703-chromosome_1375	1519898	1520041	+	144	CDS							hypothetical protein
211703-chromosome	211703-chromosome_1376	1520137	1520880	-	744	CDS							ABC-type polar amino acid transport system, ATPase component
211703-chromosome	211703-chromosome_1377	1520894	1521988	-	1095	CDS							Glutamate Aspartate transport system permease protein GltK (TC 3.A.1.3.4)
211703-chromosome	211703-chromosome_1378	1521998	1523185	-	1188	CDS							Glutamate Aspartate transport system permease protein GltJ (TC 3.A.1.3.4)
211703-chromosome	211703-chromosome_1379	1523248	1524267	-	1020	CDS							Glutamate Aspartate periplasmic binding protein precursor GltI (TC 3.A.1.3.4)
211703-chromosome	211703-chromosome_1380	1524728	1525027	-	300	CDS							hypothetical protein
211703-chromosome	211703-chromosome_1381	1525024	1526037	-	1014	CDS							ABC transporter, permease protein
211703-chromosome	211703-chromosome_1382	1526117	1526998	-	882	CDS							ABC transporter, ATP-binding protein
211703-chromosome	211703-chromosome_1383	1527136	1527747	-	612	CDS							FKBP-type peptidyl-prolyl cis-trans isomerase FklB (EC 5.2.1.8)
211703-chromosome	211703-chromosome_1384	1527939	1528058	-	120	CDS							hypothetical protein
211703-chromosome	211703-chromosome_1385	1528067	1528186	-	120	CDS							hypothetical protein
211703-chromosome	211703-chromosome_1386	1528447	1528575	-	129	CDS							hypothetical protein
211703-chromosome	211703-chromosome_1387	1528575	1529300	-	726	CDS							Cytoplasmic copper homeostasis protein cutC
211703-chromosome	211703-chromosome_1388	1529342	1530244	-	903	CDS							N-acetyl-D-glucosamine kinase (EC 2.7.1.59)
211703-chromosome	211703-chromosome_1389	1530354	1530860	-	507	CDS							GCN5-related N-acetyltransferase
211703-chromosome	211703-chromosome_1390	1530848	1531663	-	816	CDS							Zn-dependent protease with chaperone function PA4632
211703-chromosome	211703-chromosome_1391	1531816	1532790	-	975	CDS							Phosphate ABC transporter, periplasmic phosphate-binding protein PstS (TC 3.A.1.7.1)
211703-chromosome	211703-chromosome_1392	1533160	1534362	-	1203	CDS							Phosphate regulon sensor protein PhoR (SphS) (EC 2.7.13.3)
211703-chromosome	211703-chromosome_1393	1534435	1535124	-	690	CDS							Phosphate regulon transcriptional regulatory protein PhoB (SphR)
211703-chromosome	211703-chromosome_1394	1535227	1535637	-	411	CDS							Glyoxalase family protein
211703-chromosome	211703-chromosome_1395	1535706	1536992	-	1287	CDS							GGDEF family protein
211703-chromosome	211703-chromosome_1396	1537276	1538952	-	1677	CDS							Sigma-54 dependent transcriptional regulator
211703-chromosome	211703-chromosome_1397	1539244	1540188	+	945	CDS							Aldehyde dehydrogenase (EC 1.2.1.3)
211703-chromosome	211703-chromosome_1398	1540494	1540763	+	270	CDS							Aldehyde dehydrogenase (EC 1.2.1.3)
211703-chromosome	211703-chromosome_1399	1540815	1541609	-	795	CDS							Transcriptional regulator, AraC family
211703-chromosome	211703-chromosome_1400	1541706	1542593	+	888	CDS							Permease of the drug/metabolite transporter (DMT) superfamily
211703-chromosome	211703-chromosome_1401	1542670	1543092	-	423	CDS							4-carboxymuconolactone decarboxylase (EC 4.1.1.44)
211703-chromosome	211703-chromosome_1402	1543089	1544072	-	984	CDS							Aldo-keto reductase
211703-chromosome	211703-chromosome_1403	1544172	1545080	+	909	CDS							Transcriptional regulator, LysR family
211703-chromosome	211703-chromosome_1404	1545195	1545887	-	693	CDS							Fumarate respiration transcriptional regulator DcuR
211703-chromosome	211703-chromosome_1405	1545891	1547456	-	1566	CDS							Sensor kinase CitA, DpiB (EC 2.7.3.-)
211703-chromosome	211703-chromosome_1406	1547715	1548188	+	474	CDS							Transcriptional regulator SlyA
211703-chromosome	211703-chromosome_1407	1548190	1549245	+	1056	CDS							HlyD family secretion protein
211703-chromosome	211703-chromosome_1408	1549256	1550284	+	1029	CDS							Permease of the major facilitator superfamily
211703-chromosome	211703-chromosome_1409	1550468	1550827	+	360	CDS							FIG00545237: hypothetical protein
211703-chromosome	211703-chromosome_1410	1550886	1551266	-	381	CDS							putative lipoprotein
211703-chromosome	211703-chromosome_1411	1551413	1551583	-	171	CDS							protein of unknown function UPF0057
211703-chromosome	211703-chromosome_1412	1551641	1552000	-	360	CDS							Ribonucleotide reductase of class III (anaerobic), activating protein (EC 1.97.1.4)
211703-chromosome	211703-chromosome_1413	1552005	1552151	-	147	CDS							Ribonucleotide reductase of class III (anaerobic), activating protein (EC 1.97.1.4)
211703-chromosome	211703-chromosome_1414	1552264	1554381	-	2118	CDS							Ribonucleotide reductase of class III (anaerobic), large subunit (EC 1.17.4.2)
211703-chromosome	211703-chromosome_1415	1554821	1555789	+	969	CDS							ABC-type sugar transport system, ATPase component
211703-chromosome	211703-chromosome_1416	1555847	1557853	-	2007	CDS							DNA ligase (EC 6.5.1.2)
211703-chromosome	211703-chromosome_1417	1557953	1559083	-	1131	CDS							Cell division protein ZipA
211703-chromosome	211703-chromosome_1418	1559099	1562473	-	3375	CDS							Chromosome partition protein smc
211703-chromosome	211703-chromosome_1419	1562584	1563348	+	765	CDS							Sulfate transporter, CysZ-type
211703-chromosome	211703-chromosome_1420	1563483	1564097	+	615	CDS							Putative inner membrane protein
211703-chromosome	211703-chromosome_1421	1564192	1564443	-	252	CDS							Phosphonate ABC transporter phosphate-binding periplasmic component (TC 3.A.1.9.1)
211703-chromosome	211703-chromosome_1422	1564547	1565092	-	546	CDS							FIG001587: exported protein
211703-chromosome	211703-chromosome_1423	1565241	1566629	-	1389	CDS							FIG00361271: hypothetical protein
211703-chromosome	211703-chromosome_1424	1566606	1566791	+	186	CDS							hypothetical protein
211703-chromosome	211703-chromosome_1425	1566814	1567581	-	768	CDS							Putative amino acid ABC transporter, periplasmic amino acid-binding protein
211703-chromosome	211703-chromosome_1426	1567891	1568436	+	546	CDS							FIG00361866: hypothetical protein
211703-chromosome	211703-chromosome_1427	1568494	1569552	+	1059	CDS							Glycosyl transferase, family 2
211703-chromosome	211703-chromosome_1428	1569549	1569920	+	372	CDS							DNA for glycosyltransferase, lytic transglycosylase, dTDP-4-rhamnose reductase, complete cds
211703-chromosome	211703-chromosome_1429	1569920	1571086	+	1167	CDS							Integral membrane protein
211703-chromosome	211703-chromosome_1430	1571294	1573417	+	2124	CDS							Periplasmic alpha-amylase (EC 3.2.1.1)
211703-chromosome	211703-chromosome_1431	1573482	1574108	-	627	CDS							Glutathione S-transferase family protein
211703-chromosome	211703-chromosome_1432	1574267	1574911	+	645	CDS							Transcriptional regulator, LuxR family
211703-chromosome	211703-chromosome_1433	1575055	1575636	+	582	CDS							Transcriptional regulator, TetR family
211703-chromosome	211703-chromosome_1434	1575709	1576566	+	858	CDS							Predicted hydrolase or acyltransferase
211703-chromosome	211703-chromosome_1435	1576684	1577844	+	1161	CDS							Patatin
211703-chromosome	211703-chromosome_1436	1577872	1579824	-	1953	CDS							Glutathione-regulated potassium-efflux system protein KefB
211703-chromosome	211703-chromosome_1437	1580060	1580944	+	885	CDS							diguanylate cyclase (GGDEF domain) with PAS/PAC sensor
211703-chromosome	211703-chromosome_1438	1580986	1582320	-	1335	CDS							tRNA(Ile)-lysidine synthetase (EC 6.3.4.19)
211703-chromosome	211703-chromosome_1439	1582450	1584480	+	2031	CDS							Peptidase, M13 family
211703-chromosome	211703-chromosome_1440	1584593	1585030	+	438	CDS							FIG00362025: hypothetical protein
211703-chromosome	211703-chromosome_1441	1585380	1587107	+	1728	CDS							Probable ABC transporter ATP binding protein
211703-chromosome	211703-chromosome_1442	1587180	1587719	+	540	CDS							Ribosomal-protein-alanine acetyltransferase (EC 2.3.1.128)
211703-chromosome	211703-chromosome_1443	1587763	1589034	-	1272	CDS							Putative transport protein
211703-chromosome	211703-chromosome_1444	1589169	1590461	-	1293	CDS							Serine transporter
211703-chromosome	211703-chromosome_1445	1590957	1591862	+	906	CDS							Transcriptional regulator
211703-chromosome	211703-chromosome_1446	1591969	1593360	+	1392	CDS							Multi antimicrobial extrusion protein (Na(+)/drug antiporter), MATE family of MDR efflux pumps
211703-chromosome	211703-chromosome_1447	1593441	1594391	-	951	CDS							Acetyl-coenzyme A carboxyl transferase alpha chain (EC 6.4.1.2)
211703-chromosome	211703-chromosome_1448	1594408	1597893	-	3486	CDS							DNA polymerase III alpha subunit (EC 2.7.7.7)
211703-chromosome	211703-chromosome_1449	1597941	1598531	-	591	CDS							Ribonuclease HII (EC 3.1.26.4)
211703-chromosome	211703-chromosome_1450	1598610	1599749	-	1140	CDS							Lipid-A-disaccharide synthase (EC 2.4.1.182)
211703-chromosome	211703-chromosome_1451	1599742	1600533	-	792	CDS							Acyl-[acyl-carrier-protein]--UDP-N-acetylglucosamine O-acyltransferase (EC 2.3.1.129)
211703-chromosome	211703-chromosome_1452	1600536	1600958	-	423	CDS							3-hydroxyacyl-[acyl-carrier-protein] dehydratase, FabZ form (EC 4.2.1.59)
211703-chromosome	211703-chromosome_1453	1601022	1602041	-	1020	CDS							UDP-3-O-[3-hydroxymyristoyl] glucosamine N-acyltransferase (EC 2.3.1.191)
211703-chromosome	211703-chromosome_1454	1602045	1602557	-	513	CDS							Outer membrane protein H precursor
211703-chromosome	211703-chromosome_1455	1602706	1605129	-	2424	CDS							Outer membrane protein assembly factor YaeT precursor
211703-chromosome	211703-chromosome_1456	1605164	1606516	-	1353	CDS							Membrane-associated zinc metalloprotease
211703-chromosome	211703-chromosome_1457	1606593	1607789	-	1197	CDS							1-deoxy-D-xylulose 5-phosphate reductoisomerase (EC 1.1.1.267)
211703-chromosome	211703-chromosome_1458	1607857	1608714	-	858	CDS							Phosphatidate cytidylyltransferase (EC 2.7.7.41)
211703-chromosome	211703-chromosome_1459	1608742	1609518	-	777	CDS							Undecaprenyl diphosphate synthase (EC 2.5.1.31)
211703-chromosome	211703-chromosome_1460	1609591	1610148	-	558	CDS							Ribosome recycling factor
211703-chromosome	211703-chromosome_1461	1610244	1610978	-	735	CDS							Uridine monophosphate kinase (EC 2.7.4.22)
211703-chromosome	211703-chromosome_1462	1611050	1611931	-	882	CDS							Translation elongation factor Ts
211703-chromosome	211703-chromosome_1463	1612036	1612764	-	729	CDS							SSU ribosomal protein S2p (SAe)
211703-chromosome	211703-chromosome_1464	1613123	1613911	+	789	CDS							Methionine aminopeptidase (EC 3.4.11.18)
211703-chromosome	211703-chromosome_1465	1613976	1616618	+	2643	CDS							[Protein-PII] uridylyltransferase (EC 2.7.7.59)
211703-chromosome	211703-chromosome_1466	1616797	1617624	+	828	CDS							2,3,4,5-tetrahydropyridine-2,6-dicarboxylate N-succinyltransferase (EC 2.3.1.117)
211703-chromosome	211703-chromosome_1467	1617900	1618283	+	384	CDS							UPF0325 protein YaeH
211703-chromosome	211703-chromosome_1468	1618447	1619880	-	1434	CDS							PTS system, glucose-specific IIB component (EC 2.7.1.69) / PTS system, glucose-specific IIC component (EC 2.7.1.69)
211703-chromosome	211703-chromosome_1469	1620310	1621284	-	975	CDS							Maltose operon periplasmic protein MalM
211703-chromosome	211703-chromosome_1470	1621375	1622700	-	1326	CDS							Maltoporin (maltose/maltodextrin high-affinity receptor, phage lambda receptor protein)
211703-chromosome	211703-chromosome_1471	1623228	1623668	-	441	CDS							Hypothetical flavoprotein YqcA (clustered with tRNA pseudouridine synthase C)
211703-chromosome	211703-chromosome_1472	1623853	1624632	-	780	CDS							tRNA pseudouridine synthase C (EC 4.2.1.70)
211703-chromosome	211703-chromosome_1473	1624629	1624964	-	336	CDS							Hypothetical protein YqcC (clustered with tRNA pseudouridine synthase C)
211703-chromosome	211703-chromosome_1474	1625162	1626190	+	1029	CDS							FIG01199667: hypothetical protein
211703-chromosome	211703-chromosome_1475	1626259	1626555	+	297	CDS							FIG00361630: hypothetical protein
211703-chromosome	211703-chromosome_1476	1626615	1626851	+	237	CDS							hypothetical protein
211703-chromosome	211703-chromosome_1477	1627010	1627309	+	300	CDS							hypothetical protein
211703-chromosome	211703-chromosome_1478	1627319	1628104	+	786	CDS							Zn-ribbon-containing, possibly nucleic-acid-binding protein
211703-chromosome	211703-chromosome_1479	1628178	1628726	-	549	CDS							Syd protein
211703-chromosome	211703-chromosome_1480	1628832	1629680	+	849	CDS							NADPH dependent preQ0 reductase (EC 1.7.1.13)
211703-chromosome	211703-chromosome_1481	1629797	1632067	+	2271	CDS							FIG00920775: hypothetical protein
211703-chromosome	211703-chromosome_1482	1632162	1633754	+	1593	CDS							GGDEF domain family protein
211703-chromosome	211703-chromosome_1483	1633736	1633924	-	189	CDS							hypothetical protein
211703-chromosome	211703-chromosome_1484	1633913	1635268	+	1356	CDS							Decarboxylase family protein
211703-chromosome	211703-chromosome_1485	1635390	1636187	+	798	CDS							DNA polymerase I (EC 2.7.7.7)
211703-chromosome	211703-chromosome_1486	1636330	1637337	+	1008	CDS							Isocitrate dehydrogenase [NAD] (EC 1.1.1.41)
211703-chromosome	211703-chromosome_1487	1637458	1637901	+	444	CDS							hypothetical protein
211703-chromosome	211703-chromosome_1488	1637968	1639062	-	1095	CDS							LSU rRNA 2'-O-methyl-C2498 methyltransferase RlmM
211703-chromosome	211703-chromosome_1489	1639055	1639441	-	387	CDS							COG2363
211703-chromosome	211703-chromosome_1490	1639485	1640120	-	636	CDS							Predicted hydrolase of the alpha/beta-hydrolase fold
211703-chromosome	211703-chromosome_1491	1640133	1641053	-	921	CDS							Glycine cleavage system transcriptional activator GcvA
211703-chromosome	211703-chromosome_1492	1641340	1643475	-	2136	CDS							Methyl-accepting chemotaxis protein
211703-chromosome	211703-chromosome_1493	1643543	1644595	-	1053	CDS							DNA polymerase IV (EC 2.7.7.7)
211703-chromosome	211703-chromosome_1494	1644812	1645021	+	210	CDS							hypothetical protein
211703-chromosome	211703-chromosome_1495	1645103	1645327	-	225	CDS							Probable exported or periplasmic protein in ApbE locus
211703-chromosome	211703-chromosome_1496	1645339	1646265	-	927	CDS							Thiamin biosynthesis lipoprotein ApbE
211703-chromosome	211703-chromosome_1497	1646380	1647603	-	1224	CDS							Na(+)-translocating NADH-quinone reductase subunit F (EC 1.6.5.-)
211703-chromosome	211703-chromosome_1498	1647621	1648217	-	597	CDS							Na(+)-translocating NADH-quinone reductase subunit E (EC 1.6.5.-)
211703-chromosome	211703-chromosome_1499	1648221	1648853	-	633	CDS							Na(+)-translocating NADH-quinone reductase subunit D (EC 1.6.5.-)
211703-chromosome	211703-chromosome_1500	1648846	1649592	-	747	CDS							Na(+)-translocating NADH-quinone reductase subunit C (EC 1.6.5.-)
211703-chromosome	211703-chromosome_1501	1649624	1650853	-	1230	CDS							Na(+)-translocating NADH-quinone reductase subunit B (EC 1.6.5.-)
211703-chromosome	211703-chromosome_1502	1650857	1652074	-	1218	CDS							Na(+)-translocating NADH-quinone reductase subunit A (EC 1.6.5.-)
211703-chromosome	211703-chromosome_1503	1652620	1652934	-	315	CDS							Cell division protein BolA
211703-chromosome	211703-chromosome_1504	1653136	1654269	+	1134	CDS							23S rRNA (guanine-N-2-) -methyltransferase rlmG (EC 2.1.1.-)
211703-chromosome	211703-chromosome_1505	1654291	1654866	+	576	CDS							Hypothetical lipoprotein YajG precursor
211703-chromosome	211703-chromosome_1506	1654881	1655432	+	552	CDS							Peptidyl-prolyl cis-trans isomerase PpiA precursor (EC 5.2.1.8)
211703-chromosome	211703-chromosome_1507	1655547	1655876	+	330	CDS							hypothetical protein
211703-chromosome	211703-chromosome_1508	1655962	1657365	+	1404	CDS							AmpG permease
211703-chromosome	211703-chromosome_1509	1657522	1658328	+	807	CDS							Outer membrane protein OmpK
211703-chromosome	211703-chromosome_1510	1658431	1658913	-	483	CDS							FIG001943: hypothetical protein YajQ
211703-chromosome	211703-chromosome_1511	1659272	1660219	+	948	CDS							2-dehydropantoate 2-reductase (EC 1.1.1.169)
211703-chromosome	211703-chromosome_1512	1660250	1660825	+	576	CDS							DJ-1/YajL/PfpI superfamily, includes chaperone protein YajL (former ThiJ), parkinsonism-associated protein DJ-1, peptidases PfpI, Hsp31
211703-chromosome	211703-chromosome_1513	1662082	1663848	-	1767	CDS							hypothetical protein
211703-chromosome	211703-chromosome_1514	1664149	1665318	-	1170	CDS							hypothetical protein
[truncated: 3,097 more rows]
[truncated: 1 more columns]

## Sheet: 1408
Seq_id	#Locus_tag	Start	Stop	Strand	Length	Type	Classification	Group	Group	Group	Group	Gene	Function
[truncated: 4,571 more rows]

[truncated: 6 more sheets: cK433, R25-6, NY4617, ASNIH3, 71442, AC185]
