# Supplementary material for: Genomic analysis of chromosomal cointegrated bla NDM-1-carrying ICE and bla RSA-1-carrying IME from clinical multidrug resistant Aeromonas caviae
Source: Front Cell Infect Microbiol. 2023 Mar 23;13:1131059. doi: 10.3389/fcimb.2023.1131059 (PMC10076717; doi:10.3389/fcimb.2023.1131059)
Supplement: Supplementary Table 3 — Resistance genes in A. caviae 211703. [file Table_3.xlsx]

## Sheet: Table S1
Table S1|Background of isolates included in phylogenetic analysis
Source	Organism Name	Infraspecific Strain Name	Assembly Accession	Assembly Level	Collection Date	Country	Isolation Source	Host	Total Length (bp)	BioProject Accession	BioSample Accession	Assembly Method
New sequencing	Aeromonas caviae	211703	GCF_022343945.1	Complete genome	2021	China	Cerebrospinal fluid	Homo sapiens	4783384	PRJDB11802	SAMD00294556	Unicycler v. 0.4.8.0
NCBI Genome (reference)	Aeromonas caviae	WP8-S18-ESBL-04	GCF_014169735.1	Chromosome	2018	Japan	Wastewater	Environment	4565788	PRJNA428427	SAMN08290452	Celera Assembler v. version 2.3.0
NCBI Genome (outgroup)	Aeromonas hydrophila	OnP3.1	GCF_017310215.1	Complete genome	2010	Brazil	Oreochromis niloticus	Animal	4766062	PRJNA595062	SAMN13545457	SPAdes v. 3.13.0; Edena v. 3.131028
NCBI Genome	Aeromonas caviae	T25-39	GCA_003294895.2	Complete genome	2016	China	Sludge	Environment	4974737	PRJNA600002	SAMN13763659	CLC NGS Cell v. 9
NCBI Genome	Aeromonas caviae	R25-2	GCA_003294925.2	Complete genome	2016	China	Sludge	Environment	5014437	PRJNA600002	SAMN13763656	CLC NGS Cell v. 9
NCBI Genome	Aeromonas caviae	FDAARGOS_72	GCA_014883895.1	Complete genome	2013	USA	Stool	Homo sapiens	4527600	PRJNA476209	SAMN09428654	SPAdes v. 3.1.1
NCBI Genome	Aeromonas caviae	SS332	GCA_017280155.1	Complete genome	2016	China	Cell culture	Homo sapiens	5014865	PRJNA600002	SAMN13763659	CLC NGS Cell v. 9
NCBI Genome	Aeromonas caviae	Colony109	GCA_019395085.1	Chromosome	2019	Thailand	Rectal Swab	Homo sapiens	4527700	PRJNA601850	SAMN13875147	HGAP v. v3.0
NCBI Genome	Aeromonas caviae	Colony26	GCA_019395105.1	Chromosome	2019	Thailand	Rectal Swab	Homo sapiens	4527700	PRJNA601853	SAMN13875308	HGAP v. v3.0
NCBI Genome	Aeromonas caviae	Colony22	GCA_019395125.1	Chromosome	2019	Thailand	Rectal Swab	Homo sapiens	4527700	PRJDB6962	SAMD00194421	SPAdes v3.11.1
NCBI Genome	Aeromonas caviae	FDAARGOS_72	GCF_000783775.2	Complete genome	2013	USA	Stool	Homo sapiens	4518310	PRJNA231221	SAMN02934523	HGAP v. 2.3
NCBI Genome	Aeromonas caviae	CECT 838	GCF_000819785.1	Scaffold	-	-	-	-	4471402	PRJEB7046	SAMEA2752402	-
NCBI Genome	Aeromonas caviae	CECT 4221	GCF_000820265.1	Scaffold	-	-	-	-	4579196	PRJNA271899	SAMN03280160	allpaths v. R48559
NCBI Genome	Aeromonas caviae	8LM	GCF_000959705.2	Complete genome	2010	Brazil	Stool	Homo sapiens	4551368	PRJNA338160	SAMN05525171	A5-miseq v. 20150522
NCBI Genome	Aeromonas caviae	BWH65	GCF_001030105.1	Scaffold	2014	USA	-	Homo sapiens	4445636	PRJNA408193	SAMN07680237	SPAdes v. 3.9.0
NCBI Genome	Aeromonas caviae	A23	GCF_001183595.1	Scaffold	2013	China	Supermarket	Environment	4521226	PRJNA428427	SAMN08290453	Celera Assembler v. version 2.3.0
NCBI Genome	Aeromonas caviae	CHZ306	GCF_001730205.1	Scaffold	2007	Brazil	Zooplankton from seawater	Animal	4786889	PRJNA506284	SAMN10457758	SPAdes v. OCTOBER-2016
NCBI Genome	Aeromonas caviae	CH129	GCF_001730215.1	Scaffold	2006	Brazil	Seawater	Environment	4415152	PRJNA472583	SAMN09289748	SPAdes v. 3.11
NCBI Genome	Aeromonas caviae	ZJ66-1	GCF_003265425.1	Scaffold	2017	China	River	Environment	4390550	PRJNA472583	SAMN09289741	SPAdes v. 3.11
NCBI Genome	Aeromonas caviae	ZJ17-2	GCF_003265475.1	Scaffold	2017	China	River	Environment	4556502	PRJNA391781	SAMN07312780	CLC NGS Cell v. 8
NCBI Genome	Aeromonas caviae	R25-6	GCF_003294855.2	Complete genome	2016	China	Sludge	Environment	4713384	PRJNA566093	SAMN12777809	SPAdes v. 3.9.0
NCBI Genome	Aeromonas caviae	HAMBI_1972	GCF_003350165.1	Scaffold	-	-	-	-	4463252	PRJNA600002	SAMN13763657	CLC NGS Cell v. 9
NCBI Genome	Aeromonas caviae	Aer268	GCF_003857325.1	Scaffold	2004	Brazil	Stool	Homo sapiens	4542721	PRJNA601658	SAMN13871641	HGAP v. v 3.0
NCBI Genome	Aeromonas caviae	GEO_37_Down_A	GCF_004024185.1	Scaffold	2016	China	Sludge	Environment	4724032	PRJDB6962	SAMD00194595	SPAdes v3.11.1
NCBI Genome	Aeromonas caviae	GEO_39_Eff_A	GCF_004024195.1	Scaffold	2017	USA	Water	Environment	4564693	PRJDB6962	SAMD00194514	SPAdes v3.11.1
NCBI Genome	Aeromonas caviae	GEO_23_Down_B	GCF_004024325.1	Scaffold	2017	USA	Water	Environment	4931673	PRJDB10427	SAMD00254948	Unicycler v. 0.4.8.0; Canu v. 1.8
NCBI Genome	Aeromonas caviae	GEO_47_Up_A	GCF_004024475.1	Scaffold	2017	USA	Water	Environment	4510338	PRJNA512885	SAMN17150322	SPAdes v. 3.12
NCBI Genome	Aeromonas caviae	TCO22	GCF_006243135.1	Scaffold	-	-	Gut	Animal	4574807	PRJDB10427	SAMD00270046	Unicycler v. 0.4.8.0; Canu v. 1.8
NCBI Genome	Aeromonas caviae	WCW1-2	GCF_007179295.1	Complete genome	2018	China	Sewage	Environment	4684096	PRJNA668870	SAMN17793877	IDBA-UD v. V 1.1.3
NCBI Genome	Aeromonas caviae	D	GCF_008802295.1	Scaffold	2017	South Africa	Water	Environment	4350943	PRJNA668870	SAMN17793887	IDBA-UD v. V 1.1.3
NCBI Genome	Aeromonas caviae	BVH98	GCF_009905865.1	Scaffold	-	-	Wound	Homo sapiens	4461024	PRJDB11802	SAMD00294556	Unicycler v. 0.4.8.0
NCBI Genome	Aeromonas caviae	AK245	GCF_009906325.1	Scaffold	-	-	Lake water	Environment	4449659	PRJNA759416	SAMN21168050	ABySS v. 2021-02-01T00:00:00
NCBI Genome	Aeromonas caviae	ADV118	GCF_009906335.1	Scaffold	-	-	-	Homo sapiens	4388117	PRJNA762299	SAMN24245012	CLC Genomics Workbench v. 21.0.5
NCBI Genome	Aeromonas caviae	BVH84	GCF_009906375.1	Scaffold	-	-	Stool	Homo sapiens	4481823	PRJDB10427	SAMD00424815	Canu v. 2.1.1
NCBI Genome	Aeromonas caviae	UFMG-H8	GCF_012102435.1	Scaffold	2019	Brazil	Urine	Animal	4551882	PRJNA612546	SAMN14272287	SPAdes v. 3.13
NCBI Genome	Aeromonas caviae	NY4617	GCF_013487965.1	Complete genome	2016	China	Shunt fluid	Homo sapiens	4520672	PRJNA853890	SAMN29408258	Unicycler v. 0.4.7
NCBI Genome	Aeromonas caviae	1507-17068	GCF_013487985.1	Complete genome	2015	China	Bile	Homo sapiens	4527876	PRJEB27351	SAMEA4743714	-
NCBI Genome	Aeromonas caviae	1605-27183	GCF_013488005.1	Complete genome	2016	China	Shunt fluid	Homo sapiens	4861894	PRJNA231221	SAMN02934523	HGAP v. 2.3
NCBI Genome	Aeromonas caviae	WP3-S18-ESBL-02	GCF_014158455.1	Complete genome	2018	Japan	Wastewater	Environment	4860108	PRJEB7024	SAMEA2752423	-
NCBI Genome	Aeromonas caviae	WP8-S17-ESBL-03	GCF_014162015.1	Complete genome	2017	Japan	Wastewater	Environment	4352153	PRJNA277314	SAMN03389335	SMRT Analysis v. 2.3.0
NCBI Genome	Aeromonas caviae	WP2-W18-ESBL-01	GCF_014168635.1	Complete genome	2018	Japan	Wastewater	Environment	4979818	PRJNA287226	SAMN03778994	CLC NGS Cell v. 8.0.1
NCBI Genome	Aeromonas caviae	WP5-W18-ESBL-02	GCF_014169235.1	Complete genome	2018	Japan	Wastewater	Environment	4899778	PRJNA339286	SAMN05587054	A5-Miseq Assembly Pipeline v. 20150522
NCBI Genome	Aeromonas caviae	WP8-S18-CRE-01	GCF_014169675.1	Complete genome	2018	Japan	Wastewater	Environment	4826820	PRJNA408193	SAMN07680235	SPAdes v. 3.9.0
NCBI Genome	Aeromonas caviae	KAM329	GCF_015508545.1	Complete genome	2018	Japan	-	-	5171984	PRJNA506284	SAMN10457758	SPAdes v. OCTOBER-2016
NCBI Genome	Aeromonas caviae	Aero21	GCF_016126815.2	Complete genome	2013	Brazil	Combined sewer	Environment	5367472	PRJNA472583	SAMN09289748	SPAdes v. 3.11
NCBI Genome	Aeromonas caviae	Aero52	GCF_016598815.1	Complete genome	2013	Brazil	Sewer effluent	Environment	4532165	PRJNA472583	SAMN09289741	SPAdes v. 3.11
NCBI Genome	Aeromonas caviae	Aero19	GCF_016728865.1	Complete genome	2013	Brazil	Hospital effluent	Environment	4482183	PRJNA391781	SAMN07312780	CLC NGS Cell v. 8
NCBI Genome	Aeromonas caviae	KAM376	GCF_016861425.1	Complete genome	2019	Japan	-	-	4928144	PRJNA566093	SAMN12777809	SPAdes v. 3.9.0
NCBI Genome	Aeromonas caviae	Colony71	GCF_019395045.1	Chromosome	2019	Thailand	Rectal Swab	Homo sapiens	4684196	PRJNA600002	SAMN13763656	CLC NGS Cell v. 9
NCBI Genome	Aeromonas caviae	Colony57	GCF_019395065.1	Chromosome	2019	Thailand	Rectal Swab	Homo sapiens	4684196	PRJNA615899	SAMN14470507	SPAdes v. 3.11.1
NCBI Genome	Aeromonas caviae	Colony23	GCF_019711275.1	Chromosome	2019	Thailand	Rectal Swab	Homo sapiens	4684096	PRJDB6962	SAMD00194595	SPAdes v3.11.1
NCBI Genome	Aeromonas caviae	Colony274	GCF_019711295.1	Chromosome	-	Thailand	-	Food	4684196	PRJDB6962	SAMD00194514	SPAdes v3.11.1
NCBI Genome	Aeromonas caviae	KAM345	GCF_019972775.1	Complete genome	2018	Japan	-	-	4852288	PRJDB6962	SAMD00194626	SPAdes v3.11.1
NCBI Genome	Aeromonas caviae	KAM339	GCF_019973835.1	Complete genome	2018	Japan	-	-	5009948	PRJDB10427	SAMD00254948	Unicycler v. 0.4.8.0; Canu v. 1.8
NCBI Genome	Aeromonas caviae	K433	GCF_020181575.1	Complete genome	2020	China	Sputum	Homo sapiens	4682417	PRJNA512885	SAMN17150322	SPAdes v. 3.12
NCBI Genome	Aeromonas caviae	71442	GCF_020405325.1	Complete genome	2020	China	Bile	Homo sapiens	4444683	PRJDB10427	SAMD00270046	Unicycler v. 0.4.8.0; Canu v. 1.8
NCBI Genome	Aeromonas caviae	71485	GCF_020640975.1	Complete genome	2020	China	Bile	Homo sapiens	4607215	PRJNA668870	SAMN17793878	IDBA-UD v. V 1.1.3
NCBI Genome	Aeromonas caviae	INSAq239	GCF_021440765.1	Scaffold	2019	Portugal	Mussels	Food	4373955	PRJNA668870	SAMN17793876	IDBA-UD v. V 1.1.3
NCBI Genome	Aeromonas caviae	SCLZS52	GCF_021609985.1	Complete genome	2019	China	Wastewater	Environment	4936888	PRJNA668870	SAMN17793873	IDBA-UD v. V 1.1.3
NCBI Genome	Aeromonas caviae	NUITM-VA2	GCF_021654375.1	Complete genome	2021	Vietnam	-	-	5035951	PRJNA668870	SAMN17793887	IDBA-UD v. V 1.1.3
NCBI Genome	Aeromonas caviae	6597	GCF_023093415.1	Scaffold	2005	Mexico	Stool	Homo sapiens	4461412	PRJNA759416	SAMN21168050	ABySS v. 2021-02-01T00:00:00
NCBI Genome	Aeromonas caviae	21006	GCF_023921525.1	Complete genome	2019	China	Sputum	Homo sapiens	4573307	PRJNA762299	SAMN24245012	CLC Genomics Workbench v. 21.0.5
NCBI Genome	Aeromonas caviae	FAHZZU2447	GCF_024218755.1	Complete genome	2019	China	Bile	Homo sapiens	4792334	PRJDB10427	SAMD00424815	Canu v. 2.1.1
NCBI Genome	Aeromonas caviae	NCTC12244	GCF_900476005.1	Complete genome	-	-	-	-	4586140	PRJDB13144	SAMD00446292	Canu v. 2.1.1
