# Supplementary material for: Genomic analysis of chromosomal cointegrated bla NDM-1-carrying ICE and bla RSA-1-carrying IME from clinical multidrug resistant Aeromonas caviae
Source: Front Cell Infect Microbiol. 2023 Mar 23;13:1131059. doi: 10.3389/fcimb.2023.1131059 (PMC10076717; doi:10.3389/fcimb.2023.1131059)
Supplement: Supplementary Table 4 — Major features of IMEs characterized in this work. [file Table_4.xlsx]

## Sheet: pairwise
snp-dists 0.6.3	NZ_AP022254.1	NZ_AP022254.1_/home/muk/01.process/04.AC/01.DATA/211703.fasta.delta.3	NZ_AP022254.1_/home/muk/01.process/04.AC/01.DATA/GCA_003294895.2_ASM329489v2_genomic.fna.delta.3	NZ_AP022254.1_/home/muk/01.process/04.AC/01.DATA/GCA_003294925.2_ASM329492v2_genomic.fna.delta.3	NZ_AP022254.1_/home/muk/01.process/04.AC/01.DATA/GCA_014883895.1_ASM1488389v1_genomic.fna.delta.3	NZ_AP022254.1_/home/muk/01.process/04.AC/01.DATA/GCA_017280155.1_ASM1728015v1_genomic.fna.delta.3	NZ_AP022254.1_/home/muk/01.process/04.AC/01.DATA/GCA_019395085.1_ASM1939508v1_genomic.fna.delta.3	NZ_AP022254.1_/home/muk/01.process/04.AC/01.DATA/GCA_019395105.1_ASM1939510v1_genomic.fna.delta.3	NZ_AP022254.1_/home/muk/01.process/04.AC/01.DATA/GCA_019395125.1_ASM1939512v1_genomic.fna.delta.3	NZ_AP022254.1_/home/muk/01.process/04.AC/01.DATA/GCF_000783775.2_ASM78377v2_genomic.fna.delta.3	NZ_AP022254.1_/home/muk/01.process/04.AC/01.DATA/GCF_000819785.1_PRJEB7024_genomic.fna.delta.3	NZ_AP022254.1_/home/muk/01.process/04.AC/01.DATA/GCF_000820265.1_PRJEB7046_genomic.fna.delta.3	NZ_AP022254.1_/home/muk/01.process/04.AC/01.DATA/GCF_000959705.2_ASM95970v2_genomic.fna.delta.3	NZ_AP022254.1_/home/muk/01.process/04.AC/01.DATA/GCF_001030105.1.fna.delta.3	NZ_AP022254.1_/home/muk/01.process/04.AC/01.DATA/GCF_001183595.1_ASM118359v1_genomic.fna.delta.3	NZ_AP022254.1_/home/muk/01.process/04.AC/01.DATA/GCF_001730205.1_ASM173020v1_genomic.fna.delta.3	NZ_AP022254.1_/home/muk/01.process/04.AC/01.DATA/GCF_001730215.1_ASM173021v1_genomic.fna.delta.3	NZ_AP022254.1_/home/muk/01.process/04.AC/01.DATA/GCF_003265425.1_ASM326542v1_genomic.fna.delta.3	NZ_AP022254.1_/home/muk/01.process/04.AC/01.DATA/GCF_003265475.1_ASM326547v1_genomic.fna.delta.3	NZ_AP022254.1_/home/muk/01.process/04.AC/01.DATA/GCF_003294855.2_ASM329485v2_genomic.fna.delta.3	NZ_AP022254.1_/home/muk/01.process/04.AC/01.DATA/GCF_003350165.1_ASM335016v1_genomic.fna.delta.3	NZ_AP022254.1_/home/muk/01.process/04.AC/01.DATA/GCF_003857325.1_ASM385732v1_genomic.fna.delta.3	NZ_AP022254.1_/home/muk/01.process/04.AC/01.DATA/GCF_004024185.1_ASM402418v1_genomic.fna.delta.3	NZ_AP022254.1_/home/muk/01.process/04.AC/01.DATA/GCF_004024195.1_ASM402419v1_genomic.fna.delta.3	NZ_AP022254.1_/home/muk/01.process/04.AC/01.DATA/GCF_004024325.1_ASM402432v1_genomic.fna.delta.3	NZ_AP022254.1_/home/muk/01.process/04.AC/01.DATA/GCF_004024475.1_ASM402447v1_genomic.fna.delta.3	NZ_AP022254.1_/home/muk/01.process/04.AC/01.DATA/GCF_006243135.1_ASM624313v1_genomic.fna.delta.3	NZ_AP022254.1_/home/muk/01.process/04.AC/01.DATA/GCF_007179295.1_ASM717929v1_genomic.fna.delta.3	NZ_AP022254.1_/home/muk/01.process/04.AC/01.DATA/GCF_008802295.1_ASM880229v1_genomic.fna.delta.3	NZ_AP022254.1_/home/muk/01.process/04.AC/01.DATA/GCF_009905865.1_ASM990586v1_genomic.fna.delta.3	NZ_AP022254.1_/home/muk/01.process/04.AC/01.DATA/GCF_009906325.1_ASM990632v1_genomic.fna.delta.3	NZ_AP022254.1_/home/muk/01.process/04.AC/01.DATA/GCF_009906335.1_ASM990633v1_genomic.fna.delta.3	NZ_AP022254.1_/home/muk/01.process/04.AC/01.DATA/GCF_009906375.1_ASM990637v1_genomic.fna.delta.3	NZ_AP022254.1_/home/muk/01.process/04.AC/01.DATA/GCF_012102435.1_ASM1210243v1_genomic.fna.delta.3	NZ_AP022254.1_/home/muk/01.process/04.AC/01.DATA/GCF_013487965.1_ASM1348796v1_genomic.fna.delta.3	NZ_AP022254.1_/home/muk/01.process/04.AC/01.DATA/GCF_013487985.1_ASM1348798v1_genomic.fna.delta.3	NZ_AP022254.1_/home/muk/01.process/04.AC/01.DATA/GCF_013488005.1_ASM1348800v1_genomic.fna.delta.3	NZ_AP022254.1_/home/muk/01.process/04.AC/01.DATA/GCF_014158455.1_ASM1415845v1_genomic.fna.delta.3	NZ_AP022254.1_/home/muk/01.process/04.AC/01.DATA/GCF_014162015.1_ASM1416201v1_genomic.fna.delta.3	NZ_AP022254.1_/home/muk/01.process/04.AC/01.DATA/GCF_014168635.1_ASM1416863v1_genomic.fna.delta.3	NZ_AP022254.1_/home/muk/01.process/04.AC/01.DATA/GCF_014169235.1_ASM1416923v1_genomic.fna.delta.3	NZ_AP022254.1_/home/muk/01.process/04.AC/01.DATA/GCF_014169675.1_ASM1416967v1_genomic.fna.delta.3	NZ_AP022254.1_/home/muk/01.process/04.AC/01.DATA/GCF_015508545.1_ASM1550854v2_genomic.fna.delta.3	NZ_AP022254.1_/home/muk/01.process/04.AC/01.DATA/GCF_016126815.2_ASM1612681v2_genomic.fna.delta.3	NZ_AP022254.1_/home/muk/01.process/04.AC/01.DATA/GCF_016598815.1_ASM1659881v1_genomic.fna.delta.3	NZ_AP022254.1_/home/muk/01.process/04.AC/01.DATA/GCF_016728865.1_ASM1672886v1_genomic.fna.delta.3	NZ_AP022254.1_/home/muk/01.process/04.AC/01.DATA/GCF_016861425.1_ASM1686142v1_genomic.fna.delta.3	NZ_AP022254.1_/home/muk/01.process/04.AC/01.DATA/GCF_019395045.1_ASM1939504v1_genomic.fna.delta.3	NZ_AP022254.1_/home/muk/01.process/04.AC/01.DATA/GCF_019395065.1_ASM1939506v1_genomic.fna.delta.3
NZ_AP022254.1	0	30850	34004	34005	31138	32738	31770	31664	30550	31138	30126	33445	30915	30342	31651	31975	31897	31769	32591	31507	30129	33260	33436	32670	31690	31895	31161	31336	30665	30694	33660	32790	31127	30760	31384	31415	31686	30159	32231	33031	31949	32665	36927	34572	36988	36988	31960	30296	31105
NZ_AP022254.1_/home/muk/01.process/04.AC/01.DATA/211703.fasta.delta.3	30850	0	32858	32863	30552	32232	31064	31400	29868	30552	29552	31775	27327	29420	29321	30183	29045	29781	30491	30599	29555	32372	32228	29848	31242	30673	30319	31704	27267	29650	32132	30796	29265	29772	30420	29357	30140	29505	30243	32197	32527	30353	34955	33278	35836	35836	31322	29130	31139
NZ_AP022254.1_/home/muk/01.process/04.AC/01.DATA/GCA_003294895.2_ASM329489v2_genomic.fna.delta.3	34004	32858	0	17	34302	32492	32044	34418	33720	34300	33382	29107	32313	33240	33007	32117	33081	31259	28529	34077	33385	17026	34888	33974	34178	34223	33961	34090	32281	32222	33924	33516	32387	33816	34186	32839	32730	33581	33751	35629	33215	30155	36677	31384	38660	38660	34140	33014	34435
NZ_AP022254.1_/home/muk/01.process/04.AC/01.DATA/GCA_003294925.2_ASM329492v2_genomic.fna.delta.3	34005	32863	17	0	34303	32493	32047	34421	33723	34301	33385	29112	32316	33243	33014	32120	33084	31264	28536	34076	33388	17035	34891	33975	34183	34224	33964	34091	32284	32227	33927	33521	32392	33821	34187	32844	32735	33582	33756	35630	33218	30160	36682	31389	38663	38663	34141	33017	34434
NZ_AP022254.1_/home/muk/01.process/04.AC/01.DATA/GCA_014883895.1_ASM1488389v1_genomic.fna.delta.3	31138	30552	34302	34303	0	33232	31328	31464	26910	4	26670	33319	30997	26670	32121	31833	31783	31657	32845	30695	26673	33618	32874	32936	31728	31691	28521	32002	30801	30818	34542	33002	31847	27754	30484	32015	31706	27035	32939	29563	33197	33085	37707	34796	36722	36722	31850	28580	30239
NZ_AP022254.1_/home/muk/01.process/04.AC/01.DATA/GCA_017280155.1_ASM1728015v1_genomic.fna.delta.3	32738	32232	32492	32493	33232	0	32328	32784	32528	33230	32374	30647	31637	32222	31621	31147	32175	31103	31457	33115	32377	33240	34620	33376	33438	33299	33075	31772	31879	30034	34094	32204	30395	32804	33156	31447	31094	32115	31977	34549	31051	30235	34983	32592	36714	36714	32712	32244	32831
NZ_AP022254.1_/home/muk/01.process/04.AC/01.DATA/GCA_019395085.1_ASM1939508v1_genomic.fna.delta.3	31770	31064	32044	32047	31328	32328	0	32096	31082	31328	30622	32471	31317	30882	32117	31075	32489	31189	31575	32365	30625	31978	33442	33158	32004	32249	31695	32388	31239	30648	33872	32904	31873	31324	32170	31729	32066	30825	33003	33603	31633	31497	36231	34302	37128	37128	32988	30962	30067
NZ_AP022254.1_/home/muk/01.process/04.AC/01.DATA/GCA_019395105.1_ASM1939510v1_genomic.fna.delta.3	31664	31400	34418	34421	31464	32784	32096	0	30898	31464	30650	33219	31397	30990	32079	32117	32879	31805	32977	32433	30653	33874	33668	32960	32438	32203	32221	30832	30963	31410	34090	32324	31427	31470	32208	31799	32116	30943	32515	33629	32465	33219	37055	34632	37388	37388	31438	30926	32067
NZ_AP022254.1_/home/muk/01.process/04.AC/01.DATA/GCA_019395125.1_ASM1939512v1_genomic.fna.delta.3	30550	29868	33720	33723	26910	32528	31082	30898	0	26910	26458	33125	30513	26352	31441	31337	31407	31131	32367	30323	26461	33184	32682	32198	31088	31119	27583	31508	30443	30178	33806	32388	31321	27162	30138	31335	31178	26649	32265	29199	32535	32075	36705	33800	36200	36200	31412	28332	29897
NZ_AP022254.1_/home/muk/01.process/04.AC/01.DATA/GCF_000783775.2_ASM78377v2_genomic.fna.delta.3	31138	30552	34300	34301	4	33230	31328	31464	26910	0	26666	33317	30999	26668	32119	31831	31781	31655	32845	30693	26669	33616	32874	32934	31728	31689	28519	31998	30801	30816	34540	33000	31845	27752	30482	32013	31704	27031	32937	29559	33195	33083	37705	34794	36720	36720	31846	28578	30237
NZ_AP022254.1_/home/muk/01.process/04.AC/01.DATA/GCF_000819785.1_PRJEB7024_genomic.fna.delta.3	30126	29552	33382	33385	26670	32374	30622	30650	26458	26666	0	32375	30223	25890	31509	31123	31095	30879	31941	29663	3	32700	32178	32020	30902	30611	27261	30928	30065	29874	33570	32060	31029	26532	29486	31147	30878	26025	31949	28905	32263	32355	36945	33920	36208	36208	30932	27728	29573
NZ_AP022254.1_/home/muk/01.process/04.AC/01.DATA/GCF_000820265.1_PRJEB7046_genomic.fna.delta.3	33445	31775	29107	29112	33319	30647	32471	33219	33125	33317	32375	0	31068	32473	31724	30308	32088	29726	30186	33172	32378	29105	33819	32463	33769	33114	32930	32535	30860	30005	31549	32445	30708	33223	33059	30438	29775	32410	32380	34696	33348	29148	34762	27561	36381	36381	33101	32301	33718
NZ_AP022254.1_/home/muk/01.process/04.AC/01.DATA/GCF_000959705.2_ASM95970v2_genomic.fna.delta.3	30915	27327	32313	32316	30997	31637	31317	31397	30513	30999	30223	31068	0	30249	27952	29650	26694	28332	28982	30726	30226	31243	31663	27833	31553	30294	30896	31571	24892	28689	30569	28887	27614	30455	30541	27634	28911	30202	28586	32694	31702	28930	33274	32697	35089	35089	31027	29555	31270
NZ_AP022254.1_/home/muk/01.process/04.AC/01.DATA/GCF_001030105.1.fna.delta.3	30342	29420	33240	33243	26670	32222	30882	30990	26352	26668	25890	32473	30249	0	31139	31185	30981	30769	31759	29799	25893	32596	32058	31944	30708	30637	27315	31248	30067	29872	33448	32100	31075	26818	29586	30937	30736	25965	31713	29047	32125	31971	36517	33852	36084	36084	31076	27844	29449
NZ_AP022254.1_/home/muk/01.process/04.AC/01.DATA/GCF_001183595.1_ASM118359v1_genomic.fna.delta.3	31651	29321	33007	33014	32121	31621	32117	32079	31441	32119	31509	31724	27952	31139	0	29574	29750	21308	20496	32170	31512	31639	31995	29021	32523	31262	32092	31469	27604	27039	31567	24909	20604	31767	32039	17304	20953	31266	17828	34008	32028	19598	24652	32151	35343	35343	30381	31147	32168
NZ_AP022254.1_/home/muk/01.process/04.AC/01.DATA/GCF_001730205.1_ASM173020v1_genomic.fna.delta.3	31975	30183	32117	32120	31833	31147	31075	32117	31337	31831	31123	30308	29650	31185	29574	0	30490	20750	28118	31816	31126	31543	32449	31471	32341	31518	31764	32521	29286	24743	32497	26723	26462	31379	31849	29838	28225	30946	30554	32196	31578	29064	33674	20039	35959	35959	32217	30779	32242
NZ_AP022254.1_/home/muk/01.process/04.AC/01.DATA/GCF_001730215.1_ASM173021v1_genomic.fna.delta.3	31897	29045	33081	33084	31783	32175	32489	32879	31407	31781	31095	32088	26694	30981	29750	30490	0	30002	30664	31258	31098	32071	32851	29341	32363	31772	32076	32591	26686	29863	32081	30371	28992	31567	31263	29164	29955	31342	30518	33690	32894	30234	34618	33521	35611	35611	32121	30869	32582
NZ_AP022254.1_/home/muk/01.process/04.AC/01.DATA/GCF_003265425.1_ASM326542v1_genomic.fna.delta.3	31769	29781	31259	31264	31657	31103	31189	31805	31131	31655	30879	29726	28332	30769	21308	20750	30002	0	20542	31728	30882	30927	32735	30389	32075	31268	31802	31817	28114	23287	31589	21347	19468	31113	31615	21760	19575	30906	20842	32578	31314	20910	26118	27947	35769	35769	31181	30463	31670
NZ_AP022254.1_/home/muk/01.process/04.AC/01.DATA/GCF_003265475.1_ASM326547v1_genomic.fna.delta.3	32591	30491	28529	28536	32845	31457	31575	32977	32367	32845	31941	30186	28982	31759	20496	28118	30664	20542	0	32652	31944	29419	32431	30507	32227	32378	32554	32549	28882	27085	31867	26943	23612	32361	32581	21236	24785	31916	21622	34404	32136	18506	26644	30855	35637	35637	32565	31539	32978
NZ_AP022254.1_/home/muk/01.process/04.AC/01.DATA/GCF_003294855.2_ASM329485v2_genomic.fna.delta.3	31507	30599	34077	34076	30695	33115	32365	32433	30323	30693	29663	33172	30726	29799	32170	31816	31258	31728	32652	0	29666	33557	33615	32411	32493	32576	27346	32511	30838	30731	34203	32899	31252	29791	1723	31832	31531	30006	32934	31458	33684	32106	37328	34591	37129	37129	32709	28855	31762
NZ_AP022254.1_/home/muk/01.process/04.AC/01.DATA/GCF_003350165.1_ASM335016v1_genomic.fna.delta.3	30129	29555	33385	33388	26673	32377	30625	30653	26461	26669	3	32378	30226	25893	31512	31126	31098	30882	31944	29666	0	32703	32181	32023	30903	30614	27264	30929	30068	29877	33573	32063	31030	26535	29489	31150	30881	26028	31952	28906	32266	32358	36948	33923	36211	36211	30935	27731	29576
NZ_AP022254.1_/home/muk/01.process/04.AC/01.DATA/GCF_003857325.1_ASM385732v1_genomic.fna.delta.3	33260	32372	17026	17035	33618	33240	31978	33874	33184	33616	32700	29105	31243	32596	31639	31543	32071	30927	29419	33557	32703	0	34352	33386	32918	33731	33559	33186	31289	30856	33488	32190	30673	33376	33544	31255	30444	32925	32113	35225	31895	29325	35063	29968	37622	37622	33212	32986	33997
NZ_AP022254.1_/home/muk/01.process/04.AC/01.DATA/GCF_004024185.1_ASM402418v1_genomic.fna.delta.3	33436	32228	34888	34891	32874	34620	33442	33668	32682	32874	32178	33819	31663	32058	31995	32449	32851	32735	32431	33615	32181	34352	0	32922	33830	33615	33323	33484	31559	32390	34238	33246	31935	32730	33578	31385	32398	32147	33321	34485	34657	32589	36917	35194	37372	37372	33566	32324	33003
NZ_AP022254.1_/home/muk/01.process/04.AC/01.DATA/GCF_004024195.1_ASM402419v1_genomic.fna.delta.3	32670	29848	33974	33975	32936	33376	33158	32960	32198	32934	32020	32463	27833	31944	29021	31471	29341	30389	30507	32411	32023	33386	32922	0	33378	32015	32323	32914	27775	30620	31836	30510	27661	32230	32190	28835	30262	31943	30285	34775	33313	30401	34189	34052	36494	36494	32328	31642	33103
NZ_AP022254.1_/home/muk/01.process/04.AC/01.DATA/GCF_004024325.1_ASM402432v1_genomic.fna.delta.3	31690	31242	34178	34183	31728	33438	32004	32438	31088	31728	30902	33769	31553	30708	32523	32341	32363	32075	32227	32493	30903	32918	33830	33378	0	32481	31933	32626	31295	31288	34752	32912	31673	31402	32380	32159	32298	30797	33085	33549	33295	33153	37733	35180	37544	37544	32580	30926	32161
NZ_AP022254.1_/home/muk/01.process/04.AC/01.DATA/GCF_004024475.1_ASM402447v1_genomic.fna.delta.3	31895	30673	34223	34224	31691	33299	32249	32203	31119	31689	30611	33114	30294	30637	31262	31518	31772	31268	32378	32576	30614	33731	33615	32015	32481	0	31830	32637	30418	30815	33817	31945	30866	31397	32409	31408	31753	30818	32004	33478	33234	32472	37000	34665	37175	37175	32179	30991	31984
NZ_AP022254.1_/home/muk/01.process/04.AC/01.DATA/GCF_006243135.1_ASM624313v1_genomic.fna.delta.3	31161	30319	33961	33964	28521	33075	31695	32221	27583	28519	27261	32930	30896	27315	32092	31764	32076	31802	32554	27346	27264	33559	33323	32323	31933	31830	0	32091	30920	30413	33911	32717	31708	28015	27309	31508	31747	27810	32582	30784	33310	32940	37496	34325	36887	36887	31987	29019	30604
NZ_AP022254.1_/home/muk/01.process/04.AC/01.DATA/GCF_007179295.1_ASM717929v1_genomic.fna.delta.3	31336	31704	34090	34091	32002	31772	32388	30832	31508	31998	30928	32535	31571	31248	31469	32521	32591	31817	32549	32511	30929	33186	33484	32914	32626	32637	32091	0	31351	30908	34484	32412	31139	31696	32506	31225	31530	30923	32005	33413	31335	32265	36831	34570	37240	37240	31118	31526	31895
NZ_AP022254.1_/home/muk/01.process/04.AC/01.DATA/GCF_008802295.1_ASM880229v1_genomic.fna.delta.3	30665	27267	32281	32284	30801	31879	31239	30963	30443	30801	30065	30860	24892	30067	27604	29286	26686	28114	28882	30838	30068	31289	31559	27775	31295	30418	30920	31351	0	28973	30449	28829	27304	30425	30695	27408	28613	30238	28574	32852	31560	29002	32990	32469	34745	34745	30535	29627	31162
NZ_AP022254.1_/home/muk/01.process/04.AC/01.DATA/GCF_009905865.1_ASM990586v1_genomic.fna.delta.3	30694	29650	32222	32227	30818	30034	30648	31410	30178	30816	29874	30005	28689	29872	27039	24743	29863	23287	27085	30731	29877	30856	32390	30620	31288	30815	30413	30908	28973	0	31414	24146	20817	30082	30798	24745	27102	29641	25967	32039	30343	27701	31941	30416	35198	35198	31152	29554	30925
NZ_AP022254.1_/home/muk/01.process/04.AC/01.DATA/GCF_009906325.1_ASM990632v1_genomic.fna.delta.3	33660	32132	33924	33927	34542	34094	33872	34090	33806	34540	33570	31549	30569	33448	31567	32497	32081	31589	31867	34203	33573	33488	34238	31836	34752	33817	33911	34484	30449	31414	0	31898	31005	33920	34046	29319	31640	33553	31015	36347	34175	32291	36227	34238	36318	36318	33522	33046	34297
NZ_AP022254.1_/home/muk/01.process/04.AC/01.DATA/GCF_009906335.1_ASM990633v1_genomic.fna.delta.3	32790	30796	33516	33521	33002	32204	32904	32324	32388	33000	32060	32445	28887	32100	24909	26723	30371	21347	26943	32899	32063	32190	33246	30510	32912	31945	32717	32412	28829	24146	31898	0	14665	32218	32992	26407	25598	32009	25861	34441	32467	27163	30353	31076	36262	36262	31964	31898	33099
NZ_AP022254.1_/home/muk/01.process/04.AC/01.DATA/GCF_009906375.1_ASM990637v1_genomic.fna.delta.3	31127	29265	32387	32392	31847	30395	31873	31427	31321	31845	31029	30708	27614	31075	20604	26462	28992	19468	23612	31252	31030	30673	31935	27661	31673	30866	31708	31139	27304	20817	31005	14665	0	31233	31189	21598	22887	30864	22226	32922	31050	23506	27816	31499	34555	34555	29841	30729	31878
NZ_AP022254.1_/home/muk/01.process/04.AC/01.DATA/GCF_012102435.1_ASM1210243v1_genomic.fna.delta.3	30760	29772	33816	33821	27754	32804	31324	31470	27162	27752	26532	33223	30455	26818	31767	31379	31567	31113	32361	29791	26535	33376	32730	32230	31402	31397	28015	31696	30425	30082	33920	32218	31233	0	29638	31313	31258	26787	32097	29803	32599	32507	37149	34366	36592	36592	31254	27902	30075
NZ_AP022254.1_/home/muk/01.process/04.AC/01.DATA/GCF_013487965.1_ASM1348796v1_genomic.fna.delta.3	31384	30420	34186	34187	30484	33156	32170	32208	30138	30482	29486	33059	30541	29586	32039	31849	31263	31615	32581	1723	29489	33544	33578	32190	32380	32409	27309	32506	30695	30798	34046	32992	31189	29638	0	31711	31552	29803	32857	31319	33645	32121	37233	34634	36910	36910	32580	28680	31473
NZ_AP022254.1_/home/muk/01.process/04.AC/01.DATA/GCF_013487985.1_ASM1348798v1_genomic.fna.delta.3	31415	29357	32839	32844	32015	31447	31729	31799	31335	32013	31147	30438	27634	30937	17304	29838	29164	21760	21236	31832	31150	31255	31385	28835	32159	31408	31508	31225	27408	24745	29319	26407	21598	31313	31711	0	19601	30866	16894	33696	31498	20296	24644	31825	33817	33817	30175	30721	31566
NZ_AP022254.1_/home/muk/01.process/04.AC/01.DATA/GCF_013488005.1_ASM1348800v1_genomic.fna.delta.3	31686	30140	32730	32735	31706	31094	32066	32116	31178	31704	30878	29775	28911	30736	20953	28225	29955	19575	24785	31531	30881	30444	32398	30262	32298	31753	31747	31530	28613	27102	31640	25598	22887	31258	31552	19601	0	30857	21931	32229	31895	22599	27389	29890	35084	35084	30358	30868	32101
NZ_AP022254.1_/home/muk/01.process/04.AC/01.DATA/GCF_014158455.1_ASM1415845v1_genomic.fna.delta.3	30159	29505	33581	33582	27035	32115	30825	30943	26649	27031	26025	32410	30202	25965	31266	30946	31342	30906	31916	30006	26028	32925	32147	31943	30797	30818	27810	30923	30238	29641	33553	32009	30864	26787	29803	30866	30857	0	31936	28798	32124	31898	36514	33681	35865	35865	31213	27727	29470
NZ_AP022254.1_/home/muk/01.process/04.AC/01.DATA/GCF_014162015.1_ASM1416201v1_genomic.fna.delta.3	32231	30243	33751	33756	32939	31977	33003	32515	32265	32937	31949	32380	28586	31713	17828	30554	30518	20842	21622	32934	31952	32113	33321	30285	33085	32004	32582	32005	28574	25967	31015	25861	22226	32097	32857	16894	21931	31936	0	34666	30888	21402	26264	32529	35307	35307	31355	31391	32910
NZ_AP022254.1_/home/muk/01.process/04.AC/01.DATA/GCF_014168635.1_ASM1416863v1_genomic.fna.delta.3	33031	32197	35629	35630	29563	34549	33603	33629	29199	29559	28905	34696	32694	29047	34008	32196	33690	32578	34404	31458	28906	35225	34485	34775	33549	33478	30784	33413	32852	32039	36347	34441	32922	29803	31319	33696	32229	28798	34666	0	34780	34276	38776	35501	38125	38125	33531	30647	32128
NZ_AP022254.1_/home/muk/01.process/04.AC/01.DATA/GCF_014169235.1_ASM1416923v1_genomic.fna.delta.3	31949	32527	33215	33218	33197	31051	31633	32465	32535	33195	32263	33348	31702	32125	32028	31578	32894	31314	32136	33684	32266	31895	34657	33313	33295	33234	33310	31335	31560	30343	34175	32467	31050	32599	33645	31498	31895	32124	30888	34780	0	32078	36652	33935	37619	37619	32649	32171	33048
NZ_AP022254.1_/home/muk/01.process/04.AC/01.DATA/GCF_014169675.1_ASM1416967v1_genomic.fna.delta.3	32665	30353	30155	30160	33085	30235	31497	33219	32075	33083	32355	29148	28930	31971	19598	29064	30234	20910	18506	32106	32358	29325	32589	30401	33153	32472	32940	32265	29002	27701	32291	27163	23506	32507	32121	20296	22599	31898	21402	34276	32078	0	23620	29747	35027	35027	32723	31847	33098
NZ_AP022254.1_/home/muk/01.process/04.AC/01.DATA/GCF_015508545.1_ASM1550854v2_genomic.fna.delta.3	36927	34955	36677	36682	37707	34983	36231	37055	36705	37705	36945	34762	33274	36517	24652	33674	34618	26118	26644	37328	36948	35063	36917	34189	37733	37000	37496	36831	32990	31941	36227	30353	27816	37149	37233	24644	27389	36514	26264	38776	36652	23620	0	36049	38245	38245	36669	36549	37498
NZ_AP022254.1_/home/muk/01.process/04.AC/01.DATA/GCF_016126815.2_ASM1612681v2_genomic.fna.delta.3	34572	33278	31384	31389	34796	32592	34302	34632	33800	34794	33920	27561	32697	33852	32151	20039	33521	27947	30855	34591	33923	29968	35194	34052	35180	34665	34325	34570	32469	30416	34238	31076	31499	34366	34634	31825	29890	33681	32529	35501	33935	29747	36049	0	37330	37330	34808	33696	35207
NZ_AP022254.1_/home/muk/01.process/04.AC/01.DATA/GCF_016598815.1_ASM1659881v1_genomic.fna.delta.3	36988	35836	38660	38663	36722	36714	37128	37388	36200	36720	36208	36381	35089	36084	35343	35959	35611	35769	35637	37129	36211	37622	37372	36494	37544	37175	36887	37240	34745	35198	36318	36262	34555	36592	36910	33817	35084	35865	35307	38125	37619	35027	38245	37330	0	0	37472	35962	37307
NZ_AP022254.1_/home/muk/01.process/04.AC/01.DATA/GCF_016728865.1_ASM1672886v1_genomic.fna.delta.3	36988	35836	38660	38663	36722	36714	37128	37388	36200	36720	36208	36381	35089	36084	35343	35959	35611	35769	35637	37129	36211	37622	37372	36494	37544	37175	36887	37240	34745	35198	36318	36262	34555	36592	36910	33817	35084	35865	35307	38125	37619	35027	38245	37330	0	0	37472	35962	37307
NZ_AP022254.1_/home/muk/01.process/04.AC/01.DATA/GCF_016861425.1_ASM1686142v1_genomic.fna.delta.3	31960	31322	34140	34141	31850	32712	32988	31438	31412	31846	30932	33101	31027	31076	30381	32217	32121	31181	32565	32709	30935	33212	33566	32328	32580	32179	31987	31118	30535	31152	33522	31964	29841	31254	32580	30175	30358	31213	31355	33531	32649	32723	36669	34808	37472	37472	0	31684	32225
NZ_AP022254.1_/home/muk/01.process/04.AC/01.DATA/GCF_019395045.1_ASM1939504v1_genomic.fna.delta.3	30296	29130	33014	33017	28580	32244	30962	30926	28332	28578	27728	32301	29555	27844	31147	30779	30869	30463	31539	28855	27731	32986	32324	31642	30926	30991	29019	31526	29627	29554	33046	31898	30729	27902	28680	30721	30868	27727	31391	30647	32171	31847	36549	33696	35962	35962	31684	0	29903
NZ_AP022254.1_/home/muk/01.process/04.AC/01.DATA/GCF_019395065.1_ASM1939506v1_genomic.fna.delta.3	31105	31139	34435	34434	30239	32831	30067	32067	29897	30237	29573	33718	31270	29449	32168	32242	32582	31670	32978	31762	29576	33997	33003	33103	32161	31984	30604	31895	31162	30925	34297	33099	31878	30075	31473	31566	32101	29470	32910	32128	33048	33098	37498	35207	37307	37307	32225	29903	0
NZ_AP022254.1_/home/muk/01.process/04.AC/01.DATA/GCF_019711275.1_ASM1971127v1_genomic.fna.delta.3	30541	27871	32635	32636	29965	32005	31041	31381	29613	29961	28999	31068	26800	28879	28430	30134	27982	29010	29824	30274	29002	31847	31685	29431	31451	30256	30214	31251	26744	29381	31283	29813	28484	29513	30085	28680	29407	29194	29550	31636	32024	29402	33634	33225	35099	35099	31291	28659	30458
NZ_AP022254.1_/home/muk/01.process/04.AC/01.DATA/GCF_019711295.1_ASM1971129v1_genomic.fna.delta.3	31348	29372	33204	33207	30934	32888	31694	31544	30364	30932	30072	32127	28295	30182	29919	31029	29383	30413	30907	31291	30075	32492	32508	30460	31908	31325	30891	31954	28001	30118	32470	30704	29585	30348	31108	29649	30572	29915	30831	32835	32357	31149	35451	34052	36222	36222	31656	29768	31355
NZ_AP022254.1_/home/muk/01.process/04.AC/01.DATA/GCF_019972775.1_ASM1997277v2_genomic.fna.delta.3	32730	30624	33578	33581	33186	31810	32900	32378	32490	33184	32244	31543	29479	31628	21157	30155	30835	24431	23295	33185	32247	31322	32696	30502	32802	32015	33065	31956	29503	27218	31050	27410	25975	32326	33068	21299	23804	32053	22033	34593	31983	25875	27793	32236	35630	35630	31646	31810	32983
NZ_AP022254.1_/home/muk/01.process/04.AC/01.DATA/GCF_019973835.1_ASM1997383v2_genomic.fna.delta.3	30786	30254	33798	33799	27808	32408	31346	31654	27470	27804	26762	32371	30721	27084	32131	31393	31719	31491	32739	29719	26765	33432	32678	32380	31434	31659	28453	31738	30795	29960	33770	32608	31103	27806	29592	31997	30994	27065	32625	29587	32979	32307	37417	33822	36130	36130	31866	28006	30559
NZ_AP022254.1_/home/muk/01.process/04.AC/01.DATA/GCF_020181575.1_ASM2018157v1_genomic.fna.delta.3	31576	30724	34160	34161	30886	33106	32350	32506	30398	30884	29830	33269	30863	29880	32211	31873	31251	31851	32677	1969	29833	33604	33668	32562	32538	32755	27515	32674	30905	30836	34202	32924	31313	29944	2528	31853	31576	30135	32985	31677	33665	32049	37247	34698	37144	37144	32832	29046	31881
NZ_AP022254.1_/home/muk/01.process/04.AC/01.DATA/GCF_020405325.1_ASM2040532v1_genomic.fna.delta.3	30856	29978	33514	33519	27552	32762	31308	31258	27316	27548	26712	33219	30475	26478	31717	31611	31335	31017	32221	30355	26715	33150	32486	32196	31454	31087	28065	31828	30329	30240	33798	32396	31339	27456	30214	31239	31088	26897	32307	29739	32783	32515	36971	34500	36588	36588	31496	28340	30131
NZ_AP022254.1_/home/muk/01.process/04.AC/01.DATA/GCF_020640975.1_ASM2064097v1_genomic.fna.delta.3	34398	33106	34702	34703	35196	33420	34422	34490	34462	35196	34346	32241	32101	34096	31843	32549	33203	31985	32801	34569	34349	33552	34762	33034	35304	34857	34759	34288	31813	31370	33116	32766	30951	34586	34726	31323	31242	33863	32407	35991	34569	30373	35123	33816	37352	37352	34498	33884	34971
NZ_AP022254.1_/home/muk/01.process/04.AC/01.DATA/GCF_021440765.1_ASM2144076v1_genomic.fna.delta.3	31758	31132	34120	34123	31414	31464	32328	32012	30678	31412	30568	31963	30725	30610	27851	26331	31757	22765	31343	32201	30571	33006	32850	31282	32402	31973	31351	31272	30725	13894	32966	26808	24365	30798	32006	27051	27976	30435	29177	33075	31373	30745	34765	31374	36492	36492	31032	30510	31617
NZ_AP022254.1_/home/muk/01.process/04.AC/01.DATA/GCF_021609985.1_ASM2160998v1_genomic.fna.delta.3	31005	30445	33653	33654	30975	32311	31371	31309	30501	30973	30433	32754	30312	30051	31002	31054	31552	30748	32062	31622	30436	33415	32975	32243	32011	30492	31350	31859	29926	30451	33603	31761	30452	30675	31459	31144	31209	30116	32086	32984	32232	32104	35990	33989	36849	36849	31523	30127	30808
NZ_AP022254.1_/home/muk/01.process/04.AC/01.DATA/GCF_021654375.1_ASM2165437v1_genomic.fna.delta.3	30948	30744	33576	33577	30890	31730	31114	31190	30418	30890	29726	32691	30485	29986	30857	31339	31347	30549	31515	10715	29729	33054	33288	32132	32204	32003	29673	31170	30625	30154	33548	31376	30119	30186	11230	30433	30608	30151	31897	32451	32415	31427	35821	34014	36748	36748	31694	29324	30837
NZ_AP022254.1_/home/muk/01.process/04.AC/01.DATA/GCF_023093415.1_ASM2309341v1_genomic.fna.delta.3	35367	33505	36403	36408	35775	35649	35525	35743	35233	35775	34939	34450	31850	34815	18898	33124	33466	23638	22908	35868	34942	35245	36109	33541	35967	35026	35694	35375	31636	28391	34327	28641	24990	35329	35783	20938	24921	34900	20660	37440	35658	24042	28284	35407	37539	37539	35143	34663	36054
NZ_AP022254.1_/home/muk/01.process/04.AC/01.DATA/GCF_023921525.1_ASM2392152v1_genomic.fna.delta.3	32241	29941	33303	33308	32915	32267	32597	32709	31999	32913	31815	31670	28708	31635	15288	29832	30122	21418	20904	32538	31818	32387	32093	30119	33165	31910	32700	31891	28640	25067	30853	25713	21064	32297	32557	17686	21889	31952	18656	34350	32590	21572	25348	32685	35751	35751	31435	31553	32586
NZ_AP022254.1_/home/muk/01.process/04.AC/01.DATA/GCF_024218755.1_ASM2421875v1_genomic.fna.delta.3	31467	30853	34139	34142	31417	32379	32083	28985	30865	31413	30507	32432	30806	30657	30464	32036	31956	31018	32124	32278	30510	33173	33169	32665	32129	31476	31660	29917	30654	30577	33353	31343	29658	30795	32131	30474	30601	30256	31348	33384	32104	32466	36380	34037	36927	36927	30183	30733	31780
NZ_AP022254.1_/home/muk/01.process/04.AC/01.DATA/GCF_900476005.1_51438_H01_genomic.fna.delta.3	30126	29552	33382	33385	26670	32374	30622	30650	26458	26666	0	32375	30223	25890	31509	31123	31095	30879	31941	29663	3	32700	32178	32020	30902	30611	27261	30928	30065	29874	33570	32060	31029	26532	29486	31147	30878	26025	31949	28905	32263	32355	36945	33920	36208	36208	30932	27728	29573
NZ_AP022254.1_/home/muk/01.process/04.AC/01.DATA/GCF_017310215.1_ASM1731021v1_genomic.fna.delta.3	225590	225246	226474	226477	225604	226944	226104	226300	225642	225602	225788	226705	225943	225630	226143	226211	226063	226375	225981	225653	225791	226150	225888	226204	226184	226229	225499	226366	225759	226464	226150	225992	226281	225808	225588	226299	226686	225601	226365	224947	226451	226653	226425	226458	225704	225704	226688	225966	226019
[truncated: 15 more columns]
