# Supplementary material for: Genomic analysis of chromosomal cointegrated bla NDM-1-carrying ICE and bla RSA-1-carrying IME from clinical multidrug resistant Aeromonas caviae
Source: Front Cell Infect Microbiol. 2023 Mar 23;13:1131059. doi: 10.3389/fcimb.2023.1131059 (PMC10076717; doi:10.3389/fcimb.2023.1131059)
Supplement: Supplementary file 8 [file Table_6.xlsx]

## Sheet: Table S3
Table S3|Major features of IMEs characterized in this work
IMEs	Chromosomal nucleotide position	Length (bp)	Isolate	Bacterium	Country	Year	Specimen	Host	Source	Accession number
Tn7412	1483804..1534626	50823	1402	Aeromonas spp.	USA	2021	-	-	GenBank	CP077201
Tn7413a	2715927..2751023	35097	211703	Aeromonas caviae	China	2021	cerebrospinal fluid	Homo sapiens	This study	CP092181
Tn7413b	4134350..4168377	34028	1408	Aeromonas spp.	USA	2021	-	-	GenBank	CP077394
Tn7413c	4641153..4675849	34697	K433	Aeromonas caviae	China	2020	sputum	Homo sapiens	Our previous study	CP084031
Tn7413d	1313500..1348713	35214	R25-6	Aeromonas caviae	China	2016	-	Sludge	GenBank	CP025705
Tn7413e	4482124..4514104	31981	1607-10029	Aeromonas caviae	China	2016	Shunt fluid	Homo sapiens	GenBank	CP047981
Tn7413f	4676840..4706478	29639	ASNIH3	Aeromonas spp.	USA	2014	-	-	GenBank	CP026222
Tn7413g	2290633..2329821	39189	71442	Aeromonas caviae	China	2015	bile	Homo sapiens	GenBank	CP084350
Tn7413h	4897723..4957131	59408	AC185	Aeromonas hydrophila	South Korea	2022	-	Anguilla rostrata	GenBank	CP093308
-, not available
