# Supplementary material for: Genomic analysis of chromosomal cointegrated bla NDM-1-carrying ICE and bla RSA-1-carrying IME from clinical multidrug resistant Aeromonas caviae
Source: Front Cell Infect Microbiol. 2023 Mar 23;13:1131059. doi: 10.3389/fcimb.2023.1131059 (PMC10076717; doi:10.3389/fcimb.2023.1131059)
Supplement: Supplementary file 9 [file Table_7.xlsx]

## Sheet: Table S4
Table S4|Major features of ICEs characterized in this work
ICEs	Chromosomal nucleotide position	Length (bp)	Isolate	Bacterium	Country	Year	Specimen	Host	Source	Accession number
	3757651..3865845	108195	211703	Aeromonas caviae	China	2021	Cerebrospinal fluid	Homo sapiens	This study	CP092181
	3062044..3161334	99291	393	Alcaligenes aquatilis	Pakistan	2016	Washroom sink in hospital intensive care unit	Environment	GenBank	CP078017
	1258629..1370775	112147	1334/14	Pseudomonas aeruginosa	Poland	2014	Eye secretion	Homo sapiens	GenBank	CP035739
	4078012..4174842	96831	N15-01092	Pseudomonas aeruginosa	Canada	2015	-	-	GenBank	CP012901
	3845916..3953672	107757	NUITM-VA2	Aeromonas caviae	Vietnam	2021	-	-	GenBank	AP025280
	2355777..2467476	111700	PA790	Pseudomonas aeruginosa	India	2019	Urine	Homo sapiens	GenBank	CP075176
	1772070..1883176	111107	PP_2463	Pseudomonas juntendi	China	2022	Urine	Homo sapiens	GenBank	CP091088
	393944..505643	111700	PSE6684	Pseudomonas aeruginosa	South Korea	2019	Urine	Homo sapiens	GenBank	CP053917
	2356223..2466521	110299	ST773	Pseudomonas aeruginosa	USA	2017	Urine	Homo sapiens	GenBank	CP041945
	1325319..1394161	68843	65Phen	Castellaniella defragrans	Germany	-	-	-	GenBank	HG916765
	343810..455133	111324	AR_038	Enterobacter hormaechei	USA	-	-	-	GenBank	CP030347
	790..86701	85912	NRZ-49994	Citrobacter freundii	Germany	-	Rectal swab	-	GenBank	MZ758800
	1298302..1398436	100134	K34-7	Pseudomonas aeruginosa	Norway	2006	Tracheal secretions	Homo sapiens	GenBank	CP029707
	1737095..1825323	88228	CW117	Stenotrophomonas sp.	China	2008	Soil	-	GenBank	CP062156
	2754600..2854705	100106	AR_0110	Pseudomonas aeruginosa	USA	-	-	-	GenBank	CP029745
	6218284..6318389	100106	AR_0111	Pseudomonas aeruginosa	USA	-	-	-	GenBank	CP032257
	1336022..1436127	100106	AR_0230	Pseudomonas aeruginosa	USA	-	-	-	GenBank	CP027174
	2549949..2650054	100106	AR444	Pseudomonas aeruginosa	USA	-	-	-	GenBank	CP029089
	3740512..3840617	100106	CDN118	Pseudomonas aeruginosa	Nigeria	2008	Blood	Homo sapiens	GenBank	CP054591
	1..112147	112147	-	Pseudomonas aeruginosa	Poland	2014	-	Homo sapiens	GenBank	MK497171
	2722674..2822779	100106	PA83	Pseudomonas aeruginosa	Germany	2013	-	Homo sapiens	GenBank	CP017293
	3435461..3540795	105334	SM 866	Stenotrophomonas maltophilia	India	2013	-	Homo sapiens	GenBank	CP031058
-, not available
